# Supplementary material for: Retinal perivascular macrophages regulate immune cell infiltration during neuroinflammation in mouse models of ocular disease
Source: J Clin Invest. 2024 Aug 29;134(20):e180904. doi: 10.1172/JCI180904 (PMC11473146; doi:10.1172/JCI180904)
Supplement: Supplemental table 2 [file jci-134-180904-s050.xlsx]

## Sheet: mouse4.ss.mp.DE
	p_val	avg_log2FC	pct.1	pct.2	p_val_adj	cluster	gene
1	0	1.79073	0.99	0.322	0	0	Sparc
2	0	1.56403	0.754	0.23	0	0	Gpr84
3	0	1.54092	1	0.976	0	0	Cst3
4	0	1.44747	0.974	0.428	0	0	P2ry12
5	0	1.41597	1	0.851	0	0	Hexb
6	0	1.40912	0.934	0.477	0	0	Il1a
7	0	1.38816	0.829	0.241	0	0	Nav3
8	0	1.3426	0.957	0.373	0	0	Olfml3
9	0	1.30099	0.967	0.461	0	0	Plxdc2
10	0	1.28176	0.956	0.459	0	0	Gpr34
11	0	1.21002	0.996	0.695	0	0	Cd81
12	0	1.20902	0.993	0.606	0	0	Trem2
13	0	1.20762	0.961	0.43	0	0	Siglech
14	0	1.20546	0.95	0.34	0	0	Tmem119
15	0	1.17254	0.813	0.245	0	0	Ldhb
16	0	1.16534	0.999	0.8	0	0	Ctsd
17	0	1.14939	0.983	0.66	0	0	Selplg
18	0	1.14329	0.996	0.756	0	0	Cx3cr1
19	0	1.07028	0.996	0.692	0	0	Ctsl
20	0	1.06938	0.999	0.956	0	0	Ctss
21	0	1.05869	0.903	0.422	0	0	Arhgap5
22	0	1.02987	0.977	0.598	0	0	Itgb5
23	0	1.01889	0.953	0.576	0	0	Icam1
24	0	1.01059	0.976	0.712	0	0	Epb41l2
25	0	1.00603	0.74	0.187	0	0	Serpine2
26	0	0.985112	0.969	0.629	0	0	Bin1
27	0	0.962082	0.992	0.719	0	0	Cd9
28	0	0.958158	0.814	0.296	0	0	Golm1
29	0	0.949287	0.928	0.535	0	0	Anxa3
30	0	0.944262	0.97	0.716	0	0	Rgs10
31	0	0.942535	0.994	0.839	0	0	Ly86
32	0	0.912796	0.706	0.177	0	0	Adgrg1
33	0	0.903928	0.914	0.436	0	0	Ptgs1
34	0	0.897321	0.706	0.207	0	0	Fscn1
35	0	0.881092	0.996	0.839	0	0	Lgmn
36	0	0.877011	0.87	0.408	0	0	F11r
37	0	0.876521	0.675	0.203	0	0	Camk2n1
38	0	0.868869	1	0.747	0	0	C1qb
39	0	0.796244	0.743	0.293	0	0	P2ry13
40	0	0.784491	0.526	0.122	0	0	Klk8
41	0	0.762805	0.739	0.269	0	0	Syngr1
42	0	0.742907	0.649	0.215	0	0	Phyhd1
43	0	0.731978	0.6	0.152	0	0	Sall1
44	0	0.723319	0.507	0.121	0	0	Ecscr
45	0	0.713597	0.532	0.131	0	0	Cd34
46	0	0.711055	0.838	0.361	0	0	Frmd4a
47	0	0.66324	0.511	0.12	0	0	Slc2a5
48	0	-2.16953	0.231	0.68	0	0	Iqgap1
49	0	-2.42641	0.161	0.659	0	0	Cybb
50	1.34557e-306	0.851318	0.957	0.652	4.34416e-302	0	Lpcat2
51	1.6698e-305	0.651703	0.512	0.131	5.39095e-301	0	Tjp1
52	9.57059e-305	0.721607	0.999	0.88	3.08986e-300	0	Csf1r
53	3.60783e-303	-3.21999	0.239	0.647	1.16479e-298	0	Ifitm3
54	1.95683e-299	1.06296	0.918	0.558	6.31762e-295	0	Glul
55	1.04776e-298	0.89899	0.981	0.661	3.38271e-294	0	Basp1
56	1.43291e-297	-2.60774	0.149	0.59	4.62614e-293	0	Ifitm2
57	4.91854e-297	0.711485	0.461	0.105	1.58795e-292	0	Atp8a2
58	9.94828e-296	0.689491	0.565	0.165	3.2118e-291	0	Gm2629
59	4.07869e-293	-2.04034	0.022	0.496	1.3168e-288	0	Stap1
60	4.62645e-293	0.72401	0.916	0.517	1.49365e-288	0	Timp2
61	2.21785e-291	0.936241	0.985	0.682	7.16033e-287	0	Rhob
62	1.06839e-283	0.727054	0.728	0.285	3.4493e-279	0	Rapgef5
63	2.43445e-279	-1.84511	0.165	0.588	7.85961e-275	0	Ms4a6c
64	3.64479e-276	0.695047	0.511	0.143	1.17672e-271	0	Lag3
65	2.84485e-273	0.80276	0.914	0.613	9.18459e-269	0	Smap2
66	3.95152e-270	1.00746	0.897	0.491	1.27575e-265	0	Tanc2
67	8.48324e-267	0.855248	0.944	0.644	2.73881e-262	0	Ckb
68	2.69306e-266	-3.75476	0.829	0.854	8.69454e-262	0	Lyz2
69	1.32037e-265	0.805072	0.999	0.705	4.26281e-261	0	C1qc
70	8.18411e-257	0.637727	0.648	0.236	2.64224e-252	0	Nav2
71	8.31517e-257	0.725388	0.911	0.482	2.68455e-252	0	Slco2b1
72	1.00023e-255	0.73447	0.901	0.527	3.22925e-251	0	Cd37
73	1.52334e-254	0.70318	0.863	0.438	4.91809e-250	0	Smad7
74	4.73455e-254	0.684372	0.49	0.143	1.52855e-249	0	Crybb1
75	1.53546e-251	0.772774	0.986	0.871	4.95724e-247	0	Gnas
76	1.53871e-246	0.674316	0.949	0.675	4.96774e-242	0	Vsir
77	7.51272e-245	0.805223	0.99	0.842	2.42548e-240	0	Ier5
78	7.44349e-243	0.755178	1	0.724	2.40313e-238	0	C1qa
79	1.1651e-241	0.688582	0.794	0.363	3.76153e-237	0	Mertk
80	1.77133e-241	0.650459	0.997	0.96	5.71875e-237	0	Ddx5
81	1.93487e-241	0.808553	0.947	0.629	6.24671e-237	0	Tgfbr1
82	3.75514e-237	0.734626	0.981	0.835	1.21235e-232	0	Marcks
83	1.09721e-235	0.783027	0.925	0.595	3.54233e-231	0	Srgap2
84	1.35939e-234	0.802299	0.857	0.523	4.38878e-230	0	Gng10
85	1.23089e-229	0.638699	0.694	0.299	3.97391e-225	0	Rasgrp3
86	1.70483e-228	0.879271	0.678	0.295	5.50403e-224	0	Gem
87	7.1468e-228	-1.64954	0.037	0.437	2.30734e-223	0	Itga4
88	1.02544e-227	0.652048	0.802	0.402	3.31063e-223	0	Dst
89	4.53337e-226	0.687473	0.979	0.812	1.4636e-221	0	Qk
90	2.23497e-224	0.651066	0.655	0.266	7.21562e-220	0	Usp2
91	3.62018e-224	0.652776	0.671	0.289	1.16878e-219	0	Numb
92	4.93268e-224	0.715144	0.774	0.414	1.59252e-219	0	Ppfia4
93	1.88725e-221	0.66478	0.953	0.68	6.09298e-217	0	Zfhx3
94	1.11586e-218	0.590589	0.688	0.311	3.60256e-214	0	Pros1
95	4.00803e-217	0.791351	0.859	0.565	1.29399e-212	0	Ppp1r10
96	2.86269e-216	0.639197	0.609	0.252	9.24219e-212	0	Ctsf
97	9.28047e-216	-1.61585	0.016	0.398	2.9962e-211	0	Ifi203
98	1.10038e-214	0.769971	0.99	0.739	3.55259e-210	0	Egr1
99	2.84468e-214	-2.12307	0.075	0.459	9.18404e-210	0	Ahnak
100	5.26358e-214	-2.42862	0.074	0.451	1.69935e-209	0	Lgals3
101	8.09573e-213	-4.07497	0.694	0.815	2.61371e-208	0	Cd74
102	7.18151e-210	0.665802	0.77	0.409	2.31855e-205	0	Fam102b
103	1.94053e-209	0.665431	0.843	0.485	6.26499e-205	0	Pde3b
104	2.19988e-204	0.643999	0.96	0.752	7.10231e-200	0	Cyfip1
105	7.72009e-203	0.711388	0.835	0.454	2.49243e-198	0	Pdgfb
106	1.0826e-201	0.674586	0.997	0.95	3.49517e-197	0	Junb
107	2.71794e-200	-2.6454	0.775	0.864	8.77487e-196	0	Apoe
108	6.21537e-200	0.708752	0.817	0.457	2.00663e-195	0	Blnk
109	2.63671e-199	-1.08848	0.021	0.383	8.51262e-195	0	Mndal
110	1.00304e-197	-1.03813	0.01	0.369	3.23832e-193	0	Clec12a
111	7.31749e-197	-4.30513	0.236	0.547	2.36245e-192	0	H2-Aa
112	7.48697e-196	0.627503	0.947	0.647	2.41717e-191	0	Lair1
113	8.79859e-194	0.693989	0.983	0.843	2.84062e-189	0	Mef2a
114	8.09424e-193	-1.47376	0.138	0.504	2.61323e-188	0	Lilr4b
115	3.55861e-192	0.806038	0.681	0.346	1.1489e-187	0	Irf2bpl
116	8.62093e-192	0.625726	0.879	0.573	2.78327e-187	0	Bmp2k
117	1.83649e-191	0.749004	0.865	0.526	5.92912e-187	0	Cebpa
118	2.27909e-191	-1.74216	0.298	0.623	7.35804e-187	0	Ifi207
119	6.41359e-191	0.676949	0.614	0.277	2.07063e-186	0	Arsb
120	8.11263e-189	-1.29352	0.134	0.49	2.61916e-184	0	Metrnl
121	1.69495e-187	-1.05373	0.084	0.439	5.47215e-183	0	Sh3bgrl
122	1.7466e-187	1.0877	0.8	0.48	5.6389e-183	0	Tnf
123	2.40345e-187	0.640111	0.807	0.448	7.75953e-183	0	Rnase4
124	4.8895e-183	-1.62515	0.141	0.49	1.57858e-178	0	Adgre5
125	5.43398e-183	-2.20686	0.06	0.401	1.75436e-178	0	Dab2
126	5.75096e-183	-1.23187	0.017	0.355	1.8567e-178	0	Pla2g7
127	3.38245e-181	-2.07405	0.032	0.368	1.09202e-176	0	Ms4a7
128	4.13808e-181	-1.45852	0.012	0.346	1.33598e-176	0	Plbd1
129	8.02422e-178	0.593397	0.493	0.198	2.59062e-173	0	Gabpb1
130	9.3257e-178	-1.90262	0.185	0.513	3.0108e-173	0	Cd44
131	5.6932e-177	0.615096	0.947	0.738	1.83805e-172	0	Mat2a
132	2.91797e-176	0.80025	0.957	0.717	9.42068e-172	0	Mafb
133	5.81474e-176	0.655086	0.775	0.466	1.87729e-171	0	Zfp622
134	1.13828e-174	-1.30295	0.05	0.385	3.67495e-170	0	Lgals1
135	2.11982e-174	-2.48901	0.045	0.372	6.84383e-170	0	Mrc1
136	3.76471e-174	0.611328	0.966	0.8	1.21544e-169	0	Jmjd1c
137	9.171e-174	-4.18587	0.236	0.523	2.96086e-169	0	H2-Eb1
138	1.71299e-172	0.692647	0.952	0.736	5.53038e-168	0	Socs3
139	2.89912e-172	-1.17626	0.304	0.582	9.35982e-168	0	Anxa5
140	2.96074e-172	-2.04515	0.086	0.411	9.55873e-168	0	Cytip
141	5.73066e-171	0.749268	0.919	0.715	1.85014e-166	0	Ppp1r15a
142	1.22355e-170	0.622824	0.83	0.531	3.95022e-166	0	Bin2
143	2.87611e-170	-1.24735	0.009	0.329	9.28551e-166	0	Vav3
144	7.13591e-169	0.591659	0.922	0.682	2.30383e-164	0	Abhd12
145	3.88035e-168	-0.974188	0.04	0.368	1.25277e-163	0	Gm6377
146	1.0001e-165	-1.73774	0.011	0.323	3.22884e-161	0	Napsa
147	4.33445e-164	-0.916924	0.019	0.334	1.39938e-159	0	Clec4a1
148	3.40695e-163	-1.39781	0.161	0.5	1.09993e-158	0	Trps1
149	4.41763e-162	-1.16263	0.077	0.401	1.42623e-157	0	St8sia4
150	7.09765e-161	-1.96941	0.018	0.324	2.29148e-156	0	F13a1
151	1.939e-160	0.613442	0.872	0.619	6.26005e-156	0	Eif1a
152	4.79669e-160	-1.30846	0.43	0.684	1.54861e-155	0	Lilrb4a
153	8.5942e-160	0.603234	0.769	0.445	2.77464e-155	0	Pfkfb3
154	3.99938e-157	-2.65966	0.25	0.527	1.2912e-152	0	Crip1
155	1.0615e-156	0.614963	0.669	0.35	3.42704e-152	0	Slc7a8
156	1.59612e-156	-1.44239	0.292	0.591	5.15306e-152	0	Pid1
157	9.83279e-156	-4.01165	0.373	0.587	3.17452e-151	0	H2-Ab1
158	6.28476e-155	-1.2423	0.254	0.533	2.02903e-150	0	Tgfbi
159	9.84542e-155	-1.09163	0.167	0.471	3.17859e-150	0	Ms4a6b
160	1.98268e-154	-1.49918	0.013	0.31	6.4011e-150	0	Cd36
161	1.73013e-153	0.648369	0.993	0.943	5.58574e-149	0	Ubc
162	8.56178e-151	0.594086	0.766	0.468	2.76417e-146	0	Dock4
163	1.25656e-150	-1.57098	0.439	0.638	4.05681e-146	0	Fxyd5
164	5.22222e-150	0.681865	0.676	0.384	1.68599e-145	0	Sowahc
165	1.05798e-149	0.683639	0.885	0.617	3.41568e-145	0	Herpud1
166	6.6034e-149	0.607665	0.855	0.491	2.13191e-144	0	Pmp22
167	1.85953e-147	-1.05189	0.023	0.315	6.00351e-143	0	Gas7
168	1.22779e-145	-1.43296	0.052	0.348	3.96391e-141	0	Nr4a2
169	6.05974e-145	-1.77898	0.307	0.571	1.95639e-140	0	Ifi27l2a
170	1.32198e-143	-1.23826	0.073	0.373	4.26802e-139	0	Cxcr4
171	9.63009e-143	-1.56322	0.085	0.374	3.10907e-138	0	S100a11
172	4.28838e-142	-2.59763	0.235	0.501	1.3845e-137	0	Vim
173	6.70286e-141	-0.888987	0.005	0.279	2.16402e-136	0	Klra2
174	2.99363e-140	0.736149	0.545	0.27	9.66495e-136	0	Ints6
175	9.97556e-140	-2.40809	0.035	0.312	3.22061e-135	0	S100a4
176	1.11396e-139	-1.10867	0.064	0.357	3.59642e-135	0	Eps8
177	2.64176e-137	0.770354	0.828	0.582	8.52892e-133	0	Gadd45b
178	5.90495e-137	-1.63893	0.099	0.39	1.90641e-132	0	Wfdc17
179	6.20647e-137	-0.821957	0.032	0.313	2.00376e-132	0	Hip1
180	1.13953e-135	-2.38125	0.054	0.328	3.67897e-131	0	S100a6
181	4.42383e-135	-0.75182	0.012	0.281	1.42823e-130	0	Iqgap2
182	1.43983e-134	0.616252	0.639	0.358	4.64848e-130	0	Mylip
183	3.58993e-132	-0.981629	0.029	0.299	1.15901e-127	0	Emilin2
184	8.03584e-132	0.738003	0.233	0.057	2.59437e-127	0	Csmd3
185	3.2954e-131	0.777038	0.593	0.318	1.06392e-126	0	Ldlrad4
186	2.51756e-129	-1.5347	0.304	0.559	8.12795e-125	0	Samhd1
187	2.28664e-128	0.602754	0.798	0.508	7.38241e-124	0	Sgk1
188	3.27656e-128	-3.14831	0.105	0.368	1.05784e-123	0	Pf4
189	4.07104e-128	-0.858451	0.015	0.274	1.31434e-123	0	Serpinb8
190	2.44593e-127	-1.03276	0.524	0.68	7.8967e-123	0	Cd47
191	3.97896e-126	0.640562	0.976	0.88	1.28461e-121	0	Nfkbia
192	1.59501e-124	-0.831591	0.026	0.282	5.14948e-120	0	Cfp
193	5.01525e-124	-1.39395	0.066	0.327	1.61917e-119	0	Anxa2
194	3.43418e-123	0.747057	0.709	0.472	1.10872e-118	0	Dnajb9
195	4.00536e-122	-1.05416	0.116	0.394	1.29313e-117	0	Rab7b
196	5.39563e-122	-1.10552	0.057	0.324	1.74198e-117	0	Ccr1
197	6.60935e-122	-0.830246	0.226	0.496	2.13383e-117	0	H2afj
198	1.52414e-121	0.629107	0.892	0.702	4.92069e-117	0	Nlrp3
199	7.42294e-121	-0.9144	0.922	0.893	2.3965e-116	0	Srgn
200	1.64129e-120	-0.918912	0.042	0.302	5.2989e-116	0	Mdfic
201	8.11426e-120	-0.937318	0.027	0.275	2.61969e-115	0	Emb
202	4.20585e-119	-1.33932	0.01	0.25	1.35786e-114	0	Ifitm6
203	1.61441e-118	-0.725932	0.014	0.257	5.21213e-114	0	Runx3
204	6.74119e-118	0.7122	0.38	0.154	2.17639e-113	0	Plcl1
205	1.29205e-117	-0.834355	0.005	0.242	4.17138e-113	0	Cd93
206	8.35616e-117	0.610537	0.532	0.279	2.69779e-112	0	Sec24a
207	1.80811e-116	-0.786967	0.08	0.343	5.83749e-112	0	Nfil3
208	4.62851e-116	-0.990407	0.785	0.822	1.49432e-111	0	Atp2b1
209	1.57489e-115	0.640262	0.635	0.368	5.08453e-111	0	Tuba1a
210	2.64955e-115	-0.809528	0.129	0.403	8.55407e-111	0	Clec2d
211	2.64322e-114	-0.690712	0.016	0.252	8.53365e-110	0	Msr1
212	8.49882e-114	-1.30607	0.022	0.261	2.74384e-109	0	Itgal
213	1.49673e-112	-0.689913	0.023	0.262	4.83218e-108	0	Ifi211
214	9.593e-112	-1.07619	0.018	0.25	3.0971e-107	0	Anxa1
215	2.95002e-110	-0.908714	0.644	0.724	9.52414e-106	0	Sem1
216	9.39396e-110	-1.01007	0.05	0.293	3.03284e-105	0	Pltp
217	1.63885e-109	-1.01401	0.068	0.312	5.29104e-105	0	Gpr132
218	1.8725e-108	0.643791	0.336	0.123	6.04537e-104	0	Adamts1
219	1.4367e-106	-0.662867	0.01	0.231	4.63839e-102	0	Xdh
220	1.06862e-105	-2.48201	0.031	0.256	3.45004e-101	0	Plac8
221	3.81667e-105	-0.965553	0.294	0.546	1.23221e-100	0	Plin2
222	5.56387e-105	-1.23609	0.102	0.342	1.7963e-100	0	Smpdl3a
223	8.54229e-104	-1.5033	0.122	0.362	2.75788e-99	0	Msrb1
224	9.62443e-102	-1.27213	0.009	0.22	3.10725e-97	0	Gda
225	2.41057e-101	0.609262	0.662	0.416	7.78253e-97	0	Maff
226	2.91981e-98	-0.980393	0.054	0.282	9.42661e-94	0	Nedd9
227	3.15016e-96	-0.834469	0.072	0.308	1.01703e-91	0	Slfn5
228	1.16307e-95	-0.756979	0.032	0.246	3.75497e-91	0	Cd300ld
229	1.23387e-95	-0.935409	0.701	0.76	3.98356e-91	0	Pim1
230	4.06665e-94	-0.692874	0.018	0.221	1.31292e-89	0	Itgb7
231	1.20529e-93	-0.867782	0.033	0.242	3.89129e-89	0	Ms4a4c
232	3.23307e-93	-0.861835	0.244	0.473	1.0438e-88	0	Diaph1
233	4.13393e-93	-0.782751	0.036	0.248	1.33464e-88	0	Ccnd2
234	4.08349e-92	-0.597659	0.075	0.299	1.31836e-87	0	Gsn
235	4.2293e-92	-1.72653	0.359	0.557	1.36543e-87	0	Il1b
236	7.28929e-92	-0.604003	0.037	0.249	2.35335e-87	0	Zbp1
237	1.63053e-91	-0.809131	0.071	0.293	5.26415e-87	0	Cyp4f18
238	2.16503e-91	-2.85031	0.311	0.504	6.98981e-87	0	Cxcl2
239	3.02162e-91	-1.09614	0.03	0.233	9.7553e-87	0	Apoc2
240	5.11361e-91	-0.623209	0.011	0.205	1.65093e-86	0	Ahr
241	9.22738e-91	-0.778646	0.033	0.239	2.97906e-86	0	Slamf7
242	1.61998e-90	-0.653228	0.15	0.382	5.23011e-86	0	Mpp1
243	3.09425e-90	-0.958874	0.107	0.33	9.98978e-86	0	Agpat4
244	1.44844e-89	-0.941858	0.203	0.423	4.67629e-85	0	Clec4a3
245	6.83499e-88	-0.61488	0.018	0.211	2.20668e-83	0	Aoah
246	7.26239e-87	-0.973293	0.07	0.278	2.34466e-82	0	Bhlhe40
247	1.57799e-86	-0.703808	0.304	0.507	5.09454e-82	0	Aldh2
248	4.97278e-84	-1.00411	0.049	0.254	1.60546e-79	0	Alcam
249	5.05464e-84	-1.56765	0.034	0.227	1.63189e-79	0	Tnip3
250	2.87569e-83	-0.798023	0.484	0.642	9.28416e-79	0	Stk17b
251	2.94723e-81	-1.06898	0.099	0.306	9.51513e-77	0	Traf1
252	5.86452e-80	-0.769352	0.967	0.897	1.89336e-75	0	H3f3a
253	9.26434e-79	-0.746624	0.175	0.388	2.99099e-74	0	Trim25
254	1.74576e-78	-0.75822	0.35	0.555	5.63617e-74	0	Rilpl2
255	3.89476e-77	-0.770945	0.417	0.588	1.25742e-72	0	Ets2
256	1.26815e-76	-0.721156	0.337	0.515	4.09423e-72	0	Dbi
257	1.49946e-76	-0.68416	0.099	0.303	4.84102e-72	0	Arhgef3
258	4.2045e-76	-1.39978	0.127	0.318	1.35742e-71	0	S100a10
259	5.4617e-76	0.732106	0.74	0.582	1.76331e-71	0	Erbin
260	4.6951e-75	-0.795483	0.18	0.388	1.51581e-70	0	Gpr65
261	1.24552e-73	-0.846908	0.036	0.212	4.02117e-69	0	Arhgap26
262	1.99898e-73	-0.89057	0.116	0.314	6.4537e-69	0	Sash1
263	3.76036e-73	-3.28725	0.166	0.349	1.21403e-68	0	Ccl7
264	2.59796e-71	-0.846316	0.204	0.398	8.38751e-67	0	Flna
265	5.87431e-71	-0.681815	0.209	0.417	1.89652e-66	0	Myo5a
266	1.25805e-70	-0.712223	0.032	0.202	4.06162e-66	0	Antxr2
267	6.08228e-70	-0.799323	0.29	0.48	1.96366e-65	0	Ifi204
268	8.52562e-69	-0.597348	0.13	0.331	2.7525e-64	0	Ptpn12
269	7.69269e-65	-0.593205	0.221	0.415	2.48358e-60	0	Sp100
270	9.3398e-65	-0.773813	0.209	0.395	3.01535e-60	0	Cyth1
271	1.50468e-63	-0.930992	0.213	0.399	4.85787e-59	0	Sgms1
272	9.39182e-62	-0.60663	0.073	0.246	3.03215e-57	0	St3gal1
273	2.87715e-60	-0.595324	0.139	0.323	9.28887e-56	0	Ptger4
274	1.48107e-59	-1.1437	0.128	0.291	4.78164e-55	0	Gsr
275	1.07678e-56	-0.705585	0.364	0.514	3.47639e-52	0	Txn1
276	1.96395e-56	-0.709788	0.302	0.463	6.3406e-52	0	Mrpl33
277	2.21463e-55	-0.880824	0.937	0.869	7.14993e-51	0	Calm1
278	6.23598e-55	-0.636569	0.149	0.32	2.01329e-50	0	B4galt5
279	4.08609e-53	-0.897899	0.35	0.526	1.31919e-48	0	Arhgap15
280	7.81159e-53	-0.691342	0.827	0.77	2.52197e-48	0	Myl6
281	9.4267e-53	-0.717437	0.702	0.72	3.04341e-48	0	Tpd52
282	3.72621e-52	-0.831741	0.392	0.539	1.20301e-47	0	Gm26917
283	2.40332e-51	-0.83269	0.198	0.363	7.75913e-47	0	Malt1
284	1.25399e-50	-0.646195	0.974	0.884	4.04852e-46	0	Rps19
285	1.3075e-50	-0.601799	0.661	0.689	4.22125e-46	0	Atp5l
286	4.89009e-50	-0.641366	0.639	0.675	1.57876e-45	0	Psmb8
287	6.48133e-49	-0.677905	0.123	0.279	2.0925e-44	0	Cers6
288	8.5061e-48	-0.62975	0.399	0.547	2.7462e-43	0	Rbms1
289	1.42543e-46	-0.779371	0.216	0.367	4.602e-42	0	Myo1g
290	2.90288e-46	-0.658007	0.305	0.439	9.37194e-42	0	Blvrb
291	4.54514e-46	-0.631303	0.12	0.267	1.4674e-41	0	Grk3
292	4.6945e-45	-0.731897	0.873	0.835	1.51562e-40	0	Ctsc
293	4.3055e-42	-0.669258	0.191	0.329	1.39003e-37	0	Wwp1
294	4.3386e-41	-0.685355	0.105	0.237	1.40072e-36	0	Fyn
295	1.75838e-40	-0.658292	0.603	0.698	5.67692e-36	0	Nr4a1
296	4.97647e-37	-0.66508	0.693	0.68	1.60665e-32	0	Atox1
297	2.0816e-36	-0.72511	0.56	0.622	6.72044e-32	0	Slfn2
298	1.38845e-35	-0.82635	0.613	0.649	4.48263e-31	0	Bst2
299	1.70209e-34	-0.672681	0.347	0.467	5.49519e-30	0	Prr13
300	5.27387e-34	-0.656998	0.511	0.589	1.70267e-29	0	App
301	5.35483e-34	-0.598162	0.904	0.817	1.72881e-29	0	Sh3bgrl3
302	4.87123e-33	-0.698529	0.19	0.313	1.57268e-28	0	Hgsnat
303	8.46293e-33	-0.593899	0.114	0.228	2.73226e-28	0	Bank1
304	2.2236e-32	-0.757508	0.138	0.25	7.17888e-28	0	Fgr
305	2.52578e-32	-0.628177	0.296	0.411	8.1545e-28	0	Mtss1
306	3.06455e-32	-0.620296	0.339	0.456	9.8939e-28	0	Ppp2r5a
307	1.40523e-31	-0.618299	0.531	0.604	4.5368e-27	0	Tagln2
308	1.77719e-31	-0.734409	0.478	0.57	5.73766e-27	0	Foxp1
309	7.61243e-31	-0.721378	0.441	0.52	2.45767e-26	0	Cd300a
310	1.13843e-28	-0.959853	0.883	0.792	3.67543e-24	0	Cd14
311	1.24398e-28	-0.72817	0.595	0.607	4.01618e-24	0	Taldo1
312	7.96649e-28	-0.971159	0.889	0.769	2.57198e-23	0	Cd52
313	1.31533e-25	-0.655294	0.31	0.413	4.24654e-21	0	Jarid2
314	2.4584e-25	-0.622533	0.569	0.614	7.93695e-21	0	Emp3
315	1.46248e-23	-0.936074	0.524	0.56	4.72162e-19	0	Lst1
316	4.25782e-22	-0.659716	0.378	0.455	1.37464e-17	0	Cdk2ap2
317	1.00122e-21	-0.763298	0.597	0.595	3.23243e-17	0	Gm2a
318	6.74926e-21	-0.633665	0.509	0.565	2.179e-16	0	Gpcpd1
319	8.23569e-21	-0.996952	0.474	0.492	2.65889e-16	0	H2-DMb1
320	1.28857e-20	-0.6136	0.122	0.21	4.16013e-16	0	Phlpp1
321	1.94372e-20	-0.694645	0.346	0.412	6.27529e-16	0	Dusp5
322	1.11752e-19	-0.606051	0.85	0.79	3.60791e-15	0	H2afz
323	6.87341e-18	-0.673714	0.775	0.739	2.21908e-13	0	Cd86
324	7.67542e-18	-1.42486	0.643	0.589	2.47801e-13	0	Tmsb10
325	7.85655e-18	-0.672666	0.713	0.684	2.53649e-13	0	Prdx5
326	2.81805e-16	-0.791268	0.235	0.317	9.09809e-12	0	Ext1
327	1.99081e-15	-0.703949	0.337	0.418	6.42733e-11	0	Rapgef2
328	1.38925e-14	-0.707087	0.567	0.597	4.48519e-10	0	Rbpj
329	1.20736e-13	-0.641803	0.879	0.795	3.89797e-09	0	Gpx1
330	1.22225e-13	-1.64062	0.603	0.594	3.94603e-09	0	Ccl2
331	6.53401e-08	-0.718163	0.187	0.233	0.00210951	0	Xylt1
332	1.48396e-07	-0.915197	0.666	0.55	0.00479098	0	Lsp1
333	4.96637e-07	-0.823497	0.245	0.285	0.0160339	0	Rcan1
334	8.98103e-07	-0.621781	0.294	0.325	0.0289952	0	Rgl1
335	1.31082e-06	-0.633781	0.441	0.479	0.0423198	0	AY036118
336	1.83798e-06	-0.751346	0.656	0.519	0.0593392	0	Gngt2
337	7.31269e-05	-0.728262	0.524	0.505	1	0	Ccl6
338	0.00869834	-0.680128	0.638	0.572	1	0	Rgs1
339	0.00997522	-0.700283	0.359	0.359	1	0	P2rx7
340	0	2.11779	1	0.871	0	1	Fos
341	0	2.07754	0.995	0.804	0	1	Klf2
342	0	2.05386	1	0.848	0	1	Jun
343	0	1.95872	0.975	0.571	0	1	Dnajb1
344	0	1.93075	1	0.686	0	1	Rhob
345	0	1.8167	0.89	0.498	0	1	Sgk1
346	0	1.72404	0.957	0.591	0	1	Hspa1a
347	0	1.72281	0.999	0.858	0	1	Ier2
348	0	1.71499	0.978	0.749	0	1	Klf4
349	0	1.70057	1	0.742	0	1	Egr1
350	0	1.69088	0.965	0.515	0	1	Cebpa
351	0	1.62449	0.778	0.296	0	1	Dusp6
352	0	1.60737	0.997	0.881	0	1	Atf3
353	0	1.59274	0.981	0.803	0	1	Dnaja1
354	0	1.54281	0.875	0.433	0	1	Tmx4
355	0	1.5325	0.998	0.863	0	1	Klf6
356	0	1.52875	0.952	0.584	0	1	Icam1
357	0	1.52792	0.991	0.867	0	1	Hsp90aa1
358	0	1.52566	1	0.943	0	1	Ubc
359	0	1.48886	0.974	0.349	0	1	Tmem119
360	0	1.48054	1	0.844	0	1	Ier5
361	0	1.47754	0.998	0.854	0	1	Dusp1
362	0	1.46669	0.871	0.463	0	1	Adrb2
363	0	1.46659	0.995	0.807	0	1	Fosb
364	0	1.41858	0.712	0.213	0	1	Dusp18
365	0	1.40191	0.922	0.437	0	1	Smad7
366	0	1.39341	1	0.951	0	1	Junb
367	0	1.37919	0.966	0.728	0	1	Rgs2
368	0	1.36981	0.853	0.425	0	1	Ddit3
369	0	1.33996	0.976	0.44	0	1	P2ry12
370	0	1.33915	0.974	0.71	0	1	Ppp1r15a
371	0	1.3301	0.887	0.548	0	1	Tsc22d3
372	0	1.3077	0.99	0.666	0	1	Selplg
373	0	1.30744	0.93	0.564	0	1	Glul
374	0	1.30507	0.983	0.736	0	1	Mat2a
375	0	1.28457	0.989	0.338	0	1	Sparc
376	0	1.26311	1	0.918	0	1	Btg2
377	0	1.24869	0.982	0.774	0	1	Srsf2
378	0	1.23897	0.998	0.876	0	1	Zfp36
379	0	1.23618	1	0.905	0	1	Ccnl1
380	0	1.22163	0.946	0.388	0	1	Olfml3
381	0	1.21367	0.973	0.737	0	1	Socs3
382	0	1.21062	0.943	0.668	0	1	2410006H16Rik
383	0	1.20678	0.995	0.869	0	1	Eif5
384	0	1.20122	1	0.854	0	1	Hexb
385	0	1.17884	0.983	0.746	0	1	Wsb1
386	0	1.1737	0.992	0.841	0	1	Pnrc1
387	0	1.16483	0.952	0.687	0	1	Gm26532
388	0	1.15641	0.928	0.428	0	1	Arhgap5
389	0	1.15532	0.999	0.941	0	1	Hspa8
390	0	1.15272	0.921	0.665	0	1	Brd2
391	0	1.14904	0.969	0.774	0	1	Srsf7
392	0	1.08486	0.919	0.513	0	1	Ivns1abp
393	0	1.07835	0.701	0.284	0	1	Dnajb4
394	0	1.07428	1	0.96	0	1	Ddx5
395	0	1.06725	0.977	0.737	0	1	Tra2b
396	0	1.0588	0.824	0.306	0	1	Golm1
397	0	1.04992	0.932	0.475	0	1	Gpr34
398	0	1.04989	0.982	0.793	0	1	Clk1
399	0	1.02416	0.975	0.813	0	1	Srsf3
400	0	1.01513	0.973	0.761	0	1	Atf4
401	0	0.998346	1	0.701	0	1	Cd81
402	0	0.99353	0.922	0.532	0	1	Cd37
403	0	0.988413	0.934	0.487	0	1	Slco2b1
404	0	0.985064	0.999	0.941	0	1	Ubb
405	0	0.983522	0.996	0.761	0	1	Cx3cr1
406	0	0.981844	0.999	0.804	0	1	Ctsd
407	0	0.977396	0.734	0.261	0	1	Usp2
408	0	0.965377	0.975	0.636	0	1	Bin1
409	0	0.961504	0.901	0.412	0	1	F11r
410	0	0.958483	0.929	0.565	0	1	Tsc22d2
411	0	0.940592	0.906	0.448	0	1	Ptgs1
412	0	0.935768	0.963	0.766	0	1	Sfpq
413	0	0.890453	0.867	0.462	0	1	Fgd2
414	0	0.877115	0.972	0.656	0	1	Lpcat2
415	0	0.867254	1	0.944	0	1	Jund
416	0	0.8647	0.998	0.889	0	1	Srsf5
417	0	0.790475	0.661	0.197	0	1	Adgrg1
418	0	0.780421	0.598	0.163	0	1	Sall1
419	1.10011e-306	0.965232	0.711	0.305	3.55172e-302	1	Snhg12
420	1.278e-304	0.829999	0.999	0.842	4.12602e-300	1	Lgmn
421	9.75632e-304	0.82459	0.676	0.223	3.14983e-299	1	Fscn1
422	5.20559e-303	0.866811	0.936	0.447	1.68063e-298	1	Siglech
423	2.375e-301	0.912597	0.991	0.615	7.6677e-297	1	Trem2
424	3.67336e-301	0.787475	0.628	0.216	1.18594e-296	1	Map11
425	4.44376e-301	1.01314	0.776	0.394	1.43467e-296	1	1810026B05Rik
426	4.93446e-300	1.00004	0.889	0.574	1.59309e-295	1	Eif4a2
427	3.76019e-296	1.35949	0.852	0.46	1.21398e-291	1	Pdgfb
428	2.20454e-295	1.00831	0.783	0.406	7.11736e-291	1	Taf7
429	9.08719e-294	0.807949	0.646	0.222	2.9338e-289	1	Col27a1
430	1.47284e-293	0.802967	0.997	0.862	4.75507e-289	1	Skil
431	8.18594e-293	0.913994	0.838	0.435	2.64283e-288	1	Abi3
432	1.68663e-286	0.817589	0.987	0.876	5.44529e-282	1	Hnrnpa2b1
433	1.82362e-286	0.865026	0.603	0.203	5.88755e-282	1	Dusp8
434	4.1614e-286	0.807017	0.991	0.887	1.34351e-281	1	Eif4a1
435	3.35829e-284	0.875255	0.918	0.643	1.08422e-279	1	Rsrc2
436	2.9675e-282	-0.945307	0.99	0.937	9.58058e-278	1	Rps29
437	1.17945e-281	0.72909	0.661	0.214	3.80786e-277	1	Serpine2
438	6.89818e-281	1.07889	0.726	0.317	2.22708e-276	1	Trim47
439	7.60348e-281	1.14086	0.832	0.479	2.45478e-276	1	Clip1
440	5.96831e-278	0.872906	0.919	0.619	1.92687e-273	1	Smap2
441	2.3298e-273	0.827237	0.971	0.814	7.52176e-269	1	Fus
442	3.08531e-272	0.705391	1	0.977	9.96093e-268	1	Cst3
443	2.05319e-271	0.904295	0.868	0.566	6.62873e-267	1	Hnrnpdl
444	1.01218e-269	1.01013	0.719	0.352	3.26781e-265	1	Snhg1
445	1.50751e-269	1.05761	0.82	0.435	4.867e-265	1	Plk3
446	2.64023e-269	1.05839	0.845	0.508	8.52399e-265	1	Nfic
447	1.81164e-267	0.918879	0.985	0.826	5.84887e-263	1	Nfkbiz
448	1.54414e-265	0.747948	0.956	0.68	4.98526e-261	1	Vsir
449	7.12175e-265	0.865744	0.955	0.665	2.29926e-260	1	Irf8
450	1.08086e-263	1.0453	0.996	0.938	3.48954e-259	1	Hsp90ab1
451	9.13181e-263	0.74632	0.469	0.122	2.94821e-258	1	Sall3
452	6.68658e-261	0.785138	0.724	0.306	2.15876e-256	1	P2ry13
453	3.83339e-259	0.751226	0.99	0.88	1.23761e-254	1	Ube2d3
454	3.99816e-257	0.808086	0.925	0.544	1.29081e-252	1	Anxa3
455	9.49997e-256	0.710235	0.718	0.276	3.06707e-251	1	Ldhb
456	1.29124e-253	-0.836568	0.997	0.948	4.16878e-249	1	Tpt1
457	1.90264e-253	0.829372	0.994	0.725	6.14268e-249	1	Cd9
458	3.34226e-253	1.11483	0.535	0.182	1.07905e-248	1	Rgs3
459	4.97683e-250	0.678155	0.483	0.134	1.60677e-245	1	Ecscr
460	1.99173e-249	0.838184	0.903	0.619	6.43031e-245	1	Saraf
461	1.54868e-244	0.970617	0.981	0.875	4.99991e-240	1	Gnas
462	3.4056e-242	0.7612	0.811	0.439	1.0995e-237	1	Adap2
463	5.66906e-242	0.822798	0.988	0.7	1.83026e-237	1	Ctsl
464	1.17705e-240	0.821893	0.595	0.246	3.8001e-236	1	Jmjd6
465	1.23891e-236	0.724408	0.621	0.257	3.99984e-232	1	Gna15
466	1.42164e-235	-0.934479	0.977	0.907	4.58975e-231	1	Rpl11
467	2.22147e-234	0.819077	0.605	0.226	7.172e-230	1	Camk2n1
468	4.39033e-234	0.851483	0.918	0.673	1.41742e-229	1	Hnrnph1
469	6.75709e-234	0.878355	0.808	0.412	2.18153e-229	1	Egr2
470	1.06742e-233	1.0018	0.946	0.762	3.44618e-229	1	Ddx3x
471	3.05643e-233	1.19588	0.977	0.719	9.86768e-229	1	Mafb
472	1.51139e-232	0.620421	0.481	0.149	4.87953e-228	1	Iffo1
473	8.38704e-231	-0.951338	0.971	0.905	2.70776e-226	1	Rps10
474	1.19717e-229	0.605232	0.789	0.381	3.86505e-225	1	Frmd4a
475	1.79207e-229	0.741167	0.732	0.36	5.78569e-225	1	Rab3il1
476	2.97338e-229	-0.865488	0.989	0.921	9.59956e-225	1	Rpl27a
477	3.73794e-228	0.781611	0.857	0.565	1.20679e-223	1	Rlim
478	4.64337e-227	0.631522	0.469	0.139	1.49911e-222	1	Whrn
479	3.15094e-226	0.835235	0.948	0.803	1.01728e-221	1	Hnrnpu
480	1.60042e-222	0.757361	0.615	0.255	5.16696e-218	1	Rhoh
481	2.09839e-222	0.680233	0.612	0.255	6.77465e-218	1	Rasal3
482	4.06621e-220	0.683715	0.532	0.188	1.31278e-215	1	Nuak1
483	2.31065e-219	0.788413	0.92	0.691	7.45994e-215	1	Tra2a
484	8.11215e-216	0.659163	0.959	0.61	2.61901e-211	1	Itgb5
485	2.99894e-215	0.738141	0.764	0.426	9.68208e-211	1	Csnk1e
486	1.60032e-214	0.742563	0.986	0.881	5.16663e-210	1	Nfkbia
487	2.67466e-214	-0.928529	0.949	0.883	8.63512e-210	1	Rplp2
488	4.09432e-214	0.639283	0.999	0.959	1.32185e-209	1	Ftl1
489	6.52584e-212	0.792571	0.766	0.438	2.10687e-207	1	Tfe3
490	7.16552e-212	0.629253	0.461	0.146	2.31339e-207	1	Rtn4rl1
491	3.76861e-210	0.654683	0.998	0.94	1.21669e-205	1	Actg1
492	5.96658e-210	0.762622	0.969	0.832	1.92631e-205	1	Ncl
493	1.71197e-207	-0.907547	0.963	0.896	5.52709e-203	1	Rps21
494	4.29068e-207	-0.952424	0.959	0.897	1.38525e-202	1	Rpl8
495	9.0077e-207	0.656946	0.998	0.936	2.90814e-202	1	Mcl1
496	9.82474e-207	0.693726	0.677	0.311	3.17192e-202	1	Rasgrp3
497	6.16908e-206	0.740513	0.821	0.515	1.99169e-201	1	Plekho1
498	9.57978e-206	0.696179	0.965	0.767	3.09283e-201	1	Rsrp1
499	1.15175e-205	0.640613	0.56	0.226	3.71841e-201	1	Gtf2h2
500	1.73009e-204	0.693783	0.868	0.579	5.58561e-200	1	Mafg
501	7.20455e-204	0.683185	0.762	0.434	2.32599e-199	1	Tpst2
502	5.51743e-203	0.994129	0.86	0.566	1.7813e-198	1	Txnip
503	8.16229e-201	0.818654	0.73	0.415	2.6352e-196	1	Slbp
504	8.71836e-201	-0.835993	0.977	0.903	2.81472e-196	1	Rpl30
505	3.40022e-200	0.672334	0.946	0.654	1.09776e-195	1	Lair1
506	4.42352e-200	0.70187	0.508	0.183	1.42813e-195	1	Bhlhe41
507	5.79556e-197	-0.943576	0.921	0.879	1.8711e-192	1	Rack1
508	1.06554e-195	-0.873607	0.976	0.906	3.4401e-191	1	Rps4x
509	2.06973e-193	0.721521	0.738	0.422	6.68211e-189	1	H2-Q4
510	5.1563e-192	-0.950914	0.914	0.876	1.66471e-187	1	Rpl27
511	1.69381e-191	0.762654	0.625	0.322	5.46847e-187	1	Cyth2
512	2.57973e-191	-0.834383	0.988	0.928	8.32867e-187	1	Fcer1g
513	3.42434e-191	-0.933838	0.949	0.89	1.10555e-186	1	Rpl28
514	1.32715e-189	-0.871135	0.966	0.893	4.28471e-185	1	Rpl37
515	1.51651e-189	-0.817235	0.974	0.896	4.89605e-185	1	Rps3
516	6.85764e-189	-0.913322	0.962	0.893	2.21399e-184	1	Rpl41
517	7.52168e-189	0.626088	0.589	0.262	2.42837e-184	1	Hps4
518	3.77968e-187	0.662694	0.701	0.377	1.22027e-182	1	Susd3
519	1.29922e-186	0.660037	0.962	0.805	4.19452e-182	1	Ywhaz
520	1.39556e-183	1.20089	0.64	0.311	4.50556e-179	1	Gem
521	1.55183e-181	0.648442	1	0.968	5.01009e-177	1	H3f3b
522	3.24228e-181	0.883448	0.943	0.772	1.04677e-176	1	Sqstm1
523	7.19858e-181	0.6315	0.648	0.322	2.32406e-176	1	Fbrsl1
524	9.52282e-179	0.647399	0.753	0.421	3.07444e-174	1	Cttnbp2nl
525	3.67729e-177	0.879375	0.863	0.5	1.18721e-172	1	Il1a
526	9.27263e-176	-0.703514	0.979	0.906	2.99367e-171	1	Rps12
527	1.84894e-175	-0.812746	0.927	0.878	5.96929e-171	1	Rpl13a
528	2.07021e-175	0.964484	0.785	0.478	6.68367e-171	1	Odc1
529	3.27708e-175	1.23539	0.66	0.37	1.058e-170	1	Tuba1a
530	1.18277e-174	0.639454	0.996	0.928	3.81857e-170	1	Hspa5
531	1.3115e-174	0.676447	0.717	0.433	4.23417e-170	1	Tox4
532	1.78685e-174	0.667142	0.738	0.423	5.76885e-170	1	Fam102b
533	3.30168e-173	0.657012	0.738	0.429	1.06595e-168	1	Ppfia4
534	4.18422e-173	0.767717	0.768	0.453	1.35088e-168	1	Pfkfb3
535	5.60915e-173	0.639243	0.838	0.537	1.81091e-168	1	Bin2
536	6.31789e-171	0.626593	0.593	0.283	2.03973e-166	1	Flcn
537	1.47976e-170	-0.872693	0.963	0.892	4.7774e-166	1	Rpl39
538	7.55209e-170	0.70683	0.675	0.382	2.43819e-165	1	Per1
539	4.43619e-169	0.750235	0.728	0.454	1.43223e-164	1	Cebpg
540	9.24114e-169	0.631669	0.743	0.441	2.9835e-164	1	Sun2
541	1.19826e-168	0.901482	0.617	0.325	3.86857e-164	1	Tbpl1
542	2.07031e-167	0.592875	0.708	0.381	6.684e-163	1	Pla2g15
543	1.52171e-166	0.781433	0.898	0.656	4.91284e-162	1	Tnfaip3
544	1.36583e-164	1.45833	0.67	0.361	4.40959e-160	1	Hspa1b
545	9.24213e-164	1.15122	0.559	0.265	2.98382e-159	1	Hsph1
546	9.71128e-164	0.794182	0.888	0.704	3.13529e-159	1	Rpl22l1
547	6.42744e-163	0.662676	0.794	0.544	2.0751e-158	1	Srsf6
548	1.75192e-162	0.660736	0.59	0.298	5.65608e-158	1	Siah2
549	2.26135e-162	0.592312	0.578	0.273	7.30077e-158	1	Lyl1
550	2.76965e-162	-0.925173	0.783	0.828	8.9418e-158	1	Rps15
551	2.98974e-162	1.6983	0.375	0.12	9.65236e-158	1	Adamts1
552	1.81455e-161	0.785575	0.913	0.658	5.85827e-157	1	Marcksl1
553	5.36229e-160	0.689264	0.747	0.471	1.73122e-155	1	Zbtb7a
554	1.02826e-159	-0.712874	0.989	0.916	3.31975e-155	1	Rpl18a
555	7.07166e-159	-0.804484	0.975	0.895	2.28309e-154	1	Rpl9
556	9.33145e-159	0.633175	0.877	0.659	3.01266e-154	1	Ythdc1
557	8.22103e-158	-0.779449	0.975	0.897	2.65416e-153	1	Rps13
558	9.14343e-157	0.768883	0.746	0.485	2.95196e-152	1	Sertad1
559	7.56902e-156	0.617528	0.576	0.276	2.44366e-151	1	Scoc
560	3.20144e-155	-0.877614	0.722	0.801	1.03358e-150	1	Cox4i1
561	4.12679e-155	0.665133	0.734	0.466	1.33233e-150	1	Vamp3
562	5.228e-155	-0.93065	0.007	0.329	1.68786e-150	1	Clec4a1
563	2.66213e-152	0.590159	0.755	0.47	8.5947e-148	1	Comt
564	3.529e-152	0.593302	0.886	0.66	1.13934e-147	1	Il6ra
565	4.03085e-152	-0.751871	0.957	0.891	1.30136e-147	1	Rpl6
566	4.27923e-151	-0.801265	0.788	0.856	1.38155e-146	1	Actr3
567	2.46798e-150	-0.903586	0.782	0.824	7.96787e-146	1	Rpl35
568	5.9621e-150	0.862733	0.631	0.367	1.92487e-145	1	Hmgn2
569	1.21291e-149	0.597632	0.987	0.888	3.91587e-145	1	Atp6v0c
570	1.37964e-149	0.607752	0.619	0.32	4.45418e-145	1	Mtus1
571	3.23175e-148	0.610261	0.536	0.254	1.04337e-143	1	Mob3c
572	6.15757e-148	0.640905	0.838	0.631	1.98797e-143	1	Azin1
573	1.2507e-147	0.619234	0.726	0.425	4.03789e-143	1	Slc16a6
574	1.15016e-146	-0.929634	0.374	0.653	3.71329e-142	1	Cox6c
575	2.24278e-146	-0.804274	0.84	0.838	7.24083e-142	1	Rpl5
576	2.16096e-145	0.717391	0.757	0.477	6.97667e-141	1	Zfp622
577	2.85435e-145	0.597376	0.594	0.318	9.21525e-141	1	Wdr45b
578	2.07611e-144	-0.798502	0.936	0.871	6.70272e-140	1	Rpl24
579	2.2858e-143	0.681668	0.441	0.177	7.3797e-139	1	Zbtb2
580	1.97427e-142	-0.735143	0.913	0.862	6.37393e-138	1	Rps25
581	2.77476e-142	0.628553	0.867	0.686	8.95833e-138	1	Purb
582	6.39197e-142	-0.944589	0.044	0.36	2.06365e-137	1	Gm6377
583	7.56729e-142	0.753367	0.757	0.513	2.4431e-137	1	Tob2
584	9.45291e-141	-0.853934	0.771	0.83	3.05187e-136	1	Rpl14
585	1.92625e-140	0.644839	0.554	0.292	6.2189e-136	1	Yrdc
586	2.09307e-140	0.700871	0.67	0.415	6.75749e-136	1	Ptbp1
587	3.43302e-140	0.74823	0.695	0.429	1.10835e-135	1	Tubb2a
588	3.94076e-140	0.638661	0.849	0.613	1.27228e-135	1	Il10ra
589	1.88723e-139	-0.782435	0.971	0.895	6.09291e-135	1	Rpl18
590	2.64687e-139	-0.857767	0.642	0.776	8.54542e-135	1	Rps17
591	2.71419e-139	0.618482	0.711	0.465	8.76278e-135	1	Rela
592	6.81812e-138	0.647409	0.984	0.857	2.20123e-133	1	Kctd12
593	9.544e-138	-0.939656	0.512	0.715	3.08128e-133	1	Atp5l
594	4.66944e-137	0.6643	0.73	0.417	1.50753e-132	1	Tent5c
595	1.71738e-136	-0.915052	0.708	0.828	5.54456e-132	1	Lcp1
596	2.55144e-136	-0.643054	0.981	0.899	8.23731e-132	1	Rpl10
597	2.60669e-136	-0.897211	0.453	0.686	8.41571e-132	1	Atp5h
598	3.42287e-136	-0.878319	0.136	0.465	1.10507e-131	1	Tubb6
599	6.9547e-136	1.1643	0.438	0.186	2.24532e-131	1	Otud1
600	2.36097e-135	-0.881381	0.175	0.5	7.62239e-131	1	H2afj
601	3.00607e-134	0.606789	0.768	0.526	9.70508e-130	1	Nfkbib
602	1.40307e-133	-0.931529	0.563	0.778	4.52983e-129	1	mt-Nd5
603	1.49586e-133	0.643867	0.649	0.359	4.8294e-129	1	Irf2bpl
604	4.7665e-132	-0.679252	0.97	0.891	1.53887e-127	1	Rpl21
605	3.93831e-131	1.0048	0.739	0.481	1.27148e-126	1	Hmox1
606	4.78667e-131	-0.838375	0.401	0.655	1.54538e-126	1	Cox6b1
607	8.10971e-130	-0.735572	0.952	0.873	2.61822e-125	1	Rpl15
608	1.52419e-128	0.601967	0.796	0.582	4.92084e-124	1	Ube2s
609	1.70479e-127	0.783486	0.856	0.637	5.50391e-123	1	Zfp36l2
610	2.0727e-127	-0.818979	0.022	0.308	6.69172e-123	1	Hip1
611	5.9989e-127	-0.762152	0.974	0.89	1.93675e-122	1	Rps27
612	8.35948e-127	-0.885717	0.096	0.403	2.69886e-122	1	Clec2d
613	1.02882e-126	-0.685911	0.988	0.91	3.32156e-122	1	Rps9
614	2.54758e-126	0.669632	0.864	0.627	8.22486e-122	1	Herpud1
615	5.36875e-125	-0.741464	0.683	0.789	1.7333e-120	1	Pfdn5
616	8.94435e-125	0.730735	0.898	0.68	2.88768e-120	1	Zfp36l1
617	2.91087e-124	-0.88064	0.004	0.273	9.39774e-120	1	Klra2
618	2.83001e-122	-0.75266	0.008	0.276	9.13667e-118	1	Iqgap2
619	4.22451e-122	-0.843526	0.01	0.279	1.36388e-117	1	Cfp
620	9.95271e-122	0.739039	0.58	0.324	3.21323e-117	1	Tagap
621	3.58578e-121	-0.819412	0.219	0.518	1.15767e-116	1	Aldh2
622	1.17336e-120	0.694254	0.871	0.713	3.78819e-116	1	Neurl3
623	4.26451e-120	-0.878977	0.618	0.773	1.3768e-115	1	Tln1
624	5.78904e-119	-0.713453	0.92	0.857	1.86899e-114	1	Rps6
625	8.14197e-119	0.620682	0.792	0.551	2.62863e-114	1	Peli1
626	2.70207e-118	0.605694	0.539	0.297	8.72364e-114	1	Nfya
627	4.01792e-118	-0.783711	0.479	0.693	1.29718e-113	1	Hint1
628	9.19966e-117	-0.74601	0.987	0.921	2.97011e-112	1	Tyrobp
629	9.70309e-117	-0.788826	0.726	0.797	3.13264e-112	1	Rpl23a
630	2.46029e-116	-0.933953	0.029	0.298	7.94306e-112	1	Mdfic
631	1.3731e-115	-0.749339	0.302	0.584	4.43305e-111	1	Ndufa13
632	5.861e-115	-0.820386	0.983	0.9	1.89222e-110	1	Rplp0
633	6.63175e-115	0.652714	0.239	0.066	2.14106e-110	1	Spry1
634	8.13599e-115	0.613467	0.819	0.505	2.6267e-110	1	Pmp22
635	5.2323e-113	-0.84588	0.013	0.268	1.68925e-108	1	Serpinb8
636	2.65695e-112	0.623478	0.815	0.636	8.57796e-108	1	Hnrnpab
637	2.76854e-111	0.600708	0.714	0.499	8.93822e-107	1	Mknk2
638	3.61416e-111	0.673603	0.715	0.476	1.16683e-106	1	Dnajb9
639	8.99983e-111	-0.916903	0.251	0.531	2.9056e-106	1	Txn1
640	3.06815e-110	0.689648	0.61	0.381	9.90551e-106	1	Tceal9
641	3.54142e-110	-0.743579	0.829	0.82	1.14335e-105	1	Naca
642	2.06022e-109	-0.711059	0.011	0.259	6.65142e-105	1	Ifi211
643	2.55094e-109	0.629039	0.413	0.188	8.23569e-105	1	Hhex
644	6.29131e-109	-0.760258	0.927	0.862	2.03115e-104	1	Rps26
645	2.39598e-108	-0.911965	0.021	0.271	7.73543e-104	1	Emb
646	5.30974e-108	-0.740841	0.744	0.8	1.71425e-103	1	Rpl36a
647	1.09538e-107	0.598013	0.837	0.634	3.53643e-103	1	Rnf19b
648	6.48612e-107	-0.718206	0.01	0.252	2.09404e-102	1	Runx3
649	8.54607e-107	-0.791407	0.947	0.889	2.7591e-102	1	Cyba
650	1.72429e-106	-0.768731	0.071	0.339	5.56687e-102	1	Nfil3
651	5.77319e-106	-0.763007	0.379	0.622	1.86388e-101	1	Ndufa4
652	1.58975e-105	-0.857705	0.387	0.617	5.13249e-101	1	Sec61b
653	8.27637e-104	-0.695821	0.385	0.63	2.67203e-99	1	Elob
654	1.27845e-103	-0.832444	0.707	0.808	4.12749e-99	1	Nfe2l2
655	1.73413e-103	-0.68189	0.011	0.248	5.59864e-99	1	Msr1
656	2.91216e-103	-0.635483	0.044	0.3	9.4019e-99	1	Gsn
657	9.11767e-103	-0.939045	0.575	0.743	2.94364e-98	1	Tpd52
658	6.54974e-101	-0.896438	0.203	0.475	2.11458e-96	1	Diaph1
659	8.25206e-101	-0.815812	0.007	0.236	2.66418e-96	1	Cd93
660	2.81199e-100	-0.823301	0.416	0.645	9.07851e-96	1	Tspo
661	5.42085e-100	-0.697445	0.731	0.794	1.75012e-95	1	Ybx1
662	6.27697e-100	-0.832202	0.01	0.238	2.02652e-95	1	Slamf7
663	1.45377e-99	-0.721119	0.071	0.331	4.6935e-95	1	Ptger4
664	7.75297e-99	-0.790806	0.328	0.586	2.50305e-94	1	Tpm4
665	1.74619e-98	-0.721514	0.58	0.736	5.63757e-94	1	Rpl31
666	9.98502e-97	-0.851421	0.05	0.292	3.22366e-92	1	Cyp4f18
667	1.61498e-96	-0.891611	0.057	0.305	5.21396e-92	1	Slfn5
668	3.36669e-95	-0.822937	0.39	0.637	1.08693e-90	1	Cdkn1a
669	3.46915e-95	-0.619852	0.908	0.846	1.12001e-90	1	Rpl29
670	5.11337e-95	-0.6269	0.952	0.866	1.65085e-90	1	Rpl10a
671	6.31169e-95	-0.645108	0.928	0.863	2.03773e-90	1	Rpl12
672	4.86826e-94	-0.652423	0.009	0.227	1.57172e-89	1	Xdh
673	5.30671e-94	-0.883551	0.018	0.24	1.71327e-89	1	Ms4a4c
674	2.72276e-93	0.62944	0.725	0.543	8.79044e-89	1	P4hb
675	2.81066e-93	-0.768163	0.02	0.243	9.07422e-89	1	Cd300ld
676	3.17122e-93	-0.686739	0.39	0.624	1.02383e-88	1	Snrpg
677	1.17129e-92	-0.680677	0.868	0.847	3.78151e-88	1	Serf2
678	3.90764e-92	-0.93769	0.152	0.403	1.26158e-87	1	Flna
679	2.99516e-91	-0.675593	0.257	0.521	9.66986e-87	1	Nap1l1
680	5.82033e-91	-0.780661	0.485	0.704	1.87909e-86	1	mt-Nd3
681	6.56953e-91	-0.696807	0.008	0.219	2.12097e-86	1	Itgb7
682	7.66335e-91	-0.674842	0.293	0.55	2.47411e-86	1	Smim14
683	7.99771e-91	0.842864	0.293	0.114	2.58206e-86	1	Tcim
684	2.59548e-90	-0.630663	0.332	0.58	8.37952e-86	1	Nedd8
685	3.41811e-90	-0.901297	0.615	0.722	1.10354e-85	1	Arhgdib
686	3.4302e-90	-0.822598	0.964	0.899	1.10744e-85	1	H3f3a
687	5.11777e-90	0.655905	0.531	0.304	1.65227e-85	1	G530011O06Rik
688	2.52495e-89	-0.788028	0.138	0.39	8.1518e-85	1	Trim25
689	4.8049e-89	-0.85574	0.099	0.341	1.55126e-84	1	Fam49a
690	1.71946e-88	-0.607678	0.026	0.246	5.55127e-84	1	Zbp1
691	1.79755e-88	-0.840948	0.479	0.704	5.80338e-84	1	mt-Nd4l
692	2.1729e-88	-0.625498	0.241	0.503	7.0152e-84	1	Cox7b
693	9.16277e-88	-0.645322	0.13	0.38	2.9582e-83	1	Mpp1
694	3.97999e-87	-0.718459	0.069	0.303	1.28494e-82	1	Arhgef3
695	4.29312e-87	-0.633209	0.002	0.202	1.38603e-82	1	Ahr
696	3.97248e-85	-0.776972	0.091	0.327	1.28251e-80	1	B4galt5
697	4.22512e-85	-0.644992	0.716	0.781	1.36408e-80	1	Cox8a
698	2.48324e-84	-0.637766	0.334	0.577	8.01715e-80	1	Tma7
699	3.22833e-84	-0.650886	0.285	0.534	1.04227e-79	1	Scp2
700	1.06582e-83	-0.805135	0.23	0.473	3.441e-79	1	Mrpl33
701	4.25573e-83	-0.74336	0.169	0.42	1.37396e-78	1	Myo5a
702	1.54327e-82	-0.673239	0.311	0.55	4.98244e-78	1	Ndufb1-ps
703	1.78347e-82	-0.83801	0.153	0.401	5.75795e-78	1	Pdlim5
704	4.66805e-82	-0.878768	0.014	0.212	1.50708e-77	1	Arhgap26
705	8.9122e-82	-0.77643	0.212	0.452	2.8773e-77	1	Blvrb
706	9.88657e-82	-0.678146	0.489	0.673	3.19188e-77	1	Nsa2
707	1.69783e-81	-0.612258	0.012	0.208	5.48144e-77	1	Aoah
708	5.19314e-81	-0.738104	0.039	0.248	1.6766e-76	1	St3gal1
709	1.46494e-80	-0.775639	0.544	0.691	4.72956e-76	1	Psmb8
710	6.19851e-80	-0.705759	0.321	0.547	2.00119e-75	1	Rps27l
711	1.00437e-79	-0.663499	0.174	0.419	3.24261e-75	1	Sp100
712	3.99804e-79	0.749308	0.67	0.504	1.29077e-74	1	Hspd1
713	3.67587e-78	-0.591422	0.31	0.547	1.18675e-73	1	Tomm7
714	5.82386e-78	-0.949478	0.057	0.262	1.88023e-73	1	Fgr
715	9.04204e-78	0.601887	0.546	0.37	2.91922e-73	1	Alyref
716	4.30683e-77	-0.633838	0.601	0.723	1.39046e-72	1	Uqcrh
717	5.54766e-77	0.637134	0.669	0.437	1.79106e-72	1	Egr3
718	1.32792e-76	-0.683428	0.603	0.721	4.28718e-72	1	Eif3f
719	1.63226e-76	-0.648107	0.431	0.623	5.26976e-72	1	Eif3k
720	2.76993e-76	-0.778046	0.071	0.285	8.94272e-72	1	Cers6
721	2.66722e-75	-0.605981	0.409	0.617	8.61113e-71	1	Atp5j2
722	6.55391e-75	-0.632877	0.515	0.675	2.11593e-70	1	Eif3h
723	1.44573e-74	-0.780583	0.214	0.442	4.66754e-70	1	Apobec1
724	3.37238e-74	-0.681985	0.931	0.86	1.08877e-69	1	Pfn1
725	4.25089e-74	-0.607982	0.601	0.728	1.3724e-69	1	Ptpn18
726	6.85639e-74	0.939732	0.305	0.135	2.21359e-69	1	Csf1
727	2.91129e-73	-0.68765	0.221	0.456	9.39909e-69	1	Fam129a
728	7.84787e-73	-0.612306	0.064	0.27	2.53368e-68	1	Rftn1
729	3.2073e-72	-0.734713	0.019	0.201	1.03548e-67	1	Antxr2
730	3.97347e-72	-0.630798	0.105	0.323	1.28284e-67	1	Arhgap18
731	7.80287e-72	-0.810038	0.177	0.396	2.51916e-67	1	Cyth1
732	1.20399e-71	-0.733607	0.047	0.241	3.8871e-67	1	Ccnd2
733	1.89605e-71	-0.610993	0.862	0.821	6.12138e-67	1	Eef1b2
734	2.30383e-71	-0.712843	0.349	0.553	7.43793e-67	1	Ninj1
735	7.88052e-71	-0.703373	0.741	0.809	2.54423e-66	1	Litaf
736	9.4721e-71	-0.657755	0.113	0.329	3.05807e-66	1	Ptpn12
737	3.9853e-70	0.701452	0.435	0.26	1.28665e-65	1	Nudt4
738	6.89589e-69	-0.593906	0.523	0.681	2.22634e-64	1	Cox7a2l
739	2.31989e-68	-0.623786	0.755	0.784	7.48977e-64	1	Rpl36al
740	2.43795e-68	-0.660465	0.527	0.697	7.87093e-64	1	Myh9
741	3.24007e-68	-0.651257	0.383	0.577	1.04606e-63	1	Cox5a
742	1.00595e-66	-0.666325	0.25	0.469	3.24772e-62	1	Fem1c
743	3.11055e-66	-0.757481	0.056	0.243	1.00424e-61	1	Fyn
744	5.58093e-66	-0.88379	0.219	0.428	1.8018e-61	1	Jarid2
745	7.22448e-66	-0.591728	0.272	0.494	2.33242e-61	1	Esd
746	1.41093e-65	-0.934072	0.914	0.875	4.5552e-61	1	Calm1
747	2.02796e-64	-0.879576	0.327	0.51	6.54728e-60	1	Cxcl16
748	2.34254e-64	-0.919481	0.472	0.63	7.56289e-60	1	Emp3
749	1.13365e-63	-0.631524	0.508	0.658	3.65998e-59	1	Psme1
750	2.44103e-63	-0.62782	0.286	0.5	7.88086e-59	1	Epsti1
751	2.88413e-63	-0.616082	0.58	0.715	9.31142e-59	1	Pitpna
752	9.34265e-61	-0.948833	0.397	0.585	3.01627e-56	1	Rab8b
753	1.7181e-60	-0.632566	0.545	0.697	5.5469e-56	1	Itgb1
754	4.37979e-59	-0.666885	0.153	0.355	1.41402e-54	1	Rnf213
755	1.00414e-58	-0.74281	0.27	0.478	3.24185e-54	1	Prr13
756	1.82009e-58	-0.718809	0.129	0.322	5.87617e-54	1	Peak1
757	2.43285e-57	-0.71715	0.396	0.56	7.85445e-53	1	Adgre1
758	3.80235e-56	-0.664534	0.435	0.593	1.22759e-51	1	Psma7
759	4.7509e-56	-0.793868	0.134	0.321	1.53383e-51	1	Dennd1a
760	8.75629e-56	0.604972	0.488	0.342	2.82697e-51	1	Pttg1
761	2.09353e-55	-0.597377	0.176	0.38	6.75895e-51	1	Specc1l
762	2.44558e-53	-0.689241	0.336	0.533	7.89554e-49	1	Plin2
763	2.94224e-52	-0.856043	0.8	0.834	9.49904e-48	1	Spag9
764	1.12327e-51	-0.840492	0.144	0.328	3.62647e-47	1	Itga5
765	2.75619e-51	-0.594304	0.117	0.295	8.89837e-47	1	Nav1
766	4.79939e-51	-0.696709	0.198	0.38	1.54948e-46	1	Gpr65
767	9.65238e-51	-0.707369	0.325	0.513	3.11627e-46	1	Atp6v1a
768	1.11807e-50	-0.782576	0.076	0.235	3.60969e-46	1	Mir155hg
769	1.16944e-50	-0.890103	0.133	0.308	3.77555e-46	1	Sik3
770	6.19107e-50	-0.642173	0.687	0.726	1.99879e-45	1	Nme2
771	1.14266e-49	-0.739288	0.205	0.391	3.68906e-45	1	Cdk14
772	2.69387e-48	-0.674247	0.716	0.741	8.69715e-44	1	Alox5ap
773	1.94476e-47	-0.668417	0.378	0.545	6.27865e-43	1	Rilpl2
774	2.89975e-46	-0.597509	0.771	0.817	9.36184e-42	1	Msn
775	1.08179e-45	-0.680038	0.34	0.514	3.49255e-41	1	Nadk
776	1.71254e-45	-0.593349	0.222	0.397	5.52894e-41	1	Prdx6
777	5.06051e-45	-0.659366	0.578	0.675	1.63379e-40	1	Myl12b
778	1.52248e-44	-0.647681	0.274	0.449	4.91532e-40	1	Prkcb
779	2.09099e-44	-0.590364	0.179	0.347	6.75076e-40	1	Rnf149
780	2.76749e-43	-0.750797	0.81	0.799	8.93483e-39	1	H2afz
781	1.46887e-42	-0.620913	0.085	0.231	4.74224e-38	1	Bank1
782	2.52993e-42	-0.614734	0.311	0.488	8.16789e-38	1	Itpkb
783	2.86195e-42	-0.649468	0.172	0.33	9.23981e-38	1	Wwp1
784	3.15734e-42	-0.728243	0.074	0.216	1.01935e-37	1	Phlpp1
785	4.55387e-42	-0.880901	0.275	0.44	1.47022e-37	1	Ell2
786	1.96188e-41	-0.744987	0.15	0.308	6.33393e-37	1	Nr4a3
787	1.6127e-40	0.759249	0.308	0.181	5.2066e-36	1	Rrad
788	1.66464e-40	-0.893638	0.159	0.305	5.37428e-36	1	Tgm2
789	2.19315e-40	-0.781766	0.615	0.707	7.08058e-36	1	Dock2
790	4.09573e-40	-0.820013	0.27	0.428	1.32231e-35	1	Fbxo11
791	1.33766e-39	-0.71774	0.894	0.867	4.31863e-35	1	Zeb2
792	1.45513e-39	-0.735871	0.162	0.315	4.6979e-35	1	Hgsnat
793	1.79093e-38	-0.732867	0.211	0.364	5.78201e-34	1	Myo1g
794	3.13359e-38	-0.604274	0.537	0.646	1.01168e-33	1	Bach1
795	3.21218e-38	-0.648054	0.259	0.415	1.03705e-33	1	Mtss1
796	5.7306e-38	-0.718756	0.13	0.28	1.85012e-33	1	Slc16a10
797	4.05688e-37	-0.620261	0.168	0.309	1.30976e-32	1	Bcl2a1a
798	6.86267e-36	-0.61418	0.287	0.452	2.21561e-31	1	Eif4e
799	9.73218e-36	-0.716473	0.764	0.754	3.14204e-31	1	Bcl2a1b
800	2.04326e-35	-0.650654	0.494	0.616	6.59666e-31	1	Fnbp1
801	2.56828e-35	-0.768557	0.126	0.262	8.2917e-31	1	Mpp7
802	3.78489e-34	-0.60337	0.444	0.58	1.22195e-29	1	Tnfaip8
803	8.51116e-34	-0.694151	0.238	0.386	2.74783e-29	1	Aff1
804	1.06191e-33	-0.62248	0.18	0.319	3.42839e-29	1	Arl5c
805	2.31965e-33	-0.755483	0.409	0.524	7.48899e-29	1	Cd300a
806	8.42053e-33	-0.727173	0.397	0.535	2.71857e-28	1	Gm26917
807	1.36939e-32	-0.840329	0.213	0.361	4.42107e-28	1	Dhx40
808	2.01346e-32	-0.657201	0.836	0.79	6.50046e-28	1	Ly6e
809	5.31885e-32	-0.700276	0.197	0.341	1.71719e-27	1	Fndc3b
810	2.22562e-31	-0.61529	0.282	0.429	7.18543e-27	1	Tmcc1
811	2.95254e-30	0.668473	0.687	0.606	9.53229e-26	1	Hspe1
812	8.88583e-30	-0.890945	0.513	0.615	2.86879e-25	1	Man1a
813	1.20208e-29	-0.714256	0.297	0.419	3.88091e-25	1	Dusp5
814	1.6531e-29	-0.604354	0.144	0.273	5.33704e-25	1	Gm46224
815	1.2469e-28	-0.749229	0.304	0.416	4.0256e-24	1	Ccl9
816	1.49441e-28	-0.694842	0.218	0.34	4.82469e-24	1	Mir142hg
817	1.53916e-28	-0.646549	0.257	0.396	4.96919e-24	1	Rbm47
818	2.08788e-28	-0.757453	0.31	0.438	6.74073e-24	1	Itgav
819	8.66941e-28	-0.621062	0.243	0.384	2.79892e-23	1	Glipr1
820	1.27915e-27	-0.831952	0.421	0.537	4.12973e-23	1	Dusp16
821	2.39757e-27	-0.61051	0.244	0.375	7.74057e-23	1	Tnfaip2
822	7.3833e-27	-0.596663	0.538	0.618	2.3837e-22	1	Lrrfip1
823	2.0304e-26	-0.718408	0.32	0.439	6.55515e-22	1	Zfand3
824	1.67164e-22	-0.628141	0.479	0.569	5.39689e-18	1	Gpcpd1
825	1.91908e-22	-0.907112	0.437	0.522	6.19575e-18	1	Ccl6
826	1.00532e-21	-0.729236	0.816	0.801	3.24569e-17	1	Runx1
827	1.06748e-21	-0.67398	0.152	0.257	3.44636e-17	1	Traf3
828	2.61772e-21	-0.727214	0.232	0.336	8.45132e-17	1	Rgl1
829	7.70081e-20	-0.774378	0.478	0.568	2.48621e-15	1	Diaph2
830	3.69179e-18	-0.69029	0.866	0.799	1.1919e-13	1	Gpx1
831	1.22057e-17	-0.611038	0.352	0.443	3.9406e-13	1	Etv3
832	2.71368e-15	-0.598861	0.342	0.411	8.76112e-11	1	Stab1
833	1.37384e-14	-0.597544	0.244	0.322	4.43544e-10	1	Cd72
834	1.13438e-11	-0.892471	0.369	0.424	3.66236e-07	1	Slc8a1
835	5.67132e-11	-0.860979	0.221	0.286	1.83099e-06	1	Hdac9
836	1.00605e-08	-0.739226	0.185	0.242	0.000324803	1	Myo1e
837	4.80833e-07	-0.665097	0.513	0.4	0.0155237	1	Ccl12
838	0.000153115	-0.65144	0.705	0.709	1	1	Jak1
839	0.000241999	-0.698934	0.709	0.581	1	1	Cd63
840	0	3.91267	0.912	0.232	0	2	Ccl7
841	0	3.30456	0.782	0.08	0	2	Bmp2
842	0	3.27496	0.995	0.227	0	2	Pf4
843	0	3.23037	0.982	0.54	0	2	Ccl2
844	0	3.04718	0.958	0.402	0	2	Cxcl2
845	0	2.42049	0.71	0.216	0	2	Rcan1
846	0	2.30288	1	0.827	0	2	Apoe
847	0	2.29911	0.811	0.362	0	2	Ccl12
848	0	2.2804	0.984	0.25	0	2	Dab2
849	0	2.19683	0.994	0.219	0	2	Mrc1
850	0	1.91049	0.975	0.643	0	2	Ccl3
851	0	1.8271	0.994	0.505	0	2	Ifi207
852	0	1.80139	0.646	0.057	0	2	Lyve1
853	0	1.79111	0.408	0.061	0	2	Ccl24
854	0	1.77973	0.975	0.643	0	2	Ier3
855	0	1.77082	0.874	0.192	0	2	Ccr1
856	0	1.74361	0.735	0.228	0	2	Hgsnat
857	0	1.67473	0.961	0.331	0	2	Gas6
858	0	1.51714	0.802	0.147	0	2	Serpinb8
859	0	1.5067	0.993	0.82	0	2	Ctsc
860	0	1.50381	0.993	0.782	0	2	Cd14
861	0	1.48378	0.743	0.124	0	2	Cd93
862	0	1.47233	0.936	0.176	0	2	F13a1
863	0	1.47011	0.953	0.218	0	2	Ms4a7
864	0	1.45031	0.785	0.156	0	2	Igfbp4
865	0	1.44393	0.967	0.572	0	2	C5ar1
866	0	1.44324	0.802	0.262	0	2	Sdc4
867	0	1.42321	0.816	0.263	0	2	Ifi203
868	0	1.34873	0.966	0.577	0	2	Fcgr2b
869	0	1.34857	0.968	0.431	0	2	Fcrls
870	0	1.3021	0.978	0.653	0	2	Ehd4
871	0	1.28138	0.937	0.476	0	2	Maf
872	0	1.26497	0.733	0.226	0	2	Plau
873	0	1.2463	0.59	0.059	0	2	Cp
874	0	1.24244	0.65	0.073	0	2	Cd163
875	0	1.21885	0.491	0.085	0	2	Hbegf
876	0	1.21294	0.668	0.168	0	2	Pxdc1
877	0	1.18841	0.791	0.206	0	2	Sash1
878	0	1.17414	0.811	0.28	0	2	Rab7b
879	0	1.1716	0.996	0.774	0	2	Selenop
880	0	1.16541	0.6	0.061	0	2	Cd38
881	0	1.15417	0.931	0.506	0	2	Ets2
882	0	1.13507	0.96	0.598	0	2	Bst2
883	0	1.12533	0.809	0.234	0	2	Wwp1
884	0	1.10199	0.932	0.421	0	2	Tgfbi
885	0	1.09688	0.863	0.334	0	2	Stab1
886	0	1.06572	0.97	0.548	0	2	Cd63
887	0	1.01198	0.696	0.142	0	2	Msr1
888	0	0.932528	0.637	0.112	0	2	Aoah
889	0	0.915001	0.678	0.141	0	2	Bank1
890	0	0.860335	0.371	0.023	0	2	Cd28
891	0	0.791071	0.576	0.133	0	2	Nfxl1
892	0	0.770324	0.744	0.196	0	2	Gas7
893	0	0.702884	0.396	0.045	0	2	Gpx3
894	0	0.70077	0.698	0.188	0	2	Pltp
895	0	0.64767	0.316	0.028	0	2	Pomk
896	2.73673e-305	1.04617	0.868	0.455	8.83552e-301	2	Snx2
897	1.25234e-294	0.953732	0.599	0.167	4.04317e-290	2	Ifi211
898	6.96538e-294	1.11652	0.975	0.592	2.24877e-289	2	Lilrb4a
899	8.0031e-294	1.33488	0.977	0.658	2.5838e-289	2	Marcksl1
900	1.25375e-286	1.07743	0.71	0.255	4.04773e-282	2	Gm6377
901	1.56907e-281	0.98025	0.997	0.921	5.06575e-277	2	Plek
902	5.08374e-277	1.02829	0.987	0.618	1.64128e-272	2	C3ar1
903	7.86969e-275	0.834945	0.748	0.283	2.54073e-270	2	Clec4a2
904	2.39322e-272	0.872384	0.819	0.358	7.7265e-268	2	Blvrb
905	7.68181e-272	-2.15066	0.378	0.764	2.48007e-267	2	Selplg
906	9.35071e-271	0.970851	0.976	0.639	3.01888e-266	2	Tmem176b
907	2.02423e-270	0.910128	0.829	0.382	6.53523e-266	2	Nrp1
908	4.07591e-268	1.32564	0.845	0.42	1.31591e-263	2	Egr3
909	1.42876e-267	0.631294	0.469	0.106	4.61274e-263	2	Serpinf1
910	2.58425e-267	1.057	0.747	0.296	8.34326e-263	2	Gpr65
911	9.99125e-267	0.958151	0.832	0.408	3.22567e-262	2	Rcbtb2
912	6.56226e-266	0.719881	0.585	0.17	2.11862e-261	2	Dse
913	1.24237e-265	0.807494	0.615	0.184	4.011e-261	2	Cfp
914	2.90484e-265	1.03548	0.704	0.273	9.37827e-261	2	Rap2b
915	1.5941e-263	1.20743	0.886	0.485	5.14654e-259	2	Rasgef1b
916	1.59446e-263	1.41297	0.74	0.304	5.14771e-259	2	P2rx7
917	7.74997e-263	1.01537	0.982	0.768	2.50208e-258	2	Trf
918	1.85522e-262	0.844516	0.838	0.358	5.98959e-258	2	Ms4a6b
919	7.85981e-257	0.745877	0.669	0.233	2.53754e-252	2	Smagp
920	1.97986e-256	-2.08043	0.144	0.63	6.39199e-252	2	Lsp1
921	3.53859e-256	1.11729	0.577	0.176	1.14243e-251	2	Hcar2
922	6.86657e-251	0.899036	0.853	0.389	2.21687e-246	2	Ifi204
923	8.96283e-251	0.812136	0.712	0.263	2.89365e-246	2	Rgl1
924	1.5262e-248	0.86101	0.906	0.482	4.92735e-244	2	Adgre1
925	5.20366e-242	0.725794	0.588	0.177	1.68e-237	2	Lilra5
926	2.7562e-237	0.73626	0.77	0.325	8.8984e-233	2	Myo5a
927	7.16062e-236	0.958678	0.761	0.323	2.31181e-231	2	Ctla2b
928	2.4092e-233	0.992708	0.826	0.42	7.77812e-229	2	Ehd1
929	1.11153e-232	0.954929	0.789	0.37	3.58859e-228	2	Gatm
930	8.54756e-232	0.938271	0.871	0.447	2.75958e-227	2	Ltc4s
931	3.11306e-229	0.597582	0.377	0.077	1.00505e-224	2	Crybb2
932	1.52417e-228	0.795689	0.616	0.228	4.92079e-224	2	Blvra
933	7.15951e-228	0.915999	0.676	0.257	2.31145e-223	2	Cd72
934	1.51265e-227	1.31649	0.971	0.72	4.8836e-223	2	Ccl4
935	7.64116e-223	0.838406	0.796	0.389	2.46695e-218	2	Fcgrt
936	2.79464e-222	0.88196	1	0.969	9.02248e-218	2	H3f3b
937	3.35698e-212	0.648789	0.712	0.278	1.0838e-207	2	Axl
938	3.41784e-208	1.0885	0.83	0.422	1.10345e-203	2	Egr2
939	4.92446e-206	0.689406	0.231	0.029	1.58986e-201	2	Ccn1
940	1.54902e-200	0.83122	0.973	0.713	5.00101e-196	2	Cd86
941	1.99988e-199	-2.46474	0.288	0.642	6.45661e-195	2	Tmsb10
942	3.06302e-199	1.04361	0.447	0.125	9.88897e-195	2	Clec4n
943	8.61154e-199	0.698674	0.475	0.141	2.78024e-194	2	Zbtb10
944	3.94999e-198	0.749213	0.711	0.293	1.27525e-193	2	St8sia4
945	3.78417e-197	0.656936	0.45	0.121	1.22172e-192	2	Kitl
946	4.82264e-194	1.98654	0.272	0.047	1.55699e-189	2	Cxcl1
947	9.58941e-193	0.602835	0.671	0.243	3.09594e-188	2	Pla2g7
948	9.76834e-192	0.796462	0.319	0.064	3.15371e-187	2	Vcam1
949	4.85585e-190	-1.19643	0.063	0.495	1.56771e-185	2	Havcr2
950	2.75302e-188	0.884122	0.788	0.36	8.88814e-184	2	Stap1
951	2.38078e-185	0.693326	0.777	0.377	7.68635e-181	2	Ms4a6d
952	6.72853e-185	-2.06379	0.082	0.497	2.17231e-180	2	Tmem119
953	5.97912e-179	1.14959	0.954	0.772	1.93036e-174	2	Cd74
954	2.1516e-178	0.68801	0.926	0.68	6.94645e-174	2	Asah1
955	1.91766e-177	0.927774	0.863	0.531	6.19116e-173	2	Nfkbid
956	1.34749e-173	0.886181	0.769	0.39	4.35037e-169	2	Gpr183
957	2.12277e-172	0.74402	0.84	0.482	6.85335e-168	2	Lacc1
958	1.51048e-170	0.593393	0.732	0.342	4.87659e-166	2	Mtss1
959	1.61585e-169	-2.5067	0.105	0.485	5.21678e-165	2	Sparc
960	1.68603e-169	-1.22258	0.293	0.621	5.44334e-165	2	Gng10
961	2.75232e-169	0.598672	0.618	0.246	8.88586e-165	2	Peak1
962	5.0542e-166	-2.04279	0.244	0.603	1.63175e-161	2	Sgk1
963	1.37551e-163	0.860589	0.535	0.205	4.44083e-159	2	Srxn1
964	4.07143e-160	0.665956	0.948	0.73	1.31446e-155	2	Cltc
965	8.37587e-158	0.803937	0.991	0.86	2.70415e-153	2	Kctd12
966	2.66223e-156	0.606389	0.642	0.275	8.59502e-152	2	Mndal
967	7.27564e-155	0.641455	0.584	0.243	2.34894e-150	2	Lrp6
968	2.10278e-154	0.851084	0.221	0.038	6.78884e-150	2	Ch25h
969	3.08621e-153	0.73984	0.721	0.371	9.96383e-149	2	Tubb6
970	3.51335e-153	-1.94323	0.392	0.676	1.13429e-148	2	Icam1
971	1.72054e-152	0.74281	0.544	0.224	5.55478e-148	2	Lpar6
972	1.24012e-151	0.808025	0.696	0.34	4.00373e-147	2	Osm
973	1.55808e-150	-1.60199	1	0.977	5.03027e-146	2	Cst3
974	6.12601e-149	0.752958	0.896	0.597	1.97778e-144	2	Trib1
975	1.81462e-148	-1.20114	0.8	0.844	5.8585e-144	2	Coro1a
976	7.99507e-148	0.653379	0.766	0.409	2.58121e-143	2	Dclre1c
977	2.34912e-144	-1.08756	0.879	0.893	7.58413e-140	2	Gnas
978	1.59521e-143	0.60762	0.863	0.492	5.15014e-139	2	St3gal6
979	2.99072e-143	1.33476	0.808	0.51	9.65555e-139	2	Cited2
980	5.44512e-142	0.590544	0.861	0.517	1.75796e-137	2	Fcgr1
981	6.08137e-142	0.824065	0.924	0.757	1.96337e-137	2	Mapkapk2
982	4.73488e-140	-0.749387	0.984	0.945	1.52865e-135	2	Psap
983	7.50321e-139	-1.04681	0.331	0.619	2.42241e-134	2	Bin2
984	2.91765e-138	0.644484	0.727	0.366	9.41964e-134	2	Kansl1l
985	1.09626e-134	0.613918	0.908	0.628	3.53926e-130	2	Vmp1
986	4.26949e-133	0.832875	0.691	0.379	1.37841e-128	2	Itgav
987	1.46205e-132	0.76017	0.79	0.451	4.72024e-128	2	H2-Aa
988	2.63739e-132	0.614763	0.978	0.84	8.5148e-128	2	Sdcbp
989	4.1324e-131	-1.76148	0.051	0.384	1.33414e-126	2	Nav3
990	6.72287e-130	0.811306	0.828	0.547	2.17048e-125	2	Cstb
991	4.13307e-129	0.602183	0.999	0.946	1.33436e-124	2	Jund
992	4.35613e-128	0.656372	0.539	0.228	1.40638e-123	2	Slfn5
993	1.27738e-127	0.639425	0.262	0.064	4.12401e-123	2	Ifit3
994	4.63797e-126	0.724556	0.54	0.244	1.49737e-121	2	Sap30
995	2.28116e-125	-1.43624	0.715	0.773	7.36474e-121	2	Cd9
996	1.7707e-122	0.725061	0.813	0.512	5.71669e-118	2	H2-Ab1
997	5.6156e-122	0.611623	0.992	0.884	1.813e-117	2	Srgn
998	1.70405e-119	1.38916	0.204	0.042	5.50153e-115	2	Mmp13
999	2.30452e-119	0.980579	0.6	0.31	7.44013e-115	2	Phlda1
1000	2.68915e-118	0.83421	0.527	0.242	8.68191e-114	2	Mid1ip1
1001	5.17756e-118	-1.14768	0.382	0.622	1.67157e-113	2	Cd37
1002	6.84977e-118	0.641852	0.879	0.62	2.21145e-113	2	Evi2a
1003	7.37682e-117	0.656109	0.569	0.265	2.38161e-112	2	Baiap2
1004	4.99759e-116	-1.19604	0.25	0.522	1.61347e-111	2	F11r
1005	8.00545e-115	-1.64894	0.241	0.507	2.58456e-110	2	Olfml3
1006	3.53788e-114	0.649052	0.943	0.729	1.1422e-109	2	Bcl2a1b
1007	7.7443e-114	-1.15618	0.346	0.602	2.50025e-109	2	Pag1
1008	1.0932e-113	-0.903385	0.605	0.775	3.52941e-109	2	Cd300c2
1009	1.11826e-112	-0.794477	0.056	0.364	3.61031e-108	2	St3gal5
1010	5.87997e-110	-1.13669	0.139	0.448	1.89835e-105	2	Rbpms
1011	5.21611e-109	0.67653	0.814	0.535	1.68402e-104	2	Tiparp
1012	1.01592e-108	-1.65165	0.018	0.305	3.27988e-104	2	Napsa
1013	1.68501e-108	-0.926387	0.73	0.829	5.44004e-104	2	Macf1
1014	5.91567e-108	-1.51345	0.052	0.344	1.90987e-103	2	Nav2
1015	1.76404e-107	-1.41692	0.03	0.318	5.69519e-103	2	Anxa2
1016	2.40369e-106	0.600128	0.673	0.391	7.76031e-102	2	Eif4e
1017	5.87676e-106	0.837836	0.9	0.687	1.89731e-101	2	Zfp36l1
1018	7.24021e-106	0.622017	0.708	0.388	2.3375e-101	2	Metrnl
1019	1.19959e-105	-1.13572	0.301	0.579	3.87288e-101	2	Irf1
1020	7.27893e-105	0.730096	0.842	0.578	2.35e-100	2	Slfn2
1021	1.01777e-104	-0.931871	0.623	0.75	3.28587e-100	2	Apbb1ip
1022	3.3562e-103	-1.06709	0.142	0.421	1.08355e-98	2	Golm1
1023	8.45101e-102	-2.36623	0.025	0.298	2.72841e-97	2	S100a4
1024	2.08308e-101	1.23986	0.53	0.263	6.72522e-97	2	Nr4a2
1025	6.22041e-101	-1.91136	0.117	0.388	2.00826e-96	2	Cytip
1026	9.35715e-101	-1.00193	0.042	0.317	3.02096e-96	2	Serpine2
1027	5.32666e-100	-0.937744	0.276	0.535	1.71971e-95	2	Snx20
1028	3.32021e-99	0.627732	0.342	0.123	1.07193e-94	2	Gm14636
1029	1.39808e-98	-1.21593	0.169	0.449	4.51371e-94	2	Tuba1a
1030	1.45389e-98	0.662951	0.77	0.484	4.69388e-94	2	Rilpl2
1031	4.18214e-98	-1.96075	0.912	0.872	1.3502e-93	2	Hexb
1032	4.22153e-98	-0.886001	0.033	0.302	1.36292e-93	2	Adgrg1
1033	3.04703e-96	-0.869817	0.993	0.96	9.83733e-92	2	Ctss
1034	1.53136e-95	-0.964261	0.559	0.699	4.94398e-91	2	Itgb2
1035	1.67071e-94	-0.932148	0.085	0.357	5.39388e-90	2	Capg
1036	8.43255e-94	-0.861728	0.192	0.469	2.72245e-89	2	Sowahc
1037	8.8121e-94	-0.875916	0.022	0.28	2.84499e-89	2	Gcnt2
1038	4.96896e-93	0.899476	0.816	0.568	1.60423e-88	2	Cdkn1a
1039	3.27745e-92	0.897576	0.924	0.687	1.05813e-87	2	Mt1
1040	3.73927e-92	-1.04981	0.042	0.302	1.20722e-87	2	Gpr132
1041	1.06706e-91	0.741443	0.659	0.396	3.44499e-87	2	Irs2
1042	1.1792e-90	-1.16872	0.056	0.315	3.80704e-86	2	Tgm2
1043	3.52826e-89	-1.0361	0.016	0.261	1.1391e-84	2	Fgr
1044	4.39349e-89	-2.2466	0.06	0.312	1.41844e-84	2	S100a6
1045	1.61045e-88	-1.07696	0.562	0.702	5.19935e-84	2	Tgfbr1
1046	3.39987e-88	-0.915	0.121	0.376	1.09765e-83	2	Ldhb
1047	5.97029e-87	-1.24661	0.014	0.255	1.92751e-82	2	Xylt1
1048	7.91491e-86	-1.42096	0.331	0.538	2.55533e-81	2	Smad7
1049	1.02479e-84	-1.43975	0.108	0.355	3.30853e-80	2	S100a11
1050	2.12609e-84	-0.995702	0.119	0.372	6.86407e-80	2	Myo1g
1051	2.66182e-84	0.617911	0.426	0.198	8.59368e-80	2	Lima1
1052	8.69084e-84	-2.00915	0.185	0.415	2.80584e-79	2	Lgals3
1053	2.10141e-83	-0.84548	0.071	0.315	6.7844e-79	2	Camk2n1
1054	3.87249e-82	-0.713561	0.088	0.34	1.25023e-77	2	Amz1
1055	4.5012e-82	-0.796948	0.036	0.275	1.45321e-77	2	Slc16a3
1056	8.74966e-82	-1.61417	0.399	0.57	2.82483e-77	2	Plxdc2
1057	5.82498e-79	-0.989693	0.243	0.473	1.8806e-74	2	Stk10
1058	9.60462e-78	-0.707785	0.032	0.258	3.10085e-73	2	Sall1
1059	2.13046e-77	-1.20558	0.022	0.246	6.87818e-73	2	Alcam
1060	6.14329e-76	0.60391	0.744	0.519	1.98336e-71	2	Cd180
1061	6.9369e-76	-0.80333	0.082	0.316	2.23958e-71	2	Col27a1
1062	3.77749e-75	-1.0785	0.689	0.768	1.21956e-70	2	Epb41l2
1063	1.03316e-74	-0.591487	0.965	0.936	3.33556e-70	2	Rbm39
1064	1.27771e-74	-0.605654	0.091	0.325	4.12509e-70	2	Tnfrsf21
1065	2.47954e-74	-0.735954	0.565	0.691	8.00521e-70	2	Dynll1
1066	3.11266e-74	-0.771241	0.044	0.27	1.00492e-69	2	Grk3
1067	7.47701e-74	-1.19428	0.353	0.527	2.41395e-69	2	Arhgap5
1068	1.98197e-72	-0.949164	0.166	0.393	6.39878e-68	2	Flna
1069	2.15172e-72	0.704725	0.306	0.124	6.94682e-68	2	Ptgs2
1070	3.20084e-72	-0.726392	0.042	0.26	1.03339e-67	2	Lhfpl2
1071	3.39681e-72	-0.7495	0.101	0.331	1.09666e-67	2	Nupr1
1072	4.57429e-72	-0.778914	0.442	0.627	1.47681e-67	2	Map4k4
1073	7.16966e-72	-0.768709	0.551	0.68	2.31472e-67	2	Prkcd
1074	2.68968e-71	-0.873429	0.099	0.326	8.68364e-67	2	Arl5c
1075	8.96861e-70	-0.703851	0.386	0.572	2.89551e-65	2	Vasp
1076	1.21451e-69	0.648748	0.475	0.257	3.92103e-65	2	Nr4a3
1077	1.21481e-69	-0.743525	0.941	0.9	3.92202e-65	2	Ptprc
1078	2.49401e-69	-0.775928	0.359	0.557	8.05191e-65	2	Klf13
1079	3.64471e-69	-0.679279	0.012	0.211	1.17669e-64	2	Itgb7
1080	1.31111e-68	-0.907625	0.028	0.236	4.23291e-64	2	Anxa1
1081	1.31836e-68	-0.904099	0.169	0.389	4.25632e-64	2	Cks2
1082	2.77486e-68	-2.40798	0.039	0.243	8.95865e-64	2	Plac8
1083	1.36037e-67	-0.754156	0.342	0.531	4.39194e-63	2	Lrp1
1084	1.59616e-67	-2.2951	0.328	0.501	5.1532e-63	2	Crip1
1085	3.27156e-67	-0.775269	0.522	0.667	1.05622e-62	2	Il10ra
1086	3.71103e-67	-0.726683	0.256	0.47	1.19811e-62	2	Pbxip1
1087	5.5231e-67	-0.654893	0.058	0.268	1.78313e-62	2	Ets1
1088	1.575e-66	-0.67946	0.053	0.26	5.08488e-62	2	Gm2629
1089	2.01934e-65	-1.17388	0.117	0.327	6.51943e-61	2	Smpdl3a
1090	3.14986e-65	-1.19341	0.016	0.207	1.01693e-60	2	Gda
1091	4.49565e-65	-0.73911	0.755	0.804	1.45142e-60	2	Rsrp1
1092	3.62447e-64	-0.789919	0.338	0.52	1.17016e-59	2	Abi3
1093	5.54282e-64	-0.676422	0.267	0.477	1.7895e-59	2	Plcg2
1094	6.97011e-64	-0.769667	0.817	0.809	2.2503e-59	2	Msn
1095	1.10751e-63	-0.905013	0.158	0.383	3.57561e-59	2	Tnfaip2
1096	1.74608e-63	-0.704552	0.967	0.887	5.63722e-59	2	Nfkbia
1097	6.44636e-63	-0.828571	0.487	0.622	2.08121e-58	2	Lrrfip1
1098	1.0241e-62	-2.08497	0.302	0.477	3.3063e-58	2	Vim
1099	1.84025e-62	-0.811146	0.76	0.805	5.94126e-58	2	Stat3
1100	5.38529e-62	-1.17345	0.117	0.312	1.73864e-57	2	Plbd1
1101	5.12835e-61	-0.686818	0.1	0.307	1.65569e-56	2	Pik3r5
1102	2.96781e-60	-0.735164	0.152	0.362	9.58157e-56	2	Arsb
1103	2.929e-59	-0.615023	0.458	0.599	9.45628e-55	2	Ccdc12
1104	1.39344e-57	0.713673	0.312	0.148	4.49873e-53	2	H1f0
1105	2.0812e-57	-0.782817	0.316	0.501	6.71916e-53	2	E230029C05Rik
1106	1.42565e-56	-0.720813	0.181	0.38	4.60272e-52	2	Map3k14
1107	1.69577e-56	-0.789235	0.82	0.822	5.47481e-52	2	Clk1
1108	6.63514e-56	-0.766868	0.259	0.441	2.14216e-51	2	Ezr
1109	8.3548e-56	-1.02402	0.849	0.803	2.69735e-51	2	Gpx1
1110	1.86376e-54	-0.647532	0.537	0.657	6.01715e-50	2	Ywhah
1111	1.11026e-53	-0.666762	0.639	0.717	3.58447e-49	2	Akap13
1112	1.34462e-53	-0.750103	0.071	0.255	4.3411e-49	2	Grasp
1113	1.60539e-53	-1.02716	0.537	0.616	5.183e-49	2	Emp3
1114	1.68162e-52	-1.29146	0.198	0.389	5.42912e-48	2	Ldlrad4
1115	2.61177e-52	-0.766506	0.403	0.55	8.4321e-48	2	H2-Q7
1116	6.04041e-52	-0.928878	0.412	0.55	1.95015e-47	2	Clip1
1117	3.22349e-50	-1.18318	0.07	0.241	1.0407e-45	2	Itgal
1118	3.44604e-50	-0.821028	0.857	0.876	1.11255e-45	2	Dennd4a
1119	4.03064e-50	-0.595496	0.059	0.228	1.30129e-45	2	Lag3
1120	2.14863e-49	-0.676156	0.558	0.649	6.93687e-45	2	Hck
1121	2.86791e-49	-0.880212	0.048	0.213	9.25905e-45	2	Plcl1
1122	3.21378e-49	-0.834061	0.48	0.589	1.03757e-44	2	Ivns1abp
1123	6.45062e-49	-0.642276	0.055	0.221	2.08258e-44	2	Rap1gap2
1124	1.96023e-48	-1.67036	0.921	0.822	6.3286e-44	2	Ctsd
1125	3.09512e-48	-0.914967	0.767	0.814	9.9926e-44	2	Dleu2
1126	3.52355e-48	-0.786504	0.366	0.526	1.13758e-43	2	Txnrd1
1127	9.24381e-48	-0.629533	0.501	0.634	2.98437e-43	2	Ncf1
1128	1.06027e-47	-0.644141	0.244	0.421	3.42309e-43	2	Ptk2b
1129	1.14452e-47	-0.725445	0.432	0.575	3.69508e-43	2	Nufip2
1130	1.50908e-47	-1.30317	0.438	0.558	4.87208e-43	2	Gngt2
1131	1.69982e-47	-1.29674	0.137	0.306	5.48785e-43	2	S100a10
1132	2.27577e-47	-0.73306	0.068	0.235	7.34733e-43	2	Fyn
1133	3.39271e-47	-0.859589	0.139	0.313	1.09534e-42	2	Agpat4
1134	3.6532e-47	-0.755604	0.204	0.377	1.17943e-42	2	Numb
1135	3.40277e-46	-0.638324	0.151	0.327	1.09858e-41	2	Ccnd3
1136	4.44781e-46	-0.709178	0.233	0.397	1.43598e-41	2	Pros1
1137	8.68822e-46	-0.885374	0.335	0.49	2.80499e-41	2	Pde4b
1138	9.92971e-46	-1.14787	0.121	0.283	3.20581e-41	2	Gsr
1139	1.05394e-45	-0.621709	0.109	0.276	3.40264e-41	2	Pilra
1140	3.39317e-45	-0.930152	0.184	0.356	1.09548e-40	2	Malt1
1141	5.01843e-45	-0.649735	0.847	0.837	1.6202e-40	2	Fus
1142	8.27955e-45	-0.695393	0.513	0.624	2.67305e-40	2	Asap1
1143	1.61771e-44	-0.726091	0.334	0.476	5.22276e-40	2	Vps37b
1144	2.15717e-44	-0.607469	0.981	0.903	6.96443e-40	2	Rplp0
1145	1.04331e-43	-0.70269	0.194	0.354	3.36832e-39	2	Usp2
1146	1.18853e-43	-0.666773	0.395	0.525	3.83718e-39	2	Ikbkb
1147	1.24444e-43	-0.789579	0.048	0.2	4.01767e-39	2	Arhgap26
1148	1.33455e-43	-0.888995	0.327	0.46	4.30859e-39	2	Frmd4a
1149	1.55989e-43	-0.849931	0.707	0.694	5.03612e-39	2	Ckb
1150	1.58614e-43	-0.97544	0.544	0.603	5.12084e-39	2	Gm2a
1151	2.15345e-43	-0.642025	0.139	0.306	6.95241e-39	2	Lmnb1
1152	2.58574e-43	0.629073	0.711	0.494	8.34806e-39	2	Hmox1
1153	3.67379e-43	-1.43396	0.504	0.525	1.18608e-38	2	P2ry12
1154	2.89674e-42	0.67703	0.238	0.11	9.35214e-38	2	Il1rn
1155	2.95928e-42	-0.912247	0.706	0.766	9.55405e-38	2	Mafb
1156	5.23643e-42	-0.592705	0.233	0.392	1.69058e-37	2	Fbrsl1
1157	6.95283e-42	-0.685386	0.421	0.547	2.24472e-37	2	Syk
1158	8.49428e-42	-0.710284	0.529	0.631	2.74238e-37	2	Ankrd44
1159	1.36211e-41	-0.603154	0.298	0.445	4.39756e-37	2	Susd3
1160	6.4446e-41	-0.948292	0.131	0.29	2.08064e-36	2	Traf1
1161	8.75702e-41	-0.881448	0.183	0.34	2.8272e-36	2	Gpr84
1162	1.35795e-40	-0.598467	0.958	0.89	4.38413e-36	2	Cyba
1163	2.06488e-40	-0.838079	0.47	0.558	6.66648e-36	2	Pde3b
1164	2.23058e-40	-0.603451	0.204	0.369	7.20143e-36	2	Bcl2l11
1165	4.23516e-40	-0.628519	0.363	0.493	1.36732e-35	2	Ppfia4
1166	7.62649e-40	-0.700196	0.663	0.709	2.46221e-35	2	Dock10
1167	1.86457e-38	-0.653546	0.144	0.303	6.01975e-34	2	Rhoq
1168	1.89287e-38	-0.626451	0.105	0.256	6.11113e-34	2	Chn2
1169	8.83488e-38	-0.748581	0.266	0.42	2.85234e-33	2	Dusp5
1170	1.17981e-37	-0.859229	0.58	0.609	3.80902e-33	2	Taldo1
1171	1.21432e-37	-0.87274	0.704	0.658	3.92044e-33	2	Itgb5
1172	2.87614e-37	-0.980719	0.846	0.832	9.28561e-33	2	Klf2
1173	1.5339e-36	-0.779546	0.734	0.701	4.95219e-32	2	Lpcat2
1174	1.714e-36	-0.609915	0.721	0.72	5.53364e-32	2	Nme2
1175	4.4625e-36	-0.789397	0.11	0.259	1.44072e-31	2	Traf3
1176	4.76561e-36	-0.744254	0.418	0.534	1.53858e-31	2	Ubash3b
1177	5.39946e-36	-0.599718	0.104	0.246	1.74322e-31	2	Slc12a2
1178	9.68667e-36	-0.737136	0.41	0.539	3.12734e-31	2	Baz1a
1179	2.25635e-35	-0.617644	0.555	0.616	7.28464e-31	2	Pkm
1180	7.83255e-35	-0.728668	0.175	0.31	2.52874e-30	2	Fscn1
1181	9.22896e-35	-0.678864	0.761	0.753	2.97957e-30	2	Pou2f2
1182	1.20461e-34	-0.616544	0.402	0.515	3.88909e-30	2	Myo1f
1183	2.04882e-34	-0.599957	0.424	0.538	6.61461e-30	2	Sema4d
1184	5.3787e-34	-0.837439	0.961	0.87	1.73651e-29	2	Calm1
1185	9.50805e-34	-1.13239	0.097	0.224	3.06968e-29	2	Ifitm6
1186	1.43762e-33	-0.611872	0.366	0.491	4.64136e-29	2	Tnfrsf1b
1187	3.81009e-32	-0.738827	0.484	0.566	1.23009e-27	2	Gpcpd1
1188	4.78764e-32	-0.64477	0.265	0.407	1.54569e-27	2	Map4
1189	7.59293e-32	-0.64545	0.652	0.661	2.45138e-27	2	Myl12b
1190	1.45283e-31	-0.693425	0.498	0.567	4.69045e-27	2	Ski
1191	1.09025e-30	-0.812201	0.13	0.258	3.51986e-26	2	Bhlhe40
1192	1.79572e-30	-0.641916	0.37	0.477	5.79749e-26	2	Taf7
1193	5.57513e-30	-0.65452	0.807	0.779	1.79993e-25	2	Wsb1
1194	9.34725e-30	-0.599543	0.365	0.463	3.01776e-25	2	Csf3r
1195	4.69577e-29	-0.77354	0.447	0.514	1.51603e-24	2	Cd300a
1196	2.19293e-28	-0.749335	0.357	0.454	7.07989e-24	2	Cdk2ap2
1197	2.71137e-28	-0.642843	0.368	0.479	8.75367e-24	2	Tent5c
1198	4.72134e-27	-0.922281	0.446	0.531	1.52428e-22	2	Cmip
1199	8.42916e-26	-0.771881	0.573	0.588	2.72136e-21	2	Timp2
1200	1.00932e-25	-0.785266	0.82	0.767	3.2586e-21	2	Socs3
1201	1.08738e-25	-0.616432	0.893	0.864	3.51061e-21	2	Mef2a
1202	1.356e-25	-1.08652	0.365	0.439	4.37783e-21	2	Adgre5
1203	1.42755e-25	-0.64784	0.412	0.498	4.60885e-21	2	Nadk
1204	3.82636e-25	-0.99592	0.458	0.529	1.23534e-20	2	Pdgfb
1205	1.77952e-24	-0.606054	0.314	0.428	5.74519e-20	2	Elf2
1206	3.42175e-24	-1.25654	0.236	0.332	1.10471e-19	2	Msrb1
1207	5.49054e-24	-0.600734	0.762	0.782	1.77262e-19	2	Nfkb1
1208	7.51854e-24	-0.731556	0.634	0.663	2.42736e-19	2	Chd4
1209	1.06567e-23	-0.723278	0.305	0.42	3.44053e-19	2	Ube2h
1210	1.49999e-23	-0.795338	0.218	0.332	4.84273e-19	2	Ints6
1211	2.08759e-23	-0.633972	0.374	0.444	6.7398e-19	2	Mrpl33
1212	3.5829e-23	-1.20174	0.136	0.251	1.15674e-18	2	Lrmda
1213	4.70155e-23	-0.927953	0.865	0.779	1.51789e-18	2	Cd52
1214	6.71453e-23	0.591611	0.636	0.501	2.16779e-18	2	Chka
1215	1.78918e-22	-0.65284	0.698	0.693	5.77636e-18	2	Tnfaip3
1216	2.12749e-22	-0.640134	0.362	0.446	6.86859e-18	2	Ppp2r5a
1217	3.82263e-22	-0.869211	0.421	0.512	1.23414e-17	2	Tmx4
1218	7.43189e-22	-0.598472	0.143	0.245	2.39939e-17	2	Emb
1219	1.46918e-21	-0.747018	0.427	0.512	4.74325e-17	2	Wipf1
1220	1.52674e-21	-0.687866	0.691	0.693	4.92906e-17	2	Dock2
1221	1.82112e-21	-0.691451	0.318	0.407	5.87947e-17	2	Jarid2
1222	2.12519e-21	-0.645327	0.335	0.432	6.86118e-17	2	Zfand3
1223	3.81381e-21	-0.946242	0.461	0.515	1.23129e-16	2	Ccl6
1224	1.08072e-20	-0.968975	0.822	0.652	3.48911e-16	2	Trem2
1225	1.38624e-20	-1.3108	0.176	0.281	4.47547e-16	2	Cmss1
1226	1.66234e-20	-1.1386	0.107	0.206	5.36687e-16	2	Tnip3
1227	6.43936e-20	-0.596849	0.555	0.607	2.07895e-15	2	Tsc22d3
1228	1.09625e-19	-0.721812	0.236	0.333	3.53925e-15	2	Mir142hg
1229	1.69552e-19	-0.735911	0.473	0.526	5.47398e-15	2	Dock4
1230	7.94518e-19	-0.794797	0.424	0.478	2.5651e-14	2	Dst
1231	2.4593e-18	-0.778594	0.255	0.35	7.93986e-14	2	Dhx40
1232	5.55969e-18	-0.635261	0.393	0.454	1.79494e-13	2	Prr13
1233	1.5583e-17	-1.1835	0.597	0.582	5.03097e-13	2	Cebpa
1234	9.78762e-17	-0.898258	0.345	0.425	3.15993e-12	2	Slc8a1
1235	1.1081e-16	-0.612305	0.392	0.439	3.5775e-12	2	Diaph1
1236	2.32729e-16	-0.688808	0.299	0.381	7.51366e-12	2	Dusp6
1237	9.65847e-16	-0.62991	0.655	0.677	3.11824e-11	2	Elmo1
1238	3.92297e-15	-1.00979	0.599	0.556	1.26653e-10	2	Tanc2
1239	3.35608e-14	-0.912476	0.27	0.346	1.08351e-09	2	Cdk8
1240	2.38312e-12	-1.12459	0.842	0.72	7.6939e-08	2	Rhob
1241	4.14836e-12	-0.635064	0.517	0.52	1.3393e-07	2	Blnk
1242	1.59674e-11	-0.694178	0.169	0.242	5.15508e-07	2	Myo1e
1243	2.63887e-11	-0.604584	0.18	0.251	8.5196e-07	2	Nedd9
1244	6.0486e-11	-0.771633	0.419	0.453	1.95279e-06	2	Etv6
1245	1.40041e-10	-0.66146	0.213	0.276	4.52123e-06	2	Gphn
1246	6.23624e-10	-0.701696	0.729	0.706	2.01337e-05	2	Jak1
1247	7.01065e-10	-0.659749	0.926	0.721	2.26339e-05	2	Cd81
1248	4.78413e-09	-0.909561	0.707	0.589	0.000154456	2	Fxyd5
1249	2.73159e-08	-0.690414	0.442	0.477	0.000881895	2	AY036118
1250	7.67761e-08	-0.606785	0.954	0.855	0.00247872	2	Ier5
1251	2.02463e-06	-0.949527	0.483	0.452	0.0653652	2	Cd44
1252	2.48966e-06	-0.765476	0.642	0.531	0.0803785	2	Gpr34
1253	8.1005e-05	-0.608186	0.961	0.881	1	2	Fos
1254	0.00016544	-0.659718	0.283	0.305	1	2	Ext1
1255	0.000258237	-0.617498	0.349	0.359	1	2	Lars2
1256	0.000348535	-0.671695	0.697	0.609	1	2	Glul
1257	0.0035873	-0.881006	0.65	0.586	1	2	Camk1d
1258	0	3.18353	0.923	0.052	0	3	Pglyrp1
1259	0	2.92686	0.967	0.037	0	3	Ace
1260	0	2.8946	0.974	0.143	0	3	Itgal
1261	0	2.88466	0.994	0.497	0	3	Gngt2
1262	0	2.67886	0.87	0.073	0	3	Eno3
1263	0	2.52297	0.961	0.256	0	3	Msrb1
1264	0	2.51956	0.899	0.063	0	3	Adgre4
1265	0	2.49469	0.821	0.135	0	3	Apoc2
1266	0	2.47291	0.983	0.197	0	3	Napsa
1267	0	2.46832	0.905	0.047	0	3	Treml4
1268	0	2.44945	0.825	0.046	0	3	Ear2
1269	0	2.43181	0.9	0.074	0	3	Spn
1270	0	2.39556	0.952	0.235	0	3	Smpdl3a
1271	0	2.38207	0.974	0.306	0	3	Itga4
1272	0	2.29753	0.989	0.51	0	3	Lst1
1273	0	2.29513	0.934	0.217	0	3	Tgm2
1274	0	2.28958	0.994	0.29	0	3	Cytip
1275	0	2.26741	0.619	0.014	0	3	Fabp4
1276	0	2.26071	0.784	0.007	0	3	Cd300e
1277	0	2.22466	0.542	0.028	0	3	G0s2
1278	0	2.15935	0.998	0.869	0	3	Calm1
1279	0	2.10904	0.932	0.281	0	3	Myo1g
1280	0	2.07746	0.984	0.373	0	3	Adgre5
1281	0	2.06563	0.863	0.143	0	3	Cd300ld
1282	0	2.06474	0.901	0.23	0	3	Agpat4
1283	0	2.04946	0.998	0.534	0	3	Ifitm3
1284	0	2.04572	0.884	0.164	0	3	Fgr
1285	0	2.03724	0.992	0.791	0	3	Gpx1
1286	0	2.01348	0.991	0.465	0	3	Ifitm2
1287	0	1.99789	0.926	0.33	0	3	Clec4a3
1288	0	1.96328	0.91	0.479	0	3	Dusp16
1289	0	1.94657	0.94	0.306	0	3	Flna
1290	0	1.93974	0.9	0.148	0	3	Plac8
1291	0	1.93663	0.912	0.399	0	3	Prr13
1292	0	1.93538	0.895	0.139	0	3	Ifitm6
1293	0	1.93232	0.93	0.196	0	3	Gsr
1294	0	1.90218	0.815	0.198	0	3	Cyp4f18
1295	0	1.89352	0.834	0.269	0	3	Cxcr4
1296	0	1.88206	0.973	0.468	0	3	Samhd1
1297	0	1.88	0.911	0.349	0	3	Dusp5
1298	0	1.87773	0.67	0.114	0	3	Clec4e
1299	0	1.85154	0.921	0.396	0	3	Stk10
1300	0	1.84365	0.866	0.179	0	3	Grk3
1301	0	1.82606	0.76	0.116	0	3	Ceacam1
1302	0	1.76563	0.612	0.025	0	3	Ly6i
1303	0	1.75449	0.717	0.103	0	3	Smpdl3b
1304	0	1.74137	0.959	0.46	0	3	Cd300a
1305	0	1.73354	0.911	0.387	0	3	Ppp2r5a
1306	0	1.73278	0.805	0.208	0	3	Rras
1307	0	1.70112	0.759	0.221	0	3	Traf1
1308	0	1.69311	0.726	0.1	0	3	Rasgrp2
1309	0	1.68634	0.988	0.528	0	3	Lsp1
1310	0	1.68584	0.969	0.358	0	3	Stap1
1311	0	1.6854	0.966	0.653	0	3	Itgb2
1312	0	1.68539	0.998	0.864	0	3	Cebpb
1313	0	1.68057	0.886	0.366	0	3	Stk24
1314	0	1.67549	0.777	0.324	0	3	Hfe
1315	0	1.66893	0.703	0.134	0	3	Pot1b
1316	0	1.65541	0.827	0.201	0	3	Cd36
1317	0	1.65458	0.994	0.53	0	3	Cybb
1318	0	1.6475	0.961	0.629	0	3	Myl12b
1319	0	1.63232	0.689	0.083	0	3	Cyfip2
1320	0	1.62883	0.802	0.2	0	3	Pilra
1321	0	1.62541	0.66	0.039	0	3	Trem3
1322	0	1.60388	0.994	0.823	0	3	Coro1a
1323	0	1.60116	0.759	0.228	0	3	Fcgr4
1324	0	1.59689	0.671	0.184	0	3	Slc12a2
1325	0	1.59178	0.717	0.198	0	3	Slc16a3
1326	0	1.5902	0.875	0.34	0	3	Stk38
1327	0	1.58756	0.661	0.082	0	3	Trem1
1328	0	1.57807	0.78	0.187	0	3	Bhlhe40
1329	0	1.57353	0.829	0.223	0	3	Clec4a1
1330	0	1.55931	0.802	0.334	0	3	Smc6
1331	0	1.55008	0.509	0.058	0	3	Pparg
1332	0	1.54048	0.61	0.076	0	3	Krt80
1333	0	1.54031	0.675	0.153	0	3	Rap1gap2
1334	0	1.5372	0.83	0.25	0	3	Fam49a
1335	0	1.5315	0.992	0.792	0	3	Msn
1336	0	1.53127	0.973	0.621	0	3	Cd47
1337	0	1.52998	0.915	0.444	0	3	Nadk
1338	0	1.51996	0.602	0.064	0	3	Heg1
1339	0	1.51512	0.779	0.212	0	3	Hip1
1340	0	1.49844	0.965	0.405	0	3	Cd44
1341	0	1.48869	0.995	0.777	0	3	Ly6e
1342	0	1.48587	0.966	0.558	0	3	Gm2a
1343	0	1.47461	0.514	0.098	0	3	Hes1
1344	0	1.47018	0.744	0.263	0	3	Cdkn1b
1345	0	1.46638	0.736	0.218	0	3	Cyth3
1346	0	1.46243	0.887	0.47	0	3	Klf3
1347	0	1.45727	0.644	0.074	0	3	Ccdc88c
1348	0	1.45571	0.658	0.159	0	3	Bcl2
1349	0	1.45325	0.676	0.1	0	3	Zfyve9
1350	0	1.45149	0.953	0.57	0	3	Taldo1
1351	0	1.44951	0.981	0.566	0	3	Fxyd5
1352	0	1.4471	0.704	0.216	0	3	Gfpt1
1353	0	1.444	0.965	0.68	0	3	Arhgdib
1354	0	1.41926	0.98	0.731	0	3	Rap1a
1355	0	1.39114	0.697	0.131	0	3	Gda
1356	0	1.38955	0.994	0.563	0	3	Iqgap1
1357	0	1.37168	0.565	0.064	0	3	Ldlrad3
1358	0	1.35735	0.709	0.205	0	3	B4galnt1
1359	0	1.33823	0.997	0.9	0	3	H3f3a
1360	0	1.33543	0.997	0.888	0	3	Cyba
1361	0	1.33261	0.667	0.168	0	3	Fyn
1362	0	1.33158	0.99	0.859	0	3	Pfn1
1363	0	1.33018	0.619	0.088	0	3	Pilrb2
1364	0	1.32465	0.976	0.726	0	3	Tln1
1365	0	1.30884	0.689	0.143	0	3	Xdh
1366	0	1.30845	0.735	0.245	0	3	Rnase6
1367	0	1.28432	0.996	0.896	0	3	Ptprc
1368	0	1.28283	0.713	0.241	0	3	Themis2
1369	0	1.26768	0.594	0.097	0	3	Tmem51
1370	0	1.26306	1	0.931	0	3	Fcer1g
1371	0	1.25001	0.996	0.882	0	3	Rap1b
1372	0	1.24906	0.603	0.076	0	3	Sirpb1c
1373	0	1.23713	0.996	0.89	0	3	Rps19
1374	0	1.23328	0.584	0.121	0	3	Cdc42ep2
1375	0	1.23291	0.503	0.01	0	3	S1pr5
1376	0	1.22122	0.648	0.181	0	3	Sik1
1377	0	1.19958	0.999	0.954	0	3	H2-K1
1378	0	1.19541	0.501	0.097	0	3	Gk
1379	0	1.19453	0.547	0.084	0	3	Gm21188
1380	0	1.192	0.568	0.121	0	3	Cd244a
1381	0	1.19008	0.52	0.049	0	3	Dock5
1382	0	1.18618	1	0.962	0	3	H2-D1
1383	0	1.16802	0.543	0.083	0	3	Gpr141
1384	0	1.1245	0.824	0.234	0	3	Plbd1
1385	0	1.11262	0.997	0.925	0	3	Tyrobp
1386	0	1.10556	0.549	0.097	0	3	Pygl
1387	0	1.10501	0.431	0.023	0	3	Hsd11b1
1388	0	1.09359	0.995	0.894	0	3	Rps27
1389	0	1.0782	0.582	0.135	0	3	Arhgef10l
1390	0	1.07556	0.421	0.044	0	3	Mdm1
1391	0	1.07431	0.999	0.948	0	3	B2m
1392	0	1.04419	0.393	0.017	0	3	Gm31814
1393	0	1.02873	0.511	0.095	0	3	Atp1a3
1394	0	0.995592	0.406	0.044	0	3	Runx2
1395	0	0.96926	0.423	0.032	0	3	Nxpe4
1396	0	0.966158	0.402	0.028	0	3	Tiam2
1397	0	0.952687	0.356	0.017	0	3	Scnn1a
1398	0	0.949068	0.386	0.05	0	3	Skint3
1399	0	0.914879	0.414	0.056	0	3	Thbd
1400	0	0.885553	0.412	0.049	0	3	Pilrb1
1401	0	0.877377	0.301	0.019	0	3	Nrarp
1402	0	0.798236	0.273	0.003	0	3	Tgm3
1403	0	0.692339	0.28	0.021	0	3	Cyp2ab1
1404	0	0.680446	0.251	0.008	0	3	Tgfbr3
1405	4.33988e-305	1.42029	0.987	0.651	1.40113e-300	3	Nr4a1
1406	1.41334e-304	1.30441	0.642	0.186	4.56298e-300	3	Osgin2
1407	1.55997e-303	1.21865	0.695	0.203	5.03637e-299	3	Gcnt2
1408	1.68338e-303	0.941577	1	0.938	5.43478e-299	3	Fau
1409	9.8159e-303	1.31553	0.673	0.212	3.16906e-298	3	Mbp
1410	4.33832e-301	1.08387	0.94	0.33	1.40063e-296	3	Lgals3
1411	6.13076e-299	0.811224	0.374	0.05	1.97932e-294	3	4833407H14Rik
1412	9.39051e-296	1.51394	0.839	0.401	3.03173e-291	3	Cdk2ap2
1413	1.1443e-295	1.25331	0.97	0.757	3.69436e-291	3	Ifngr1
1414	3.29866e-295	0.811091	0.376	0.05	1.06497e-290	3	Gm5150
1415	2.07663e-293	1.45472	0.906	0.462	6.70439e-289	3	Plin2
1416	2.30483e-293	0.872702	0.397	0.059	7.44114e-289	3	L1cam
1417	5.44003e-292	0.907251	0.814	0.208	1.75631e-287	3	S100a4
1418	2.45353e-291	0.826487	0.39	0.058	7.92123e-287	3	Sh2d1b1
1419	1.31242e-289	1.06026	0.988	0.87	4.23715e-285	3	Rhoa
1420	4.35843e-288	1.13496	0.612	0.173	1.40712e-283	3	Adssl1
1421	1.58493e-287	1.19187	0.508	0.104	5.11693e-283	3	Tppp3
1422	2.57263e-286	1.44992	0.857	0.485	8.30573e-282	3	Anp32a
1423	2.57749e-286	1.20207	0.862	0.39	8.32144e-282	3	Diaph1
1424	2.94361e-282	0.980891	0.385	0.054	9.50345e-278	3	F10
1425	5.00441e-281	1.11238	0.574	0.153	1.61567e-276	3	Unc119
1426	1.27282e-279	1.26959	0.66	0.209	4.1093e-275	3	Tcf7l2
1427	1.9464e-279	1.05872	0.703	0.207	6.28396e-275	3	Emilin2
1428	1.51198e-273	1.25985	0.911	0.548	4.88143e-269	3	Ptpre
1429	4.96294e-272	1.09783	0.659	0.212	1.60228e-267	3	Slc44a2
1430	2.78218e-271	1.14965	0.961	0.722	8.98226e-267	3	Capzb
1431	5.0464e-271	1.44906	0.889	0.522	1.62923e-266	3	Gpcpd1
1432	8.91347e-271	1.65247	0.657	0.201	2.87771e-266	3	Nedd9
1433	1.52819e-270	0.82261	0.375	0.057	4.93376e-266	3	Mirt1
1434	3.69413e-270	0.78572	0.373	0.055	1.19265e-265	3	Sirpb1b
1435	2.16517e-267	1.06712	0.595	0.174	6.99027e-263	3	Tmc6
1436	2.56172e-265	1.06213	0.508	0.106	8.27051e-261	3	Mgst1
1437	4.01418e-264	1.13684	0.979	0.818	1.29598e-259	3	Fyb
1438	1.47797e-261	1.04342	0.999	0.888	4.77163e-257	3	Srgn
1439	2.11127e-261	1.11695	0.937	0.668	6.81622e-257	3	Ostf1
1440	4.12885e-258	1.22497	0.965	0.561	1.333e-253	3	Tmsb10
1441	2.29562e-256	1.09547	0.964	0.684	7.41142e-252	3	Sem1
1442	5.61305e-254	1.01416	0.588	0.175	1.81217e-249	3	2023-09-09
1443	1.04168e-251	1.11047	0.974	0.76	3.36307e-247	3	Myl6
1444	3.5883e-251	1.22202	0.971	0.732	1.15848e-246	3	Pou2f2
1445	7.373e-251	1.15898	0.841	0.439	2.38037e-246	3	Tnfrsf1b
1446	7.97559e-251	0.899995	0.249	0.022	2.57492e-246	3	Setbp1
1447	3.40266e-249	1.22422	0.553	0.15	1.09855e-244	3	Cblb
1448	8.38439e-247	1.1542	0.818	0.397	2.7069e-242	3	Mrpl33
1449	1.81074e-246	1.16298	0.927	0.648	5.84596e-242	3	Itgb1
1450	6.50999e-246	1.21216	0.902	0.588	2.10175e-241	3	Tkt
1451	8.73726e-246	0.972278	0.991	0.879	2.82082e-241	3	Arpc1b
1452	1.32479e-245	0.84953	0.998	0.907	4.27708e-241	3	Rps16
1453	7.57984e-245	1.06094	0.7	0.265	2.44715e-240	3	Nuak2
1454	1.57255e-244	1.06809	0.826	0.367	5.07696e-240	3	Rbpms
1455	2.69377e-244	0.820697	0.999	0.979	8.69683e-240	3	Tmsb4x
1456	1.4022e-242	0.889735	0.995	0.909	4.527e-238	3	Rps27a
1457	3.07972e-237	0.858856	0.749	0.235	9.94289e-233	3	Anxa2
1458	3.0608e-236	0.848038	0.994	0.898	9.88178e-232	3	Rpl8
1459	3.78558e-236	0.866841	0.992	0.881	1.22217e-231	3	Arpc2
1460	9.64892e-236	1.14582	0.845	0.474	3.11515e-231	3	Ikbkb
1461	8.81004e-233	0.781546	0.34	0.054	2.84432e-228	3	Slc22a15
1462	9.48494e-233	1.04751	0.625	0.191	3.06221e-228	3	Klra2
1463	6.04857e-232	0.999552	0.574	0.173	1.95278e-227	3	Sorl1
1464	2.71057e-228	0.837934	0.353	0.058	8.75109e-224	3	Dgkg
1465	4.60154e-226	0.850349	0.988	0.907	1.48561e-221	3	Rps11
1466	5.50878e-225	1.49066	0.457	0.104	1.77851e-220	3	Grk5
1467	1.03081e-224	1.14401	0.69	0.263	3.32798e-220	3	Nupr1
1468	1.81685e-223	1.05582	0.799	0.433	5.8657e-219	3	Fis1
1469	1.85709e-223	0.845073	0.428	0.097	5.99561e-219	3	6430548M08Rik
1470	2.66847e-222	0.926306	0.418	0.078	8.61515e-218	3	Hp
1471	3.02147e-222	1.18094	0.796	0.375	9.75482e-218	3	Bcl2a1d
1472	6.2609e-221	1.01586	0.682	0.228	2.02133e-216	3	Gpr132
1473	1.21755e-220	0.835907	0.435	0.101	3.93085e-216	3	Tmem38b
1474	4.90477e-219	1.11995	0.853	0.5	1.5835e-214	3	Klf13
1475	1.26562e-218	1.01817	0.982	0.817	4.08607e-214	3	Sh3bgrl3
1476	2.10923e-217	1.08533	0.688	0.296	6.80964e-213	3	Rassf5
1477	7.64235e-216	0.913867	0.978	0.82	2.46733e-211	3	Gng5
1478	2.99713e-215	1.1013	0.888	0.577	9.67622e-211	3	Lrrfip1
1479	4.67001e-215	1.06668	0.817	0.463	1.50771e-210	3	Scp2
1480	3.14461e-214	0.992142	0.94	0.658	1.01524e-209	3	Atp5l
1481	7.88498e-213	1.05469	0.854	0.516	2.54567e-208	3	Cox5a
1482	1.07144e-212	1.05868	0.956	0.733	3.45914e-208	3	Cd300c2
1483	6.93166e-212	1.08783	0.817	0.482	2.23789e-207	3	Fmnl1
1484	1.77118e-211	0.971964	0.994	0.893	5.71826e-207	3	Btg1
1485	2.03236e-210	0.992835	0.429	0.095	6.56148e-206	3	Gm15987
1486	3.27553e-210	0.996621	0.92	0.649	1.05751e-205	3	Atp1a1
1487	9.89486e-210	0.954261	0.458	0.117	3.19456e-205	3	Cdc42ep3
1488	3.25104e-209	0.954712	0.933	0.653	1.0496e-204	3	Atp5e
1489	1.63735e-208	0.943921	0.527	0.16	5.28618e-204	3	Rara
1490	2.59142e-208	0.758025	0.362	0.071	8.36641e-204	3	C130050O18Rik
1491	7.52321e-208	0.720556	0.343	0.063	2.42887e-203	3	Ryr1
1492	2.38827e-207	0.920372	1	0.835	7.71053e-203	3	Lyz2
1493	4.08004e-207	1.02026	0.956	0.799	1.31724e-202	3	Spi1
1494	4.45784e-207	0.934453	0.98	0.793	1.43921e-202	3	Lcp1
1495	6.09158e-206	0.772879	0.992	0.897	1.96667e-201	3	Rpl34
1496	4.07086e-205	0.764715	0.217	0.021	1.31428e-200	3	Olr1
1497	1.69313e-201	1.03348	0.672	0.296	5.46627e-197	3	Ap1s2
1498	1.11894e-200	1.0082	0.921	0.643	3.61249e-196	3	Psmb8
1499	4.13045e-200	1.00387	0.923	0.473	1.33352e-195	3	Ms4a6c
1500	1.47126e-199	0.93476	0.431	0.107	4.74995e-195	3	Dgkh
1501	3.07382e-199	0.750637	0.997	0.906	9.92382e-195	3	Rps3a1
1502	3.49446e-198	1.00326	0.78	0.418	1.12819e-193	3	Taf10
1503	9.81225e-198	0.770507	0.262	0.035	3.16789e-193	3	Flt1
1504	2.00767e-197	0.948665	0.755	0.339	6.48176e-193	3	Sh3bgrl
1505	6.15739e-197	0.911701	0.543	0.187	1.98791e-192	3	Ppdpf
1506	6.77111e-196	1.07557	0.811	0.47	2.18605e-191	3	Myo1f
1507	8.38163e-195	0.877576	0.532	0.167	2.70601e-190	3	Lrrc8c
1508	3.75034e-194	1.00898	0.892	0.629	1.2108e-189	3	Ptpn6
1509	5.65793e-194	0.943968	0.442	0.119	1.82666e-189	3	Abcg1
1510	2.55093e-193	1.04599	0.769	0.431	8.23568e-189	3	Arhgef1
1511	7.68466e-193	0.699757	0.996	0.915	2.48099e-188	3	Rps8
1512	9.41083e-193	0.923929	0.594	0.217	3.03829e-188	3	Cnn2
1513	1.03027e-191	1.13375	0.87	0.477	3.32622e-187	3	Plaur
1514	8.65946e-191	1.08269	0.911	0.637	2.79571e-186	3	Samsn1
1515	1.10957e-190	0.781372	0.455	0.111	3.58225e-186	3	Mcemp1
1516	1.29211e-190	1.06549	0.805	0.39	4.17159e-186	3	Metrnl
1517	2.4694e-188	1.1718	0.912	0.575	7.97244e-184	3	Emp3
1518	4.07345e-188	1.18422	0.66	0.298	1.31511e-183	3	Cbfa2t3
1519	1.6914e-187	1.02826	0.817	0.454	5.4607e-183	3	Txn1
1520	2.71964e-187	0.988924	0.896	0.641	8.78037e-183	3	Prkcd
1521	2.34323e-186	1.04303	0.845	0.547	7.56513e-182	3	Rac2
1522	2.85598e-186	0.9197	0.567	0.213	9.22052e-182	3	Pdha1
1523	5.70252e-186	1.03932	0.707	0.336	1.84106e-181	3	Prdx6
1524	9.49529e-186	0.708156	0.993	0.901	3.06555e-181	3	Rps23
1525	1.63578e-185	0.915513	0.654	0.27	5.28113e-181	3	Ccnd3
1526	1.68692e-185	0.925333	0.539	0.179	5.44623e-181	3	Zbp1
1527	1.88816e-185	0.842874	0.524	0.152	6.09592e-181	3	Itgb7
1528	6.94544e-185	0.734683	0.993	0.899	2.24233e-180	3	Rpl9
1529	1.38193e-184	1.06101	0.884	0.588	4.46155e-180	3	Stk17b
1530	1.41848e-184	0.900625	0.531	0.184	4.57955e-180	3	Nin
1531	5.40175e-184	0.858053	0.545	0.18	1.74395e-179	3	Gpr35
1532	7.17537e-182	1.03017	0.68	0.329	2.31657e-177	3	Degs1
1533	7.64048e-182	0.751542	0.37	0.082	2.46673e-177	3	Cd300lb
1534	4.73445e-181	0.70646	0.996	0.906	1.52852e-176	3	Rps14
1535	2.93611e-180	0.959434	0.931	0.657	9.47922e-176	3	Atox1
1536	3.17661e-180	0.823201	0.98	0.841	1.02557e-175	3	Arpc3
1537	3.18437e-180	0.860732	0.986	0.77	1.02807e-175	3	Cd52
1538	2.09046e-179	0.652734	0.995	0.916	6.74905e-175	3	Rpl35a
1539	8.38272e-179	0.867856	0.734	0.282	2.70636e-174	3	S100a11
1540	1.08501e-178	0.743574	0.988	0.869	3.50296e-174	3	Rpl7
1541	2.09842e-177	0.910538	0.649	0.262	6.77475e-173	3	Nfil3
1542	4.81993e-177	1.09841	0.677	0.323	1.55611e-172	3	Map3k14
1543	1.51309e-176	0.647548	0.278	0.047	4.885e-172	3	Zbtb16
1544	9.20113e-175	0.739037	0.987	0.871	2.97059e-170	3	Rpl27
1545	5.47245e-174	0.835192	0.428	0.118	1.76678e-169	3	Itgax
1546	5.58928e-173	0.905192	0.881	0.645	1.8045e-168	3	Snrpb
1547	7.93295e-173	0.998428	0.755	0.384	2.56115e-168	3	Ezr
1548	8.628e-173	0.913114	0.962	0.777	2.78555e-168	3	Gapdh
1549	5.21372e-171	0.73482	0.993	0.866	1.68325e-166	3	Rpl38
1550	7.46654e-171	0.900515	0.297	0.057	2.41057e-166	3	Pecam1
1551	4.46332e-170	0.93155	0.666	0.306	1.44098e-165	3	Lfng
1552	2.14759e-169	0.937231	0.745	0.432	6.93348e-165	3	Bnip3l
1553	2.77374e-169	0.910902	0.848	0.555	8.95503e-165	3	Glud1
1554	4.30712e-169	0.640255	0.998	0.913	1.39055e-164	3	Rpsa
1555	4.99042e-169	0.976547	0.673	0.317	1.61116e-164	3	Add3
1556	7.23945e-169	0.97997	0.528	0.194	2.33726e-164	3	Ripk2
1557	2.97253e-168	0.679057	0.993	0.898	9.5968e-164	3	Rpl18
1558	6.11477e-168	0.637628	0.995	0.928	1.97415e-163	3	Rps24
1559	1.53921e-166	0.811771	0.719	0.331	4.96933e-162	3	Sgms1
1560	2.74558e-166	0.903763	0.861	0.583	8.8641e-162	3	Pkm
1561	1.15872e-164	0.642798	0.995	0.9	3.74094e-160	3	Rps13
1562	2.48803e-158	0.85434	0.931	0.694	8.03261e-154	3	Eif5a
1563	2.6102e-158	0.846372	0.849	0.558	8.42704e-154	3	Ndufa4
1564	3.30772e-158	0.864998	0.934	0.717	1.0679e-153	3	Alox5ap
1565	3.71034e-158	0.720141	0.387	0.108	1.19788e-153	3	Cyp4f16
1566	3.80434e-158	0.907563	0.761	0.453	1.22823e-153	3	Nfam1
1567	5.80195e-158	0.898214	0.738	0.414	1.87316e-153	3	Nab1
1568	6.4371e-158	0.787976	0.563	0.227	2.07822e-153	3	AB124611
1569	1.36082e-156	0.925144	0.58	0.238	4.3934e-152	3	Svil
1570	2.14566e-156	1.03215	0.813	0.503	6.92725e-152	3	H2-Q7
1571	3.63828e-156	0.652317	0.996	0.907	1.17462e-151	3	Rpl37a
1572	4.67937e-156	0.871195	0.907	0.674	1.51074e-151	3	Tmed5
1573	3.99386e-155	0.901842	0.702	0.382	1.28942e-150	3	Eno1
1574	1.38787e-154	0.977065	0.772	0.474	4.48073e-150	3	Smchd1
1575	1.59495e-154	1.0656	0.783	0.471	5.14929e-150	3	Filip1l
1576	4.60571e-154	0.851474	0.763	0.446	1.48695e-149	3	Cmpk1
1577	4.8537e-154	0.875506	0.859	0.613	1.56702e-149	3	Kras
1578	5.32878e-154	0.930155	0.799	0.473	1.7204e-149	3	Snx20
1579	7.22241e-154	0.993479	0.89	0.668	2.33175e-149	3	Prdx5
1580	1.37756e-153	0.854697	0.842	0.541	4.44744e-149	3	Psma7
1581	5.62911e-153	0.735396	0.379	0.1	1.81736e-148	3	Klf9
1582	1.76305e-152	0.78656	0.873	0.59	5.69201e-148	3	Cox6b1
1583	3.42006e-151	0.650805	0.32	0.074	1.10417e-146	3	Nod1
1584	2.13441e-150	0.771688	0.957	0.767	6.89093e-146	3	Ybx1
1585	3.2062e-150	0.841561	0.955	0.789	1.03512e-145	3	Ucp2
1586	8.97535e-149	0.847887	0.855	0.616	2.89769e-144	3	Hck
1587	1.71305e-148	0.894509	0.569	0.237	5.53058e-144	3	Arhgef3
1588	1.05583e-147	0.914213	0.809	0.52	3.40876e-143	3	Tpm4
1589	3.53184e-147	0.830057	0.5	0.193	1.14026e-142	3	Acot9
1590	2.51235e-145	0.83844	0.386	0.109	8.11112e-141	3	Cd274
1591	1.28362e-144	0.796686	0.841	0.568	4.14416e-140	3	Eif3k
1592	1.41969e-144	0.746739	0.623	0.277	4.58347e-140	3	Fam107b
1593	1.60112e-144	0.707402	0.436	0.146	5.16923e-140	3	Bri3bp
1594	1.47933e-142	0.713318	0.974	0.838	4.77601e-138	3	Serf2
1595	2.9998e-142	0.853328	0.583	0.271	9.68485e-138	3	Raf1
1596	6.37874e-142	0.779841	0.515	0.213	2.05938e-137	3	Parl
1597	2.2449e-141	0.775452	0.98	0.727	7.24767e-137	3	Pim1
1598	5.84587e-141	0.980922	0.621	0.264	1.88734e-136	3	Pla2g7
1599	7.81649e-141	0.707586	0.603	0.259	2.52355e-136	3	B4galt5
1600	1.37527e-140	0.933575	0.765	0.486	4.44004e-136	3	Psme2
1601	1.76779e-140	0.651293	0.981	0.871	5.70731e-136	3	Gnai2
1602	3.25467e-140	1.12429	0.659	0.331	1.05077e-135	3	Cks2
1603	6.67676e-138	0.82149	0.504	0.212	2.15559e-133	3	Mrpl14
1604	6.9021e-138	0.679285	0.372	0.108	2.22834e-133	3	Slc2a6
1605	2.49936e-136	0.791489	0.626	0.316	8.06919e-132	3	Ttc7
1606	5.10922e-136	0.863936	0.649	0.321	1.64951e-131	3	Trim25
1607	5.67977e-136	0.815138	0.913	0.716	1.83372e-131	3	Apbb1ip
1608	8.11263e-136	0.781327	0.594	0.266	2.61916e-131	3	Ptpn12
1609	1.25548e-135	0.644175	0.991	0.875	4.05332e-131	3	Rack1
1610	1.38864e-135	0.877876	0.754	0.478	4.48324e-131	3	Ncf4
1611	2.284e-135	0.78187	0.785	0.514	7.37391e-131	3	Tma7
1612	2.91291e-135	0.81196	0.657	0.368	9.40434e-131	3	Mpc2
1613	5.3285e-132	0.765476	0.865	0.608	1.72031e-127	3	Gmfg
1614	1.62956e-131	0.749202	0.896	0.697	5.26104e-127	3	Arpc5
1615	1.89686e-130	0.922837	0.689	0.388	6.12403e-126	3	Ccdc88a
1616	2.14321e-130	0.81888	0.704	0.427	6.91937e-126	3	Mtpn
1617	3.31208e-130	0.819001	0.673	0.371	1.06931e-125	3	Ptk2b
1618	6.49433e-130	0.889574	0.534	0.23	2.0967e-125	3	Arrdc3
1619	3.5473e-129	0.853252	0.563	0.269	1.14524e-124	3	Ak2
1620	2.89248e-128	0.821794	0.592	0.3	9.33837e-124	3	Pgk1
1621	1.84467e-127	0.821375	0.607	0.292	5.95553e-123	3	Rnf149
1622	2.59299e-127	0.709229	0.862	0.585	8.37146e-123	3	Cox6c
1623	2.72129e-127	0.806085	0.703	0.434	8.7857e-123	3	Ppp1cb
1624	1.13417e-126	0.767787	0.491	0.192	3.66167e-122	3	Noct
1625	2.93502e-125	0.74715	0.321	0.088	9.47572e-121	3	Ttc7b
1626	7.03818e-125	0.735176	0.42	0.154	2.27227e-120	3	Phyh
1627	2.58812e-124	0.830696	0.725	0.461	8.35576e-120	3	Birc6
1628	7.74333e-124	0.731199	0.47	0.183	2.49993e-119	3	St3gal4
1629	2.44049e-123	0.698774	0.885	0.627	7.87912e-119	3	Atp5h
1630	5.84139e-123	0.768275	0.602	0.3	1.88589e-118	3	Gsap
1631	9.40063e-123	0.804986	0.684	0.412	3.03499e-118	3	Ppp2r5c
1632	5.96918e-122	0.786115	0.803	0.562	1.92715e-117	3	Tomm6
1633	1.78153e-120	0.811594	0.592	0.289	5.75166e-116	3	Herc4
1634	2.33374e-120	0.655786	0.356	0.112	7.53448e-116	3	Gm5547
1635	3.2509e-119	0.818112	0.914	0.74	1.04955e-114	3	Kpna4
1636	1.42474e-118	0.823834	0.765	0.507	4.59978e-114	3	Limd2
1637	2.69285e-118	0.684713	0.439	0.17	8.69387e-114	3	Grk6
1638	9.72817e-118	0.752695	0.491	0.214	3.14074e-113	3	Napg
1639	9.88592e-117	0.745808	0.724	0.451	3.19167e-112	3	Cox17
1640	1.76076e-116	0.763644	0.743	0.504	5.68461e-112	3	Tmem14c
1641	3.58814e-116	0.785552	0.569	0.259	1.15843e-111	3	Bcl2a1a
1642	1.18727e-115	0.743314	0.778	0.518	3.83309e-111	3	Shisa5
1643	2.08383e-114	0.705238	0.374	0.125	6.72763e-110	3	Klhl2
1644	2.35661e-114	0.747165	0.766	0.525	7.60831e-110	3	Ost4
1645	3.88985e-114	0.678036	0.413	0.153	1.25584e-109	3	Me2
1646	4.66913e-114	0.646356	0.959	0.827	1.50743e-109	3	Clic1
1647	2.03973e-113	0.759065	0.578	0.281	6.58526e-109	3	Camkk2
1648	5.89649e-113	0.720466	0.758	0.488	1.90368e-108	3	Ndufb1-ps
1649	8.33697e-113	0.716368	0.799	0.568	2.69159e-108	3	Ppp1ca
1650	9.06101e-113	0.745791	0.544	0.268	2.92535e-108	3	Htra2
1651	3.57155e-112	0.844243	0.738	0.411	1.15307e-107	3	Trps1
1652	7.26602e-112	0.745098	0.542	0.261	2.34583e-107	3	Dok3
1653	7.34296e-112	0.768329	0.575	0.309	2.37067e-107	3	Fam32a
1654	4.43154e-111	0.730877	0.581	0.313	1.43072e-106	3	Rab8a
1655	1.15981e-110	0.80659	0.669	0.417	3.74444e-106	3	Pgam1
1656	2.47342e-110	0.678271	0.485	0.215	7.98542e-106	3	Ccm2
1657	3.30855e-110	0.668832	0.877	0.638	1.06816e-105	3	Hint1
1658	6.32773e-110	0.716871	0.707	0.431	2.04291e-105	3	Il17ra
1659	2.24479e-109	0.742131	0.73	0.494	7.24729e-105	3	Capns1
1660	3.32697e-109	0.672917	0.715	0.457	1.07411e-104	3	Sf3b6
1661	1.07517e-108	0.80099	0.679	0.407	3.47119e-104	3	Igsf6
1662	2.08757e-108	0.712398	0.817	0.627	6.73972e-104	3	Dazap2
1663	3.4886e-108	0.978312	0.353	0.115	1.12629e-103	3	Id3
1664	4.67669e-108	0.737273	0.738	0.508	1.50987e-103	3	Zfp706
1665	4.79132e-108	0.682258	0.734	0.471	1.54688e-103	3	Snrpe
1666	5.61549e-108	0.674655	0.835	0.621	1.81296e-103	3	Ubl5
1667	1.46771e-107	0.692644	0.752	0.489	4.7385e-103	3	Arhgap30
1668	2.4094e-107	0.652809	0.896	0.685	7.77874e-103	3	Uqcrh
1669	2.45556e-107	0.65809	0.78	0.495	7.92777e-103	3	Rbms1
1670	4.56975e-107	0.680159	0.861	0.651	1.47534e-102	3	Myh9
1671	7.20885e-107	0.859666	0.557	0.278	2.32738e-102	3	Stat1
1672	8.94631e-107	0.711362	0.689	0.407	2.88832e-102	3	Zyx
1673	9.46584e-107	0.655363	0.389	0.143	3.05605e-102	3	Apobr
1674	1.72978e-106	0.689204	0.687	0.432	5.5846e-102	3	Ndufb7
1675	7.29991e-106	0.70418	0.858	0.672	2.35678e-101	3	Jpt1
1676	1.0467e-105	0.739154	0.697	0.449	3.37927e-101	3	Atp5mpl
1677	4.83552e-105	0.631695	0.82	0.569	1.56115e-100	3	Elob
1678	5.15389e-105	0.729946	0.461	0.191	1.66393e-100	3	P2ry10b
1679	5.19523e-105	0.735923	0.818	0.602	1.67728e-100	3	Aldoa
1680	1.06953e-104	0.732392	0.575	0.303	3.45297e-100	3	Rasa3
1681	1.73346e-103	0.702246	0.66	0.405	5.59648e-99	3	1810037I17Rik
1682	2.83417e-103	0.724067	0.591	0.338	9.1501e-99	3	Ndufa11
1683	7.97327e-103	0.656677	0.559	0.289	2.57417e-98	3	Ilrun
1684	3.13789e-102	0.659719	0.844	0.631	1.01307e-97	3	Eif3h
1685	4.78973e-102	0.852722	0.543	0.281	1.54636e-97	3	Lmo4
1686	5.33363e-102	0.657395	0.976	0.888	1.72196e-97	3	Rel
1687	2.93245e-101	0.698705	0.678	0.437	9.46741e-97	3	Psma1
1688	3.41144e-101	0.721381	0.685	0.445	1.10138e-96	3	Rab5if
1689	6.64455e-101	0.668057	0.814	0.583	2.14519e-96	3	Cox5b
1690	1.773e-100	0.771379	0.418	0.164	5.72414e-96	3	Gpd2
1691	4.30776e-100	0.62569	0.354	0.125	1.39076e-95	3	Pptc7
1692	5.16148e-100	0.656572	0.71	0.462	1.66638e-95	3	Psmb3
1693	5.32418e-100	0.698962	0.696	0.425	1.71891e-95	3	H2afj
1694	2.60649e-99	0.668621	0.885	0.7	8.41505e-95	3	Tpd52
1695	3.23564e-99	0.766523	0.607	0.307	1.04463e-94	3	Malt1
1696	7.8395e-99	0.658447	0.801	0.566	2.53098e-94	3	Snrpg
1697	1.39242e-98	0.707824	0.626	0.345	4.49541e-94	3	Fgd4
1698	3.28671e-98	0.676557	0.67	0.434	1.06112e-93	3	Psmb5
1699	2.87775e-96	0.704841	0.748	0.443	9.2908e-92	3	Pde4b
1700	5.00997e-95	0.641841	0.503	0.248	1.61747e-90	3	Eif4ebp1
1701	7.79433e-95	0.64643	0.815	0.585	2.5164e-90	3	H2afy
1702	1.57953e-94	0.649781	0.824	0.636	5.09952e-90	3	Vamp8
1703	2.20302e-94	0.677248	0.506	0.258	7.11245e-90	3	Cdc40
1704	2.66861e-94	0.6988	0.906	0.726	8.61562e-90	3	Prdx1
1705	3.68607e-94	0.631335	0.374	0.145	1.19005e-89	3	Gyg
1706	4.11547e-94	0.78258	0.487	0.227	1.32868e-89	3	Prkch
1707	5.96847e-94	0.674949	0.976	0.865	1.92692e-89	3	Sat1
1708	5.97445e-94	0.885209	0.514	0.264	1.92885e-89	3	Tmem131
1709	6.22903e-94	0.682187	0.833	0.625	2.01104e-89	3	Nsa2
1710	1.52404e-93	0.668448	0.666	0.431	4.92037e-89	3	Psmb10
1711	3.13444e-93	0.667893	0.596	0.35	1.01195e-88	3	Tmem160
1712	5.46126e-93	0.651972	0.72	0.5	1.76317e-88	3	Psma2
1713	1.61206e-92	0.673115	0.708	0.448	5.20454e-88	3	Aldh2
1714	4.07969e-92	0.795194	0.508	0.26	1.31713e-87	3	Mxi1
1715	5.66642e-92	0.660466	0.737	0.497	1.8294e-87	3	Ndufa6
1716	1.11139e-91	0.669502	0.704	0.478	3.58812e-87	3	Lnpep
1717	1.28241e-91	0.645276	0.635	0.405	4.14027e-87	3	Tomm22
1718	1.78865e-91	0.640408	0.693	0.46	5.77465e-87	3	Ndufb9
1719	4.58778e-90	0.672778	0.6	0.348	1.48116e-85	3	Cast
1720	9.40839e-90	0.660459	0.718	0.486	3.0375e-85	3	Lrp1
1721	1.33979e-89	1.21397	0.462	0.201	4.32552e-85	3	Xylt1
1722	1.82694e-89	0.679338	0.49	0.228	5.89827e-85	3	Cers6
1723	2.49513e-89	0.659119	0.832	0.629	8.05553e-85	3	Slc11a1
1724	7.09839e-89	0.646167	0.758	0.564	2.29172e-84	3	Ccdc12
1725	8.58561e-89	0.667905	0.692	0.472	2.77186e-84	3	Pten
1726	4.16082e-88	0.663472	0.699	0.485	1.34332e-83	3	Srp9
1727	4.29223e-88	0.655503	0.729	0.51	1.38575e-83	3	Zc3hav1
1728	1.71977e-87	0.688834	0.448	0.221	5.55228e-83	3	Chmp2b
1729	5.20823e-87	0.668831	0.306	0.101	1.68148e-82	3	Ltb4r1
1730	1.12597e-86	0.672851	0.681	0.469	3.6352e-82	3	Adipor1
1731	8.32863e-86	0.735128	0.584	0.345	2.6889e-81	3	Notch2
1732	4.88543e-84	0.670244	0.824	0.644	1.57726e-79	3	Tpr
1733	4.70568e-83	0.638582	0.574	0.332	1.51923e-78	3	BC028528
1734	1.08026e-82	0.667275	0.589	0.355	3.48763e-78	3	Itch
1735	3.42397e-82	0.648383	0.593	0.339	1.10543e-77	3	Cyth1
1736	2.32059e-81	0.62614	0.585	0.352	7.49201e-77	3	Nop10
1737	5.49028e-81	0.625345	0.746	0.55	1.77254e-76	3	Tnfrsf1a
1738	9.29286e-81	0.629752	0.725	0.513	3.0002e-76	3	Abracl
1739	2.58279e-80	0.683823	0.559	0.328	8.33854e-76	3	Adcy7
1740	2.6025e-80	0.647228	0.585	0.362	8.40216e-76	3	Pon2
1741	1.70724e-79	0.645325	0.639	0.432	5.51183e-75	3	Ppp1r2
1742	8.40907e-78	0.634996	0.662	0.446	2.71487e-73	3	Slk
1743	1.10317e-77	0.707628	0.688	0.457	3.56159e-73	3	E230029C05Rik
1744	8.96953e-77	0.687758	0.48	0.264	2.89581e-72	3	Dram2
1745	1.67366e-76	0.65443	0.635	0.417	5.40341e-72	3	Cycs
1746	4.75316e-76	0.655797	0.668	0.396	1.53456e-71	3	Dusp2
1747	5.98305e-76	0.642447	0.593	0.374	1.93163e-71	3	Magt1
1748	7.64494e-73	0.635393	0.537	0.316	2.46817e-68	3	Tspan13
1749	1.69019e-72	0.664795	0.771	0.602	5.45677e-68	3	Ankrd44
1750	5.40484e-72	0.62592	0.62	0.41	1.74495e-67	3	Psmb9
1751	1.07587e-59	0.720534	0.467	0.269	3.47345e-55	3	Sipa1l1
1752	8.08168e-58	0.642656	0.472	0.254	2.60917e-53	3	Vav3
1753	3.15816e-51	0.630027	0.524	0.339	1.01961e-46	3	Pmaip1
1754	5.27743e-48	0.737491	0.355	0.178	1.70382e-43	3	Phlpp1
1755	1.18157e-41	0.666191	0.625	0.483	3.81471e-37	3	Ppm1h
1756	8.67743e-34	0.777675	0.323	0.186	2.80151e-29	3	Mrtfa
1757	1.03266e-25	0.753368	0.29	0.169	3.33393e-21	3	Rgcc
1758	0	2.09829	0.913	0.261	0	4	Ms4a7
1759	2.96625e-253	0.889134	0.514	0.103	9.57655e-249	4	Mmp14
1760	5.54214e-244	1.89623	0.996	0.837	1.78928e-239	4	Apoe
1761	1.24744e-239	1.36669	0.917	0.446	4.02737e-235	4	Cxcl16
1762	5.66043e-227	1.48959	0.885	0.405	1.82747e-222	4	Lilr4b
1763	2.3088e-226	1.09169	0.789	0.295	7.45397e-222	4	Axl
1764	5.02921e-196	0.693549	0.341	0.054	1.62368e-191	4	Col14a1
1765	4.85805e-179	1.09825	0.969	0.613	1.56842e-174	4	Lilrb4a
1766	4.18221e-178	0.592848	0.319	0.052	1.35023e-173	4	Ms4a14
1767	1.82482e-169	0.930166	1	0.971	5.89145e-165	4	Fth1
1768	3.69942e-163	1.33883	0.98	0.794	1.19436e-158	4	Cd14
1769	6.36662e-162	0.762166	0.438	0.112	2.05546e-157	4	Scimp
1770	1.52584e-154	1.19253	0.911	0.621	4.92619e-150	4	Bst2
1771	4.42184e-153	1.0622	0.915	0.573	1.42759e-148	4	Tmem176a
1772	2.89385e-148	0.925084	0.741	0.314	9.34279e-144	4	Rab7b
1773	1.01388e-147	1.05511	0.914	0.575	3.2733e-143	4	Cd63
1774	1.75301e-147	0.967149	0.98	0.539	5.65959e-143	4	Cybb
1775	7.01691e-147	1.09689	0.717	0.322	2.26541e-142	4	Gpr65
1776	4.20524e-137	0.97037	0.935	0.661	1.35766e-132	4	Tmem176b
1777	9.36128e-135	1.05216	0.643	0.279	3.02229e-130	4	Clec12a
1778	3.25552e-133	1.4081	0.839	0.465	1.05105e-128	4	H2-Aa
1779	6.6296e-133	1.22389	0.697	0.299	2.14037e-128	4	Sdc4
1780	1.20541e-131	1.13572	0.831	0.442	3.89166e-127	4	Cxcl2
1781	1.63954e-131	0.975283	0.525	0.177	5.29326e-127	4	Slamf7
1782	1.75544e-129	1.39786	0.812	0.445	5.66743e-125	4	H2-Eb1
1783	1.71036e-127	0.614705	0.768	0.307	5.5219e-123	4	Dab2
1784	6.91167e-124	0.815806	0.597	0.229	2.23143e-119	4	Mdfic
1785	7.43033e-124	0.818834	0.925	0.537	2.39888e-119	4	Ifi207
1786	1.5339e-122	0.894685	0.851	0.509	4.95219e-118	4	Adgre1
1787	1.99361e-121	1.36287	0.849	0.525	6.43638e-117	4	H2-Ab1
1788	1.60494e-119	0.605221	0.342	0.087	5.18156e-115	4	Zmynd15
1789	2.1035e-119	1.3242	0.958	0.781	6.79115e-115	4	Cd74
1790	6.76309e-118	1.15998	0.651	0.282	2.18346e-113	4	Cd72
1791	7.32753e-117	1.4812	0.884	0.559	2.36569e-112	4	Rgs1
1792	1.08133e-113	0.945983	0.956	0.739	3.49108e-109	4	Bcl2a1b
1793	8.48917e-110	0.982909	0.865	0.583	2.74073e-105	4	Tlr2
1794	7.1103e-109	0.742675	0.531	0.203	2.29556e-104	4	Lilra5
1795	1.65562e-108	1.25932	0.309	0.078	5.34518e-104	4	Vcam1
1796	5.71766e-108	0.753556	0.977	0.83	1.84595e-103	4	Ctsc
1797	7.06534e-106	0.801163	0.361	0.102	2.28105e-101	4	Igf1
1798	6.93701e-104	0.774408	0.627	0.27	2.23961e-99	4	Pla2g7
1799	8.04118e-104	0.786944	0.735	0.38	2.59609e-99	4	Apobec1
1800	1.48928e-100	0.630419	0.6	0.253	4.80813e-96	4	Sash1
1801	1.3714e-99	1.16333	0.647	0.339	4.42758e-95	4	Glipr1
1802	3.56949e-98	0.729465	0.597	0.266	1.15241e-93	4	Ptger4
1803	1.38371e-95	0.958803	0.897	0.633	4.46729e-91	4	Pmepa1
1804	4.05716e-94	1.07925	0.846	0.576	1.30986e-89	4	Ccrl2
1805	5.75876e-89	0.820787	0.489	0.204	1.85921e-84	4	AI504432
1806	2.2935e-87	0.759273	0.596	0.296	7.40456e-83	4	Slamf9
1807	2.40918e-85	0.963831	0.836	0.593	7.77805e-81	4	Slfn2
1808	1.29238e-83	0.653295	0.709	0.375	4.17244e-79	4	Stab1
1809	2.66691e-83	0.858897	0.615	0.317	8.61011e-79	4	Abca1
1810	1.95251e-80	-2.16728	0.151	0.461	6.30367e-76	4	Sparc
1811	2.37385e-77	0.722381	0.788	0.506	7.66397e-73	4	Lacc1
1812	1.82239e-74	0.655326	0.683	0.394	5.88359e-70	4	Blvrb
1813	4.49277e-73	0.673022	0.601	0.298	1.45049e-68	4	Cxcr4
1814	2.67791e-72	0.704324	0.564	0.267	8.64564e-68	4	Plau
1815	1.21191e-71	-1.49167	0.568	0.728	3.91266e-67	4	Selplg
1816	1.47514e-69	0.591672	0.935	0.73	4.7625e-65	4	Cd86
1817	5.55203e-69	0.659154	0.808	0.513	1.79247e-64	4	Rasgef1b
1818	2.06138e-68	0.677912	0.718	0.389	6.65516e-64	4	Stap1
1819	9.29504e-68	0.633402	0.706	0.441	3.0009e-63	4	Rab20
1820	1.84949e-67	0.926232	0.655	0.384	5.97107e-63	4	Rapgef2
1821	9.55463e-66	0.636719	0.632	0.315	3.08471e-61	4	Wfdc17
1822	1.29767e-63	-1.56827	0.078	0.364	4.18953e-59	4	Nav3
1823	1.81202e-62	0.689465	0.77	0.515	5.85011e-58	4	Anxa5
1824	5.32598e-62	-1.18898	0.665	0.774	1.71949e-57	4	Cd9
1825	1.13936e-61	1.1216	0.746	0.504	3.67842e-57	4	Il1b
1826	4.4041e-61	0.601637	0.861	0.665	1.42186e-56	4	Aif1
1827	9.97914e-59	0.885454	0.781	0.537	3.22176e-54	4	Id2
1828	5.0318e-57	0.599664	0.382	0.161	1.62452e-52	4	Aoah
1829	1.00297e-54	-0.720358	0.085	0.345	3.23809e-50	4	St3gal5
1830	7.76232e-54	-1.01588	0.163	0.429	2.50607e-49	4	Rbpms
1831	3.64654e-53	-1.19936	0.638	0.796	1.17728e-48	4	Klf4
1832	6.23581e-53	-0.753558	0.111	0.369	2.01323e-48	4	Add3
1833	1.36545e-51	0.628005	0.703	0.471	4.40837e-47	4	H2-DMb1
1834	5.75929e-50	0.623503	0.666	0.419	1.85939e-45	4	Gpr183
1835	6.3425e-48	0.676081	0.94	0.736	2.04767e-43	4	Ccl4
1836	3.3824e-47	-0.884572	0.07	0.3	1.09201e-42	4	Serpine2
1837	7.7477e-47	-0.769163	0.057	0.286	2.50135e-42	4	Adgrg1
1838	5.75792e-46	-0.599683	0.983	0.947	1.85894e-41	4	Actg1
1839	6.61883e-46	-1.26717	0.766	0.839	2.13689e-41	4	Klf2
1840	3.9998e-44	-0.838357	0.872	0.893	1.29134e-39	4	Gnas
1841	1.22581e-43	0.763109	0.697	0.482	3.95753e-39	4	Fcrls
1842	4.32672e-42	-0.857335	0.097	0.309	1.39688e-37	4	Fscn1
1843	4.66697e-42	-1.19813	0.023	0.224	1.50673e-37	4	Ifitm6
1844	5.46463e-41	-0.65277	0.043	0.245	1.76426e-36	4	Sall1
1845	1.30558e-40	-0.621172	0.639	0.757	4.21506e-36	4	Itgam
1846	3.42276e-40	-0.907364	0.335	0.537	1.10504e-35	4	Siglech
1847	1.02854e-38	0.881587	0.534	0.34	3.32065e-34	4	Tnfaip2
1848	2.06941e-37	0.592863	0.366	0.179	6.68108e-33	4	Tnip3
1849	6.23467e-37	-1.27652	0.411	0.571	2.01286e-32	4	Sgk1
1850	1.22437e-36	-0.713409	0.446	0.623	3.95289e-32	4	Asap1
1851	9.78221e-36	-0.867534	0.414	0.582	3.15819e-31	4	Pag1
1852	3.15634e-35	0.665535	0.672	0.458	1.01903e-30	4	Lmna
1853	8.34524e-35	-1.97738	0.049	0.231	2.69426e-30	4	Plac8
1854	1.63163e-34	-0.673622	0.071	0.263	5.2677e-30	4	Gcnt2
1855	1.74388e-34	-0.697356	0.57	0.69	5.6301e-30	4	Itgb2
1856	4.28466e-33	-0.611308	0.271	0.471	1.3833e-28	4	Il17ra
1857	1.44685e-32	-1.07223	0.349	0.522	4.67117e-28	4	Ccl6
1858	2.00695e-32	-1.27951	0.425	0.531	6.47943e-28	4	P2ry12
1859	2.96645e-32	0.771976	0.456	0.271	9.57717e-28	4	Gadd45g
1860	6.76625e-31	-1.57046	0.51	0.605	2.18448e-26	4	Tmsb10
1861	1.86787e-30	-1.30196	0.115	0.281	6.0304e-26	4	Napsa
1862	4.63788e-30	-0.675521	0.714	0.806	1.49734e-25	4	Stat3
1863	7.16022e-30	-0.64046	0.134	0.316	2.31168e-25	4	Nupr1
1864	7.33376e-30	-0.625809	0.653	0.74	2.3677e-25	4	Apbb1ip
1865	2.21766e-29	-0.841535	0.079	0.243	7.15973e-25	4	Fgr
1866	3.45626e-29	-0.931458	0.26	0.427	1.11585e-24	4	Tuba1a
1867	6.14797e-29	-0.687891	0.188	0.356	1.98487e-24	4	Ldhb
1868	2.48025e-28	-0.635031	0.296	0.472	8.0075e-24	4	Vps37b
1869	3.04877e-28	-0.994817	0.374	0.523	9.84297e-24	4	Smad7
1870	3.15804e-28	-1.63602	0.113	0.276	1.01957e-23	4	S100a4
1871	9.45218e-28	-0.773453	0.245	0.398	3.05164e-23	4	Golm1
1872	1.00453e-27	-1.02364	0.996	0.979	3.24312e-23	4	Cst3
1873	6.4928e-26	-0.937416	0.403	0.513	2.0962e-21	4	Arhgap5
1874	2.79732e-25	-1.08059	0.147	0.293	9.03113e-21	4	Anxa2
1875	3.64847e-25	-0.65341	0.234	0.388	1.17791e-20	4	Pros1
1876	1.21529e-24	-0.60671	0.477	0.589	3.92357e-20	4	Gng10
1877	2.81933e-24	-0.748624	0.659	0.69	9.10221e-20	4	Bin1
1878	2.93954e-24	-0.670269	0.339	0.483	9.49032e-20	4	Fam102b
1879	5.23199e-24	-0.731259	0.304	0.455	1.68915e-19	4	Stk10
1880	5.30845e-24	-0.757068	0.429	0.526	1.71383e-19	4	Ptgs1
1881	1.2198e-22	-0.604828	0.113	0.256	3.93811e-18	4	Slc16a3
1882	1.9951e-22	0.602738	0.483	0.335	6.44119e-18	4	Phlda1
1883	2.92267e-22	-0.746512	0.065	0.203	9.43584e-18	4	Plcl1
1884	3.72206e-22	-0.618481	0.394	0.506	1.20167e-17	4	Abi3
1885	4.90067e-22	-0.74705	0.267	0.411	1.58218e-17	4	Dusp5
1886	5.88957e-22	-0.608163	0.6	0.671	1.90145e-17	4	Smap2
1887	9.85774e-22	-0.757147	0.876	0.88	3.18257e-17	4	Ier2
1888	1.16139e-21	-0.656794	0.222	0.366	3.74956e-17	4	Numb
1889	2.14206e-21	-1.28764	0.147	0.281	6.91564e-17	4	F13a1
1890	4.39691e-21	-1.4419	0.154	0.291	1.41954e-16	4	S100a6
1891	4.88209e-21	-0.648628	0.511	0.598	1.57618e-16	4	Cd37
1892	5.87782e-21	-0.938871	0.236	0.372	1.89765e-16	4	Gem
1893	4.90337e-20	-0.729293	0.429	0.542	1.58305e-15	4	Clip1
1894	5.68181e-20	-0.780239	0.549	0.627	1.83437e-15	4	Tsc22d2
1895	3.00753e-19	-0.6389	0.736	0.777	9.7098e-15	4	Mat2a
1896	3.7293e-19	-0.600396	0.094	0.224	1.204e-14	4	Fyn
1897	8.59651e-19	-0.652321	0.135	0.262	2.77538e-14	4	Emilin2
1898	5.03958e-18	-0.933794	0.576	0.624	1.62703e-13	4	Glul
1899	1.04421e-17	-0.647464	0.416	0.528	3.37125e-13	4	Ubash3b
1900	1.57742e-17	-0.66358	0.589	0.657	5.0927e-13	4	Srgap2
1901	1.35006e-15	-0.7257	0.791	0.81	4.35866e-11	4	Dleu2
1902	2.14912e-15	-0.63127	0.989	0.956	6.93844e-11	4	Junb
1903	2.93538e-15	-0.740532	0.427	0.534	9.47688e-11	4	Adrb2
1904	5.44164e-15	-0.763921	0.772	0.743	1.75684e-10	4	Ctsl
1905	8.20254e-15	-0.602447	0.682	0.722	2.64819e-10	4	Gls
1906	3.94734e-14	-1.01261	0.211	0.315	1.2744e-09	4	Nav2
1907	1.36232e-13	-0.872956	0.351	0.436	4.39823e-09	4	Adgre5
1908	1.50327e-13	-0.655013	0.195	0.299	4.8533e-09	4	Agpat4
1909	1.90651e-13	-1.05187	0.527	0.55	6.15518e-09	4	Plxdc2
1910	2.53602e-13	-1.16255	0.797	0.73	8.18754e-09	4	Rhob
1911	2.93639e-13	-0.938516	0.179	0.27	9.48015e-09	4	Gsr
1912	2.39566e-12	-0.875053	0.218	0.307	7.73438e-08	4	Smpdl3a
1913	4.48842e-12	-0.727507	0.401	0.478	1.44909e-07	4	Egr3
1914	7.89182e-11	-0.654279	0.214	0.318	2.54787e-06	4	Mctp1
1915	7.90373e-11	-0.691585	0.233	0.325	2.55172e-06	4	Ints6
1916	7.9225e-11	-0.6055	0.161	0.248	2.55778e-06	4	Bhlhe40
1917	6.18373e-10	-0.601075	0.515	0.549	1.99642e-05	4	Pde3b
1918	8.10284e-10	-0.642113	0.571	0.598	2.616e-05	4	Gm2a
1919	9.3907e-10	-0.68553	0.526	0.573	3.03179e-05	4	Lsp1
1920	1.00712e-09	-0.729842	0.541	0.545	3.25148e-05	4	Gpr34
1921	1.95869e-09	-0.623116	0.321	0.409	6.32363e-05	4	Maml3
1922	5.45482e-09	-0.610863	0.166	0.249	0.000176109	4	Nedd9
1923	4.65095e-08	-0.826337	0.223	0.29	0.00150156	4	S100a10
1924	5.25528e-08	-0.634787	0.862	0.776	0.00169667	4	Egr1
1925	1.38573e-07	-0.801291	0.159	0.225	0.00447382	4	Itgal
1926	4.6943e-07	-0.886827	0.679	0.638	0.0151556	4	Icam1
1927	1.9433e-06	-0.92782	0.491	0.442	0.0627395	4	Tmem119
1928	2.68186e-06	-0.598972	0.344	0.397	0.0865839	4	Ahnak
1929	8.17796e-06	-1.02809	0.344	0.355	0.264026	4	Cytip
1930	1.07403e-05	-0.758509	0.935	0.867	0.34675	4	Jun
1931	2.55349e-05	-0.793679	0.298	0.326	0.824393	4	S100a11
1932	7.66975e-05	-0.63729	0.431	0.458	1	4	Cd44
1933	0.00148863	-0.872462	0.543	0.512	1	4	Samhd1
1934	0.00228227	-0.719964	0.2	0.24	1	4	Lrmda
1935	0.0083181	-0.590192	0.488	0.503	1	4	Wipf1
1936	0	3.51157	0.996	0.165	0	5	Plac8
1937	0	3.48357	0.891	0.098	0	5	Thbs1
1938	0	3.37282	0.68	0.025	0	5	Chil3
1939	0	3.12909	0.865	0.031	0	5	Ly6c2
1940	0	2.85759	0.993	0.215	0	5	S100a4
1941	0	2.83189	0.997	0.233	0	5	S100a6
1942	0	2.79087	1	0.84	0	5	Lyz2
1943	0	2.71424	0.88	0.057	0	5	Hp
1944	0	2.55656	1	0.548	0	5	Ifitm3
1945	0	2.44634	0.975	0.157	0	5	Ifitm6
1946	0	2.41508	0.997	0.571	0	5	Tmsb10
1947	0	2.35192	0.656	0.03	0	5	Plcb1
1948	0	2.31205	0.956	0.131	0	5	Gda
1949	0	2.30116	1	0.345	0	5	Lgals3
1950	0	2.29806	0.931	0.157	0	5	Ms4a4c
1951	0	2.22746	0.784	0.04	0	5	Fn1
1952	0	2.20406	0.996	0.444	0	5	Crip1
1953	0	2.19427	0.991	0.483	0	5	Samhd1
1954	0	2.16044	0.809	0.093	0	5	Ccr2
1955	0	2.08111	0.994	0.275	0	5	Msrb1
1956	0	2.07936	0.972	0.215	0	5	Gsr
1957	0	2.02879	0.994	0.481	0	5	Ifitm2
1958	0	2.02598	0.971	0.236	0	5	Anxa2
1959	0	2.01923	0.493	0.022	0	5	Slpi
1960	0	1.99345	0.993	0.419	0	5	Vim
1961	0	1.98653	0.849	0.095	0	5	Mgst1
1962	0	1.97815	0.982	0.203	0	5	Emilin2
1963	0	1.96471	0.987	0.483	0	5	Ms4a6c
1964	0	1.92342	0.994	0.668	0	5	Prdx5
1965	0	1.84799	0.913	0.186	0	5	Emb
1966	0	1.81329	0.982	0.477	0	5	Ccl6
1967	0	1.7999	0.994	0.42	0	5	Cd44
1968	0	1.77173	0.954	0.298	0	5	Wfdc17
1969	0	1.72552	0.99	0.352	0	5	Ahnak
1970	0	1.66428	0.907	0.186	0	5	Klra2
1971	0	1.65917	0.987	0.312	0	5	Cytip
1972	0	1.65503	0.977	0.242	0	5	Plbd1
1973	0	1.62121	0.982	0.399	0	5	Mrpl33
1974	0	1.59106	0.935	0.258	0	5	Smpdl3a
1975	0	1.53787	0.944	0.282	0	5	S100a11
1976	0	1.43023	0.664	0.101	0	5	Grk5
1977	0	1.42456	0.733	0.063	0	5	Mefv
1978	0	1.42425	0.987	0.221	0	5	Napsa
1979	0	1.40887	0.739	0.056	0	5	C3
1980	0	1.39704	0.799	0.099	0	5	Mcemp1
1981	0	1.3439	0.742	0.126	0	5	Clec4e
1982	0	1.33692	0.78	0.081	0	5	Sirpb1c
1983	0	1.32724	0.869	0.187	0	5	Fgr
1984	0	1.30148	0.646	0.027	0	5	Gm9733
1985	0	1.29503	0.617	0.049	0	5	F10
1986	0	1.27859	0.548	0.039	0	5	Sell
1987	0	1.23344	0.909	0.227	0	5	Gpr132
1988	0	1.19134	0.486	0.02	0	5	Sgms2
1989	0	1.18153	0.783	0.175	0	5	Gpr35
1990	0	1.16199	0.799	0.163	0	5	Mcub
1991	0	1.15136	0.662	0.089	0	5	Gpr141
1992	0	1.14515	0.655	0.1	0	5	Trem1
1993	0	1.13954	0.571	0.065	0	5	Stxbp6
1994	0	1.13353	0.643	0.117	0	5	Clec4d
1995	0	1.06478	0.348	0.008	0	5	Vcan
1996	0	1.05185	0.241	0.01	0	5	Nrg1
1997	0	1.04596	0.47	0.016	0	5	F5
1998	0	1.03536	0.562	0.038	0	5	AI839979
1999	0	1.0324	0.665	0.09	0	5	Gm21188
[truncated: 7,802 more rows]

## Sheet: 0 - MgA
	p_val	avg_log2FC	pct.1	pct.2	p_val_adj	cluster	gene
1	0	1.79073	0.99	0.322	0	0	Sparc
2	0	1.56403	0.754	0.23	0	0	Gpr84
3	0	1.54092	1	0.976	0	0	Cst3
4	0	1.44747	0.974	0.428	0	0	P2ry12
5	0	1.41597	1	0.851	0	0	Hexb
6	0	1.40912	0.934	0.477	0	0	Il1a
7	0	1.38816	0.829	0.241	0	0	Nav3
8	0	1.3426	0.957	0.373	0	0	Olfml3
9	0	1.30099	0.967	0.461	0	0	Plxdc2
10	0	1.28176	0.956	0.459	0	0	Gpr34
11	0	1.21002	0.996	0.695	0	0	Cd81
12	0	1.20902	0.993	0.606	0	0	Trem2
13	0	1.20762	0.961	0.43	0	0	Siglech
14	0	1.20546	0.95	0.34	0	0	Tmem119
15	0	1.17254	0.813	0.245	0	0	Ldhb
16	0	1.16534	0.999	0.8	0	0	Ctsd
17	0	1.14939	0.983	0.66	0	0	Selplg
18	0	1.14329	0.996	0.756	0	0	Cx3cr1
122	1.7466e-187	1.0877	0.8	0.48	5.6389e-183	0	Tnf
19	0	1.07028	0.996	0.692	0	0	Ctsl
20	0	1.06938	0.999	0.956	0	0	Ctss
54	1.95683e-299	1.06296	0.918	0.558	6.31762e-295	0	Glul
21	0	1.05869	0.903	0.422	0	0	Arhgap5
22	0	1.02987	0.977	0.598	0	0	Itgb5
23	0	1.01889	0.953	0.576	0	0	Icam1
24	0	1.01059	0.976	0.712	0	0	Epb41l2
66	3.95152e-270	1.00746	0.897	0.491	1.27575e-265	0	Tanc2
25	0	1.00603	0.74	0.187	0	0	Serpine2
26	0	0.985112	0.969	0.629	0	0	Bin1
27	0	0.962082	0.992	0.719	0	0	Cd9
28	0	0.958158	0.814	0.296	0	0	Golm1
29	0	0.949287	0.928	0.535	0	0	Anxa3
30	0	0.944262	0.97	0.716	0	0	Rgs10
31	0	0.942535	0.994	0.839	0	0	Ly86
61	2.21785e-291	0.936241	0.985	0.682	7.16033e-287	0	Rhob
32	0	0.912796	0.706	0.177	0	0	Adgrg1
33	0	0.903928	0.914	0.436	0	0	Ptgs1
55	1.04776e-298	0.89899	0.981	0.661	3.38271e-294	0	Basp1
34	0	0.897321	0.706	0.207	0	0	Fscn1
35	0	0.881092	0.996	0.839	0	0	Lgmn
86	1.70483e-228	0.879271	0.678	0.295	5.50403e-224	0	Gem
36	0	0.877011	0.87	0.408	0	0	F11r
37	0	0.876521	0.675	0.203	0	0	Camk2n1
38	0	0.868869	1	0.747	0	0	C1qb
67	8.48324e-267	0.855248	0.944	0.644	2.73881e-262	0	Ckb
50	1.34557e-306	0.851318	0.957	0.652	4.34416e-302	0	Lpcat2
81	1.93487e-241	0.808553	0.947	0.629	6.24671e-237	0	Tgfbr1
115	3.55861e-192	0.806038	0.681	0.346	1.1489e-187	0	Irf2bpl
77	7.51272e-245	0.805223	0.99	0.842	2.42548e-240	0	Ier5
69	1.32037e-265	0.805072	0.999	0.705	4.26281e-261	0	C1qc
65	2.84485e-273	0.80276	0.914	0.613	9.18459e-269	0	Smap2
84	1.35939e-234	0.802299	0.857	0.523	4.38878e-230	0	Gng10
132	2.91797e-176	0.80025	0.957	0.717	9.42068e-172	0	Mafb
39	0	0.796244	0.743	0.293	0	0	P2ry13
95	4.00803e-217	0.791351	0.859	0.565	1.29399e-212	0	Ppp1r10
40	0	0.784491	0.526	0.122	0	0	Klk8
83	1.09721e-235	0.783027	0.925	0.595	3.54233e-231	0	Srgap2
185	3.2954e-131	0.777038	0.593	0.318	1.06392e-126	0	Ldlrad4
75	1.53546e-251	0.772774	0.986	0.871	4.95724e-247	0	Gnas
177	2.64176e-137	0.770354	0.828	0.582	8.52892e-133	0	Gadd45b
98	1.10038e-214	0.769971	0.99	0.739	3.55259e-210	0	Egr1
41	0	0.762805	0.739	0.269	0	0	Syngr1
78	7.44349e-243	0.755178	1	0.724	2.40313e-238	0	C1qa
141	5.73066e-171	0.749268	0.919	0.715	1.85014e-166	0	Ppp1r15a
117	1.83649e-191	0.749004	0.865	0.526	5.92912e-187	0	Cebpa
194	3.43418e-123	0.747057	0.709	0.472	1.10872e-118	0	Dnajb9
42	0	0.742907	0.649	0.215	0	0	Phyhd1
184	8.03584e-132	0.738003	0.233	0.057	2.59437e-127	0	Csmd3
174	2.99363e-140	0.736149	0.545	0.27	9.66495e-136	0	Ints6
82	3.75514e-237	0.734626	0.981	0.835	1.21235e-232	0	Marcks
72	1.00023e-255	0.73447	0.901	0.527	3.22925e-251	0	Cd37
259	5.4617e-76	0.732106	0.74	0.582	1.76331e-71	0	Erbin
43	0	0.731978	0.6	0.152	0	0	Sall1
62	1.06839e-283	0.727054	0.728	0.285	3.4493e-279	0	Rapgef5
71	8.31517e-257	0.725388	0.911	0.482	2.68455e-252	0	Slco2b1
60	4.62645e-293	0.72401	0.916	0.517	1.49365e-288	0	Timp2
44	0	0.723319	0.507	0.121	0	0	Ecscr
52	9.57059e-305	0.721607	0.999	0.88	3.08986e-300	0	Csf1r
92	4.93268e-224	0.715144	0.774	0.414	1.59252e-219	0	Ppfia4
45	0	0.713597	0.532	0.131	0	0	Cd34
204	6.74119e-118	0.7122	0.38	0.154	2.17639e-113	0	Plcl1
57	4.91854e-297	0.711485	0.461	0.105	1.58795e-292	0	Atp8a2
105	7.72009e-203	0.711388	0.835	0.454	2.49243e-198	0	Pdgfb
46	0	0.711055	0.838	0.361	0	0	Frmd4a
108	6.21537e-200	0.708752	0.817	0.457	2.00663e-195	0	Blnk
73	1.52334e-254	0.70318	0.863	0.438	4.91809e-250	0	Smad7
64	3.64479e-276	0.695047	0.511	0.143	1.17672e-271	0	Lag3
113	8.79859e-194	0.693989	0.983	0.843	2.84062e-189	0	Mef2a
138	1.71299e-172	0.692647	0.952	0.736	5.53038e-168	0	Socs3
58	9.94828e-296	0.689491	0.565	0.165	3.2118e-291	0	Gm2629
79	1.1651e-241	0.688582	0.794	0.363	3.76153e-237	0	Mertk
89	4.53337e-226	0.687473	0.979	0.812	1.4636e-221	0	Qk
74	4.73455e-254	0.684372	0.49	0.143	1.52855e-249	0	Crybb1
165	1.05798e-149	0.683639	0.885	0.617	3.41568e-145	0	Herpud1
164	5.22222e-150	0.681865	0.676	0.384	1.68599e-145	0	Sowahc
119	6.41359e-191	0.676949	0.614	0.277	2.07063e-186	0	Arsb
106	1.0826e-201	0.674586	0.997	0.95	3.49517e-197	0	Junb
76	1.53871e-246	0.674316	0.949	0.675	4.96774e-242	0	Vsir
102	7.18151e-210	0.665802	0.77	0.409	2.31855e-205	0	Fam102b
103	1.94053e-209	0.665431	0.843	0.485	6.26499e-205	0	Pde3b
93	1.88725e-221	0.66478	0.953	0.68	6.09298e-217	0	Zfhx3
47	0	0.66324	0.511	0.12	0	0	Slc2a5
133	5.81474e-176	0.655086	0.775	0.466	1.87729e-171	0	Zfp622
91	3.62018e-224	0.652776	0.671	0.289	1.16878e-219	0	Numb
88	1.02544e-227	0.652048	0.802	0.402	3.31063e-223	0	Dst
51	1.6698e-305	0.651703	0.512	0.131	5.39095e-301	0	Tjp1
90	2.23497e-224	0.651066	0.655	0.266	7.21562e-220	0	Usp2
80	1.77133e-241	0.650459	0.997	0.96	5.71875e-237	0	Ddx5
161	1.73013e-153	0.648369	0.993	0.943	5.58574e-149	0	Ubc
104	2.19988e-204	0.643999	0.96	0.752	7.10231e-200	0	Cyfip1
218	1.8725e-108	0.643791	0.336	0.123	6.04537e-104	0	Adamts1
191	3.97896e-126	0.640562	0.976	0.88	1.28461e-121	0	Nfkbia
209	1.57489e-115	0.640262	0.635	0.368	5.08453e-111	0	Tuba1a
123	2.40345e-187	0.640111	0.807	0.448	7.75953e-183	0	Rnase4
96	2.86269e-216	0.639197	0.609	0.252	9.24219e-212	0	Ctsf
85	1.23089e-229	0.638699	0.694	0.299	3.97391e-225	0	Rasgrp3
70	8.18411e-257	0.637727	0.648	0.236	2.64224e-252	0	Nav2
198	1.52414e-121	0.629107	0.892	0.702	4.92069e-117	0	Nlrp3
112	7.48697e-196	0.627503	0.947	0.647	2.41717e-191	0	Lair1
116	8.62093e-192	0.625726	0.879	0.573	2.78327e-187	0	Bmp2k
142	1.22355e-170	0.622824	0.83	0.531	3.95022e-166	0	Bin2
182	1.43983e-134	0.616252	0.639	0.358	4.64848e-130	0	Mylip
131	5.6932e-177	0.615096	0.947	0.738	1.83805e-172	0	Mat2a
155	1.0615e-156	0.614963	0.669	0.35	3.42704e-152	0	Slc7a8
151	1.939e-160	0.613442	0.872	0.619	6.26005e-156	0	Eif1a
136	3.76471e-174	0.611328	0.966	0.8	1.21544e-169	0	Jmjd1c
206	8.35616e-117	0.610537	0.532	0.279	2.69779e-112	0	Sec24a
225	2.41057e-101	0.609262	0.662	0.416	7.78253e-97	0	Maff
166	6.6034e-149	0.607665	0.855	0.491	2.13191e-144	0	Pmp22
153	8.5942e-160	0.603234	0.769	0.445	2.77464e-155	0	Pfkfb3
187	2.28664e-128	0.602754	0.798	0.508	7.38241e-124	0	Sgk1
162	8.56178e-151	0.594086	0.766	0.468	2.76417e-146	0	Dock4
129	8.02422e-178	0.593397	0.493	0.198	2.59062e-173	0	Gabpb1
144	7.13591e-169	0.591659	0.922	0.682	2.30383e-164	0	Abhd12
94	1.11586e-218	0.590589	0.688	0.311	3.60256e-214	0	Pros1
269	7.69269e-65	-0.593205	0.221	0.415	2.48358e-60	0	Sp100
303	8.46293e-33	-0.593899	0.114	0.228	2.73226e-28	0	Bank1
273	2.87715e-60	-0.595324	0.139	0.323	9.28887e-56	0	Ptger4
268	8.52562e-69	-0.597348	0.13	0.331	2.7525e-64	0	Ptpn12
234	4.08349e-92	-0.597659	0.075	0.299	1.31836e-87	0	Gsn
301	5.35483e-34	-0.598162	0.904	0.817	1.72881e-29	0	Sh3bgrl3
285	1.3075e-50	-0.601799	0.661	0.689	4.22125e-46	0	Atp5l
236	7.28929e-92	-0.604003	0.037	0.249	2.35335e-87	0	Zbp1
322	1.11752e-19	-0.606051	0.85	0.79	3.60791e-15	0	H2afz
272	9.39182e-62	-0.60663	0.073	0.246	3.03215e-57	0	St3gal1
320	1.28857e-20	-0.6136	0.122	0.21	4.16013e-16	0	Phlpp1
245	6.83499e-88	-0.61488	0.018	0.211	2.20668e-83	0	Aoah
307	1.40523e-31	-0.618299	0.531	0.604	4.5368e-27	0	Tagln2
306	3.06455e-32	-0.620296	0.339	0.456	9.8939e-28	0	Ppp2r5a
314	2.4584e-25	-0.622533	0.569	0.614	7.93695e-21	0	Emp3
240	5.11361e-91	-0.623209	0.011	0.205	1.65093e-86	0	Ahr
305	2.52578e-32	-0.628177	0.296	0.411	8.1545e-28	0	Mtss1
288	8.5061e-48	-0.62975	0.399	0.547	2.7462e-43	0	Rbms1
291	4.54514e-46	-0.631303	0.12	0.267	1.4674e-41	0	Grk3
318	6.74926e-21	-0.633665	0.509	0.565	2.179e-16	0	Gpcpd1
278	6.23598e-55	-0.636569	0.149	0.32	2.01329e-50	0	B4galt5
286	4.89009e-50	-0.641366	0.639	0.675	1.57876e-45	0	Psmb8
329	1.20736e-13	-0.641803	0.879	0.795	3.89797e-09	0	Gpx1
284	1.25399e-50	-0.646195	0.974	0.884	4.04852e-46	0	Rps19
242	1.61998e-90	-0.653228	0.15	0.382	5.23011e-86	0	Mpp1
313	1.31533e-25	-0.655294	0.31	0.413	4.24654e-21	0	Jarid2
300	5.27387e-34	-0.656998	0.511	0.589	1.70267e-29	0	App
290	2.90288e-46	-0.658007	0.305	0.439	9.37194e-42	0	Blvrb
295	1.75838e-40	-0.658292	0.603	0.698	5.67692e-36	0	Nr4a1
316	4.25782e-22	-0.659716	0.378	0.455	1.37464e-17	0	Cdk2ap2
219	1.4367e-106	-0.662867	0.01	0.231	4.63839e-102	0	Xdh
296	4.97647e-37	-0.66508	0.693	0.68	1.60665e-32	0	Atox1
293	4.3055e-42	-0.669258	0.191	0.329	1.39003e-37	0	Wwp1
325	7.85655e-18	-0.672666	0.713	0.684	2.53649e-13	0	Prdx5
299	1.70209e-34	-0.672681	0.347	0.467	5.49519e-30	0	Prr13
323	6.87341e-18	-0.673714	0.775	0.739	2.21908e-13	0	Cd86
287	6.48133e-49	-0.677905	0.123	0.279	2.0925e-44	0	Cers6
265	5.87431e-71	-0.681815	0.209	0.417	1.89652e-66	0	Myo5a
257	1.49946e-76	-0.68416	0.099	0.303	4.84102e-72	0	Arhgef3
294	4.3386e-41	-0.685355	0.105	0.237	1.40072e-36	0	Fyn
213	1.49673e-112	-0.689913	0.023	0.262	4.83218e-108	0	Ifi211
211	2.64322e-114	-0.690712	0.016	0.252	8.53365e-110	0	Msr1
280	7.81159e-53	-0.691342	0.827	0.77	2.52197e-48	0	Myl6
230	4.06665e-94	-0.692874	0.018	0.221	1.31292e-89	0	Itgb7
321	1.94372e-20	-0.694645	0.346	0.412	6.27529e-16	0	Dusp5
302	4.87123e-33	-0.698529	0.19	0.313	1.57268e-28	0	Hgsnat
247	1.57799e-86	-0.703808	0.304	0.507	5.09454e-82	0	Aldh2
327	1.99081e-15	-0.703949	0.337	0.418	6.42733e-11	0	Rapgef2
275	1.07678e-56	-0.705585	0.364	0.514	3.47639e-52	0	Txn1
328	1.38925e-14	-0.707087	0.567	0.597	4.48519e-10	0	Rbpj
276	1.96395e-56	-0.709788	0.302	0.463	6.3406e-52	0	Mrpl33
266	1.25805e-70	-0.712223	0.032	0.202	4.06162e-66	0	Antxr2
281	9.4267e-53	-0.717437	0.702	0.72	3.04341e-48	0	Tpd52
331	6.53401e-08	-0.718163	0.187	0.233	0.00210951	0	Xylt1
256	1.26815e-76	-0.721156	0.337	0.515	4.09423e-72	0	Dbi
309	7.61243e-31	-0.721378	0.441	0.52	2.45767e-26	0	Cd300a
297	2.0816e-36	-0.72511	0.56	0.622	6.72044e-32	0	Slfn2
203	1.61441e-118	-0.725932	0.014	0.257	5.21213e-114	0	Runx3
311	1.24398e-28	-0.72817	0.595	0.607	4.01618e-24	0	Taldo1
292	4.6945e-45	-0.731897	0.873	0.835	1.51562e-40	0	Ctsc
308	1.77719e-31	-0.734409	0.478	0.57	5.73766e-27	0	Foxp1
253	9.26434e-79	-0.746624	0.175	0.388	2.99099e-74	0	Trim25
181	4.42383e-135	-0.75182	0.012	0.281	1.42823e-130	0	Iqgap2
228	1.16307e-95	-0.756979	0.032	0.246	3.75497e-91	0	Cd300ld
304	2.2236e-32	-0.757508	0.138	0.25	7.17888e-28	0	Fgr
254	1.74576e-78	-0.75822	0.35	0.555	5.63617e-74	0	Rilpl2
317	1.00122e-21	-0.763298	0.597	0.595	3.23243e-17	0	Gm2a
252	5.86452e-80	-0.769352	0.967	0.897	1.89336e-75	0	H3f3a
255	3.89476e-77	-0.770945	0.417	0.588	1.25742e-72	0	Ets2
270	9.3398e-65	-0.773813	0.209	0.395	3.01535e-60	0	Cyth1
241	9.22738e-91	-0.778646	0.033	0.239	2.97906e-86	0	Slamf7
289	1.42543e-46	-0.779371	0.216	0.367	4.602e-42	0	Myo1g
233	4.13393e-93	-0.782751	0.036	0.248	1.33464e-88	0	Ccnd2
207	1.80811e-116	-0.786967	0.08	0.343	5.83749e-112	0	Nfil3
326	2.81805e-16	-0.791268	0.235	0.317	9.09809e-12	0	Ext1
260	4.6951e-75	-0.795483	0.18	0.388	1.51581e-70	0	Gpr65
250	2.87569e-83	-0.798023	0.484	0.642	9.28416e-79	0	Stk17b
267	6.08228e-70	-0.799323	0.29	0.48	1.96366e-65	0	Ifi204
237	1.63053e-91	-0.809131	0.071	0.293	5.26415e-87	0	Cyp4f18
210	2.64955e-115	-0.809528	0.129	0.403	8.55407e-111	0	Clec2d
179	6.20647e-137	-0.821957	0.032	0.313	2.00376e-132	0	Hip1
298	1.38845e-35	-0.82635	0.613	0.649	4.48263e-31	0	Bst2
197	6.60935e-122	-0.830246	0.226	0.496	2.13383e-117	0	H2afj
192	1.59501e-124	-0.831591	0.026	0.282	5.14948e-120	0	Cfp
282	3.72621e-52	-0.831741	0.392	0.539	1.20301e-47	0	Gm26917
283	2.40332e-51	-0.83269	0.198	0.363	7.75913e-47	0	Malt1
205	1.29205e-117	-0.834355	0.005	0.242	4.17138e-113	0	Cd93
227	3.15016e-96	-0.834469	0.072	0.308	1.01703e-91	0	Slfn5
264	2.59796e-71	-0.846316	0.204	0.398	8.38751e-67	0	Flna
261	1.24552e-73	-0.846908	0.036	0.212	4.02117e-69	0	Arhgap26
189	4.07104e-128	-0.858451	0.015	0.274	1.31434e-123	0	Serpinb8
232	3.23307e-93	-0.861835	0.244	0.473	1.0438e-88	0	Diaph1
231	1.20529e-93	-0.867782	0.033	0.242	3.89129e-89	0	Ms4a4c
277	2.21463e-55	-0.880824	0.937	0.869	7.14993e-51	0	Calm1
173	6.70286e-141	-0.888987	0.005	0.279	2.16402e-136	0	Klra2
262	1.99898e-73	-0.89057	0.116	0.314	6.4537e-69	0	Sash1
279	4.08609e-53	-0.897899	0.35	0.526	1.31919e-48	0	Arhgap15
215	2.95002e-110	-0.908714	0.644	0.724	9.52414e-106	0	Sem1
199	7.42294e-121	-0.9144	0.922	0.893	2.3965e-116	0	Srgn
332	1.48396e-07	-0.915197	0.666	0.55	0.00479098	0	Lsp1
147	4.33445e-164	-0.916924	0.019	0.334	1.39938e-159	0	Clec4a1
200	1.64129e-120	-0.918912	0.042	0.302	5.2989e-116	0	Mdfic
271	1.50468e-63	-0.930992	0.213	0.399	4.85787e-59	0	Sgms1
229	1.23387e-95	-0.935409	0.701	0.76	3.98356e-91	0	Pim1
315	1.46248e-23	-0.936074	0.524	0.56	4.72162e-19	0	Lst1
201	8.11426e-120	-0.937318	0.027	0.275	2.61969e-115	0	Emb
244	1.44844e-89	-0.941858	0.203	0.423	4.67629e-85	0	Clec4a3
243	3.09425e-90	-0.958874	0.107	0.33	9.98978e-86	0	Agpat4
310	1.13843e-28	-0.959853	0.883	0.792	3.67543e-24	0	Cd14
221	3.81667e-105	-0.965553	0.294	0.546	1.23221e-100	0	Plin2
312	7.96649e-28	-0.971159	0.889	0.769	2.57198e-23	0	Cd52
246	7.26239e-87	-0.973293	0.07	0.278	2.34466e-82	0	Bhlhe40
145	3.88035e-168	-0.974188	0.04	0.368	1.25277e-163	0	Gm6377
226	2.91981e-98	-0.980393	0.054	0.282	9.42661e-94	0	Nedd9
183	3.58993e-132	-0.981629	0.029	0.299	1.15901e-127	0	Emilin2
208	4.62851e-116	-0.990407	0.785	0.822	1.49432e-111	0	Atp2b1
319	8.23569e-21	-0.996952	0.474	0.492	2.65889e-16	0	H2-DMb1
248	4.97278e-84	-1.00411	0.049	0.254	1.60546e-79	0	Alcam
216	9.39396e-110	-1.01007	0.05	0.293	3.03284e-105	0	Pltp
217	1.63885e-109	-1.01401	0.068	0.312	5.29104e-105	0	Gpr132
190	2.44593e-127	-1.03276	0.524	0.68	7.8967e-123	0	Cd47
110	1.00304e-197	-1.03813	0.01	0.369	3.23832e-193	0	Clec12a
167	1.85953e-147	-1.05189	0.023	0.315	6.00351e-143	0	Gas7
121	1.69495e-187	-1.05373	0.084	0.439	5.47215e-183	0	Sh3bgrl
195	4.00536e-122	-1.05416	0.116	0.394	1.29313e-117	0	Rab7b
251	2.94723e-81	-1.06898	0.099	0.306	9.51513e-77	0	Traf1
214	9.593e-112	-1.07619	0.018	0.25	3.0971e-107	0	Anxa1
109	2.63671e-199	-1.08848	0.021	0.383	8.51262e-195	0	Mndal
159	9.84542e-155	-1.09163	0.167	0.471	3.17859e-150	0	Ms4a6b
239	3.02162e-91	-1.09614	0.03	0.233	9.7553e-87	0	Apoc2
196	5.39563e-122	-1.10552	0.057	0.324	1.74198e-117	0	Ccr1
176	1.11396e-139	-1.10867	0.064	0.357	3.59642e-135	0	Eps8
274	1.48107e-59	-1.1437	0.128	0.291	4.78164e-55	0	Gsr
149	4.41763e-162	-1.16263	0.077	0.401	1.42623e-157	0	St8sia4
139	2.89912e-172	-1.17626	0.304	0.582	9.35982e-168	0	Anxa5
126	5.75096e-183	-1.23187	0.017	0.355	1.8567e-178	0	Pla2g7
222	5.56387e-105	-1.23609	0.102	0.342	1.7963e-100	0	Smpdl3a
170	1.32198e-143	-1.23826	0.073	0.373	4.26802e-139	0	Cxcr4
158	6.28476e-155	-1.2423	0.254	0.533	2.02903e-150	0	Tgfbi
143	2.87611e-170	-1.24735	0.009	0.329	9.28551e-166	0	Vav3
224	9.62443e-102	-1.27213	0.009	0.22	3.10725e-97	0	Gda
120	8.11263e-189	-1.29352	0.134	0.49	2.61916e-184	0	Metrnl
134	1.13828e-174	-1.30295	0.05	0.385	3.67495e-170	0	Lgals1
212	8.49882e-114	-1.30607	0.022	0.261	2.74384e-109	0	Itgal
152	4.79669e-160	-1.30846	0.43	0.684	1.54861e-155	0	Lilrb4a
202	4.20585e-119	-1.33932	0.01	0.25	1.35786e-114	0	Ifitm6
193	5.01525e-124	-1.39395	0.066	0.327	1.61917e-119	0	Anxa2
148	3.40695e-163	-1.39781	0.161	0.5	1.09993e-158	0	Trps1
258	4.2045e-76	-1.39978	0.127	0.318	1.35742e-71	0	S100a10
324	7.67542e-18	-1.42486	0.643	0.589	2.47801e-13	0	Tmsb10
168	1.22779e-145	-1.43296	0.052	0.348	3.96391e-141	0	Nr4a2
156	1.59612e-156	-1.44239	0.292	0.591	5.15306e-152	0	Pid1
128	4.13808e-181	-1.45852	0.012	0.346	1.33598e-176	0	Plbd1
114	8.09424e-193	-1.47376	0.138	0.504	2.61323e-188	0	Lilr4b
160	1.98268e-154	-1.49918	0.013	0.31	6.4011e-150	0	Cd36
223	8.54229e-104	-1.5033	0.122	0.362	2.75788e-99	0	Msrb1
186	2.51756e-129	-1.5347	0.304	0.559	8.12795e-125	0	Samhd1
171	9.63009e-143	-1.56322	0.085	0.374	3.10907e-138	0	S100a11
249	5.05464e-84	-1.56765	0.034	0.227	1.63189e-79	0	Tnip3
163	1.25656e-150	-1.57098	0.439	0.638	4.05681e-146	0	Fxyd5
97	9.28047e-216	-1.61585	0.016	0.398	2.9962e-211	0	Ifi203
124	4.8895e-183	-1.62515	0.141	0.49	1.57858e-178	0	Adgre5
178	5.90495e-137	-1.63893	0.099	0.39	1.90641e-132	0	Wfdc17
330	1.22225e-13	-1.64062	0.603	0.594	3.94603e-09	0	Ccl2
87	7.1468e-228	-1.64954	0.037	0.437	2.30734e-223	0	Itga4
235	4.2293e-92	-1.72653	0.359	0.557	1.36543e-87	0	Il1b
146	1.0001e-165	-1.73774	0.011	0.323	3.22884e-161	0	Napsa
118	2.27909e-191	-1.74216	0.298	0.623	7.35804e-187	0	Ifi207
169	6.05974e-145	-1.77898	0.307	0.571	1.95639e-140	0	Ifi27l2a
63	2.43445e-279	-1.84511	0.165	0.588	7.85961e-275	0	Ms4a6c
130	9.3257e-178	-1.90262	0.185	0.513	3.0108e-173	0	Cd44
150	7.09765e-161	-1.96941	0.018	0.324	2.29148e-156	0	F13a1
59	4.07869e-293	-2.04034	0.022	0.496	1.3168e-288	0	Stap1
140	2.96074e-172	-2.04515	0.086	0.411	9.55873e-168	0	Cytip
127	3.38245e-181	-2.07405	0.032	0.368	1.09202e-176	0	Ms4a7
99	2.84468e-214	-2.12307	0.075	0.459	9.18404e-210	0	Ahnak
48	0	-2.16953	0.231	0.68	0	0	Iqgap1
125	5.43398e-183	-2.20686	0.06	0.401	1.75436e-178	0	Dab2
180	1.13953e-135	-2.38125	0.054	0.328	3.67897e-131	0	S100a6
175	9.97556e-140	-2.40809	0.035	0.312	3.22061e-135	0	S100a4
49	0	-2.42641	0.161	0.659	0	0	Cybb
100	5.26358e-214	-2.42862	0.074	0.451	1.69935e-209	0	Lgals3
220	1.06862e-105	-2.48201	0.031	0.256	3.45004e-101	0	Plac8
135	2.11982e-174	-2.48901	0.045	0.372	6.84383e-170	0	Mrc1
172	4.28838e-142	-2.59763	0.235	0.501	1.3845e-137	0	Vim
56	1.43291e-297	-2.60774	0.149	0.59	4.62614e-293	0	Ifitm2
107	2.71794e-200	-2.6454	0.775	0.864	8.77487e-196	0	Apoe
154	3.99938e-157	-2.65966	0.25	0.527	1.2912e-152	0	Crip1
238	2.16503e-91	-2.85031	0.311	0.504	6.98981e-87	0	Cxcl2
188	3.27656e-128	-3.14831	0.105	0.368	1.05784e-123	0	Pf4
53	3.60783e-303	-3.21999	0.239	0.647	1.16479e-298	0	Ifitm3
263	3.76036e-73	-3.28725	0.166	0.349	1.21403e-68	0	Ccl7
68	2.69306e-266	-3.75476	0.829	0.854	8.69454e-262	0	Lyz2
157	9.83279e-156	-4.01165	0.373	0.587	3.17452e-151	0	H2-Ab1
101	8.09573e-213	-4.07497	0.694	0.815	2.61371e-208	0	Cd74
137	9.171e-174	-4.18587	0.236	0.523	2.96086e-169	0	H2-Eb1
111	7.31749e-197	-4.30513	0.236	0.547	2.36245e-192	0	H2-Aa

## Sheet: 1 - MgB
	p_val	avg_log2FC	pct.1	pct.2	p_val_adj	cluster	gene
340	0	2.11779	1	0.871	0	1	Fos
341	0	2.07754	0.995	0.804	0	1	Klf2
342	0	2.05386	1	0.848	0	1	Jun
343	0	1.95872	0.975	0.571	0	1	Dnajb1
344	0	1.93075	1	0.686	0	1	Rhob
345	0	1.8167	0.89	0.498	0	1	Sgk1
346	0	1.72404	0.957	0.591	0	1	Hspa1a
347	0	1.72281	0.999	0.858	0	1	Ier2
348	0	1.71499	0.978	0.749	0	1	Klf4
349	0	1.70057	1	0.742	0	1	Egr1
551	2.98974e-162	1.6983	0.375	0.12	9.65236e-158	1	Adamts1
350	0	1.69088	0.965	0.515	0	1	Cebpa
351	0	1.62449	0.778	0.296	0	1	Dusp6
352	0	1.60737	0.997	0.881	0	1	Atf3
353	0	1.59274	0.981	0.803	0	1	Dnaja1
354	0	1.54281	0.875	0.433	0	1	Tmx4
355	0	1.5325	0.998	0.863	0	1	Klf6
356	0	1.52875	0.952	0.584	0	1	Icam1
357	0	1.52792	0.991	0.867	0	1	Hsp90aa1
358	0	1.52566	1	0.943	0	1	Ubc
359	0	1.48886	0.974	0.349	0	1	Tmem119
360	0	1.48054	1	0.844	0	1	Ier5
361	0	1.47754	0.998	0.854	0	1	Dusp1
362	0	1.46669	0.871	0.463	0	1	Adrb2
363	0	1.46659	0.995	0.807	0	1	Fosb
544	1.36583e-164	1.45833	0.67	0.361	4.40959e-160	1	Hspa1b
364	0	1.41858	0.712	0.213	0	1	Dusp18
365	0	1.40191	0.922	0.437	0	1	Smad7
366	0	1.39341	1	0.951	0	1	Junb
367	0	1.37919	0.966	0.728	0	1	Rgs2
368	0	1.36981	0.853	0.425	0	1	Ddit3
427	3.76019e-296	1.35949	0.852	0.46	1.21398e-291	1	Pdgfb
369	0	1.33996	0.976	0.44	0	1	P2ry12
370	0	1.33915	0.974	0.71	0	1	Ppp1r15a
371	0	1.3301	0.887	0.548	0	1	Tsc22d3
372	0	1.3077	0.99	0.666	0	1	Selplg
373	0	1.30744	0.93	0.564	0	1	Glul
374	0	1.30507	0.983	0.736	0	1	Mat2a
375	0	1.28457	0.989	0.338	0	1	Sparc
376	0	1.26311	1	0.918	0	1	Btg2
377	0	1.24869	0.982	0.774	0	1	Srsf2
378	0	1.23897	0.998	0.876	0	1	Zfp36
379	0	1.23618	1	0.905	0	1	Ccnl1
529	3.27708e-175	1.23539	0.66	0.37	1.058e-170	1	Tuba1a
380	0	1.22163	0.946	0.388	0	1	Olfml3
381	0	1.21367	0.973	0.737	0	1	Socs3
382	0	1.21062	0.943	0.668	0	1	2410006H16Rik
383	0	1.20678	0.995	0.869	0	1	Eif5
384	0	1.20122	1	0.854	0	1	Hexb
520	1.39556e-183	1.20089	0.64	0.311	4.50556e-179	1	Gem
471	3.05643e-233	1.19588	0.977	0.719	9.86768e-229	1	Mafb
385	0	1.17884	0.983	0.746	0	1	Wsb1
386	0	1.1737	0.992	0.841	0	1	Pnrc1
387	0	1.16483	0.952	0.687	0	1	Gm26532
599	6.9547e-136	1.1643	0.438	0.186	2.24532e-131	1	Otud1
388	0	1.15641	0.928	0.428	0	1	Arhgap5
389	0	1.15532	0.999	0.941	0	1	Hspa8
390	0	1.15272	0.921	0.665	0	1	Brd2
545	9.24213e-164	1.15122	0.559	0.265	2.98382e-159	1	Hsph1
391	0	1.14904	0.969	0.774	0	1	Srsf7
439	7.60348e-281	1.14086	0.832	0.479	2.45478e-276	1	Clip1
458	3.34226e-253	1.11483	0.535	0.182	1.07905e-248	1	Rgs3
392	0	1.08486	0.919	0.513	0	1	Ivns1abp
438	6.89818e-281	1.07889	0.726	0.317	2.22708e-276	1	Trim47
393	0	1.07835	0.701	0.284	0	1	Dnajb4
394	0	1.07428	1	0.96	0	1	Ddx5
395	0	1.06725	0.977	0.737	0	1	Tra2b
396	0	1.0588	0.824	0.306	0	1	Golm1
446	2.64023e-269	1.05839	0.845	0.508	8.52399e-265	1	Nfic
445	1.50751e-269	1.05761	0.82	0.435	4.867e-265	1	Plk3
397	0	1.04992	0.932	0.475	0	1	Gpr34
398	0	1.04989	0.982	0.793	0	1	Clk1
450	1.08086e-263	1.0453	0.996	0.938	3.48954e-259	1	Hsp90ab1
399	0	1.02416	0.975	0.813	0	1	Srsf3
400	0	1.01513	0.973	0.761	0	1	Atf4
425	4.44376e-301	1.01314	0.776	0.394	1.43467e-296	1	1810026B05Rik
444	1.01218e-269	1.01013	0.719	0.352	3.26781e-265	1	Snhg1
428	2.20454e-295	1.00831	0.783	0.406	7.11736e-291	1	Taf7
605	3.93831e-131	1.0048	0.739	0.481	1.27148e-126	1	Hmox1
470	1.06742e-233	1.0018	0.946	0.762	3.44618e-229	1	Ddx3x
426	4.93446e-300	1.00004	0.889	0.574	1.59309e-295	1	Eif4a2
401	0	0.998346	1	0.701	0	1	Cd81
502	5.51743e-203	0.994129	0.86	0.566	1.7813e-198	1	Txnip
402	0	0.99353	0.922	0.532	0	1	Cd37
403	0	0.988413	0.934	0.487	0	1	Slco2b1
404	0	0.985064	0.999	0.941	0	1	Ubb
405	0	0.983522	0.996	0.761	0	1	Cx3cr1
406	0	0.981844	0.999	0.804	0	1	Ctsd
407	0	0.977396	0.734	0.261	0	1	Usp2
461	1.54868e-244	0.970617	0.981	0.875	4.99991e-240	1	Gnas
408	0	0.965377	0.975	0.636	0	1	Bin1
419	1.10011e-306	0.965232	0.711	0.305	3.55172e-302	1	Snhg12
528	2.07021e-175	0.964484	0.785	0.478	6.68367e-171	1	Odc1
409	0	0.961504	0.901	0.412	0	1	F11r
410	0	0.958483	0.929	0.565	0	1	Tsc22d2
411	0	0.940592	0.906	0.448	0	1	Ptgs1
726	6.85639e-74	0.939732	0.305	0.135	2.21359e-69	1	Csf1
412	0	0.935768	0.963	0.766	0	1	Sfpq
447	1.81164e-267	0.918879	0.985	0.826	5.84887e-263	1	Nfkbiz
431	8.18594e-293	0.913994	0.838	0.435	2.64283e-288	1	Abi3
423	2.375e-301	0.912597	0.991	0.615	7.6677e-297	1	Trem2
443	2.05319e-271	0.904295	0.868	0.566	6.62873e-267	1	Hnrnpdl
541	1.19826e-168	0.901482	0.617	0.325	3.86857e-164	1	Tbpl1
413	0	0.890453	0.867	0.462	0	1	Fgd2
522	3.24228e-181	0.883448	0.943	0.772	1.04677e-176	1	Sqstm1
525	3.67729e-177	0.879375	0.863	0.5	1.18721e-172	1	Il1a
469	6.75709e-234	0.878355	0.808	0.412	2.18153e-229	1	Egr2
414	0	0.877115	0.972	0.656	0	1	Lpcat2
435	3.35829e-284	0.875255	0.918	0.643	1.08422e-279	1	Rsrc2
440	5.96831e-278	0.872906	0.919	0.619	1.92687e-273	1	Smap2
415	0	0.867254	1	0.944	0	1	Jund
422	5.20559e-303	0.866811	0.936	0.447	1.68063e-298	1	Siglech
449	7.12175e-265	0.865744	0.955	0.665	2.29926e-260	1	Irf8
433	1.82362e-286	0.865026	0.603	0.203	5.88755e-282	1	Dusp8
416	0	0.8647	0.998	0.889	0	1	Srsf5
568	5.9621e-150	0.862733	0.631	0.367	1.92487e-145	1	Hmgn2
468	4.39033e-234	0.851483	0.918	0.673	1.41742e-229	1	Hnrnph1
683	7.99771e-91	0.842864	0.293	0.114	2.58206e-86	1	Tcim
460	1.99173e-249	0.838184	0.903	0.619	6.43031e-245	1	Saraf
479	3.15094e-226	0.835235	0.948	0.803	1.01728e-221	1	Hnrnpu
420	1.278e-304	0.829999	0.999	0.842	4.12602e-300	1	Lgmn
457	1.90264e-253	0.829372	0.994	0.725	6.14268e-249	1	Cd9
441	2.3298e-273	0.827237	0.971	0.814	7.52176e-269	1	Fus
421	9.75632e-304	0.82459	0.676	0.223	3.14983e-299	1	Fscn1
463	5.66906e-242	0.822798	0.988	0.7	1.83026e-237	1	Ctsl
464	1.17705e-240	0.821893	0.595	0.246	3.8001e-236	1	Jmjd6
467	2.22147e-234	0.819077	0.605	0.226	7.172e-230	1	Camk2n1
503	8.16229e-201	0.818654	0.73	0.415	2.6352e-196	1	Slbp
432	1.68663e-286	0.817589	0.987	0.876	5.44529e-282	1	Hnrnpa2b1
454	3.99816e-257	0.808086	0.925	0.544	1.29081e-252	1	Anxa3
429	9.08719e-294	0.807949	0.646	0.222	2.9338e-289	1	Col27a1
434	4.1614e-286	0.807017	0.991	0.887	1.34351e-281	1	Eif4a1
430	1.47284e-293	0.802967	0.997	0.862	4.75507e-289	1	Skil
546	9.71128e-164	0.794182	0.888	0.704	3.13529e-159	1	Rpl22l1
489	6.52584e-212	0.792571	0.766	0.438	2.10687e-207	1	Tfe3
417	0	0.790475	0.661	0.197	0	1	Adgrg1
483	2.31065e-219	0.788413	0.92	0.691	7.45994e-215	1	Tra2a
424	3.67336e-301	0.787475	0.628	0.216	1.18594e-296	1	Map11
552	1.81455e-161	0.785575	0.913	0.658	5.85827e-157	1	Marcksl1
452	6.68658e-261	0.785138	0.724	0.306	2.15876e-256	1	P2ry13
609	1.70479e-127	0.783486	0.856	0.637	5.50391e-123	1	Zfp36l2
477	3.73794e-228	0.781611	0.857	0.565	1.20679e-223	1	Rlim
543	1.52171e-166	0.781433	0.898	0.656	4.91284e-162	1	Tnfaip3
418	0	0.780421	0.598	0.163	0	1	Sall1
558	9.14343e-157	0.768883	0.746	0.485	2.95196e-152	1	Sertad1
534	4.18422e-173	0.767717	0.768	0.453	1.35088e-168	1	Pfkfb3
511	1.69381e-191	0.762654	0.625	0.322	5.46847e-187	1	Cyth2
492	5.96658e-210	0.762622	0.969	0.832	1.92631e-205	1	Ncl
462	3.4056e-242	0.7612	0.811	0.439	1.0995e-237	1	Adap2
787	1.6127e-40	0.759249	0.308	0.181	5.2066e-36	1	Rrad
480	1.60042e-222	0.757361	0.615	0.255	5.16696e-218	1	Rhoh
583	7.56729e-142	0.753367	0.757	0.513	2.4431e-137	1	Tob2
453	3.83339e-259	0.751226	0.99	0.88	1.23761e-254	1	Ube2d3
539	4.43619e-169	0.750235	0.728	0.454	1.43223e-164	1	Cebpg
712	3.99804e-79	0.749308	0.67	0.504	1.29077e-74	1	Hspd1
587	3.43302e-140	0.74823	0.695	0.429	1.10835e-135	1	Tubb2a
448	1.54414e-265	0.747948	0.956	0.68	4.98526e-261	1	Vsir
451	9.13181e-263	0.74632	0.469	0.122	2.94821e-258	1	Sall3
486	1.60032e-214	0.742563	0.986	0.881	5.16663e-210	1	Nfkbia
475	1.79207e-229	0.741167	0.732	0.36	5.78569e-225	1	Rab3il1
497	6.16908e-206	0.740513	0.821	0.515	1.99169e-201	1	Plekho1
620	9.95271e-122	0.739039	0.58	0.324	3.21323e-117	1	Tagap
485	2.99894e-215	0.738141	0.764	0.426	9.68208e-211	1	Csnk1e
616	8.94435e-125	0.730735	0.898	0.68	2.88768e-120	1	Zfp36l1
437	1.17945e-281	0.72909	0.661	0.214	3.80786e-277	1	Serpine2
465	1.23891e-236	0.724408	0.621	0.257	3.99984e-232	1	Gna15
509	2.06973e-193	0.721521	0.738	0.422	6.68211e-189	1	H2-Q4
576	2.16096e-145	0.717391	0.757	0.477	6.97667e-141	1	Zfp622
455	9.49997e-256	0.710235	0.718	0.276	3.06707e-251	1	Ldhb
538	7.55209e-170	0.70683	0.675	0.382	2.43819e-165	1	Per1
442	3.08531e-272	0.705391	1	0.977	9.96093e-268	1	Cst3
506	4.42352e-200	0.70187	0.508	0.183	1.42813e-195	1	Bhlhe41
737	3.9853e-70	0.701452	0.435	0.26	1.28665e-65	1	Nudt4
586	2.09307e-140	0.700871	0.67	0.415	6.75749e-136	1	Ptbp1
498	9.57978e-206	0.696179	0.965	0.767	3.09283e-201	1	Rsrp1
622	1.17336e-120	0.694254	0.871	0.713	3.78819e-116	1	Neurl3
500	1.73009e-204	0.693783	0.868	0.579	5.58561e-200	1	Mafg
496	9.82474e-207	0.693726	0.677	0.311	3.17192e-202	1	Rasgrp3
640	3.06815e-110	0.689648	0.61	0.381	9.90551e-106	1	Tceal9
553	5.36229e-160	0.689264	0.747	0.471	1.73122e-155	1	Zbtb7a
482	4.06621e-220	0.683715	0.532	0.188	1.31278e-215	1	Nuak1
501	7.20455e-204	0.683185	0.762	0.434	2.32599e-199	1	Tpst2
579	2.2858e-143	0.681668	0.441	0.177	7.3797e-139	1	Zbtb2
481	2.09839e-222	0.680233	0.612	0.255	6.77465e-218	1	Rasal3
459	4.97683e-250	0.678155	0.483	0.134	1.60677e-245	1	Ecscr
531	1.3115e-174	0.676447	0.717	0.433	4.23417e-170	1	Tox4
638	3.61416e-111	0.673603	0.715	0.476	1.16683e-106	1	Dnajb9
505	3.40022e-200	0.672334	0.946	0.654	1.09776e-195	1	Lair1
614	2.54758e-126	0.669632	0.864	0.627	8.22486e-122	1	Herpud1
811	2.95254e-30	0.668473	0.687	0.606	9.53229e-26	1	Hspe1
532	1.78685e-174	0.667142	0.738	0.423	5.76885e-170	1	Fam102b
561	4.12679e-155	0.665133	0.734	0.466	1.33233e-150	1	Vamp3
594	4.66944e-137	0.6643	0.73	0.417	1.50753e-132	1	Tent5c
518	3.77968e-187	0.662694	0.701	0.377	1.22027e-182	1	Susd3
547	6.42744e-163	0.662676	0.794	0.544	2.0751e-158	1	Srsf6
548	1.75192e-162	0.660736	0.59	0.298	5.65608e-158	1	Siah2
519	1.29922e-186	0.660037	0.962	0.805	4.19452e-182	1	Ywhaz
484	8.11215e-216	0.659163	0.959	0.61	2.61901e-211	1	Itgb5
533	3.30168e-173	0.657012	0.738	0.429	1.06595e-168	1	Ppfia4
495	9.0077e-207	0.656946	0.998	0.936	2.90814e-202	1	Mcl1
687	5.11777e-90	0.655905	0.531	0.304	1.65227e-85	1	G530011O06Rik
491	3.76861e-210	0.654683	0.998	0.94	1.21669e-205	1	Actg1
633	6.63175e-115	0.652714	0.239	0.066	2.14106e-110	1	Spry1
521	1.55183e-181	0.648442	1	0.968	5.01009e-177	1	H3f3b
592	6.81812e-138	0.647409	0.984	0.857	2.20123e-133	1	Kctd12
524	9.52282e-179	0.647399	0.753	0.421	3.07444e-174	1	Cttnbp2nl
585	1.92625e-140	0.644839	0.554	0.292	6.2189e-136	1	Yrdc
603	1.49586e-133	0.643867	0.649	0.359	4.8294e-129	1	Irf2bpl
572	6.15757e-148	0.640905	0.838	0.631	1.98797e-143	1	Azin1
499	1.15175e-205	0.640613	0.56	0.226	3.71841e-201	1	Gtf2h2
530	1.18277e-174	0.639454	0.996	0.928	3.81857e-170	1	Hspa5
488	4.09432e-214	0.639283	0.999	0.959	1.32185e-209	1	Ftl1
535	5.60915e-173	0.639243	0.838	0.537	1.81091e-168	1	Bin2
588	3.94076e-140	0.638661	0.849	0.613	1.27228e-135	1	Il10ra
717	5.54766e-77	0.637134	0.669	0.437	1.79106e-72	1	Egr3
556	9.33145e-159	0.633175	0.877	0.659	3.01266e-154	1	Ythdc1
540	9.24114e-169	0.631669	0.743	0.441	2.9835e-164	1	Sun2
478	4.64337e-227	0.631522	0.469	0.139	1.49911e-222	1	Whrn
523	7.19858e-181	0.6315	0.648	0.322	2.32406e-176	1	Fbrsl1
674	2.72276e-93	0.62944	0.725	0.543	8.79044e-89	1	P4hb
490	7.16552e-212	0.629253	0.461	0.146	2.31339e-207	1	Rtn4rl1
643	2.55094e-109	0.629039	0.413	0.188	8.23569e-105	1	Hhex
581	2.77476e-142	0.628553	0.867	0.686	8.95833e-138	1	Purb
536	6.31789e-171	0.626593	0.593	0.283	2.03973e-166	1	Flcn
517	7.52168e-189	0.626088	0.589	0.262	2.42837e-184	1	Hps4
636	2.65695e-112	0.623478	0.815	0.636	8.57796e-108	1	Hnrnpab
625	8.14197e-119	0.620682	0.792	0.551	2.62863e-114	1	Peli1
472	1.51139e-232	0.620421	0.481	0.149	4.87953e-228	1	Iffo1
573	1.2507e-147	0.619234	0.726	0.425	4.03789e-143	1	Slc16a6
591	2.71419e-139	0.618482	0.711	0.465	8.76278e-135	1	Rela
559	7.56902e-156	0.617528	0.576	0.276	2.44366e-151	1	Scoc
634	8.13599e-115	0.613467	0.819	0.505	2.6267e-110	1	Pmp22
571	3.23175e-148	0.610261	0.536	0.254	1.04337e-143	1	Mob3c
570	1.37964e-149	0.607752	0.619	0.32	4.45418e-145	1	Mtus1
601	3.00607e-134	0.606789	0.768	0.526	9.70508e-130	1	Nfkbib
626	2.70207e-118	0.605694	0.539	0.297	8.72364e-114	1	Nfya
474	1.19717e-229	0.605232	0.789	0.381	3.86505e-225	1	Frmd4a
760	8.75629e-56	0.604972	0.488	0.342	2.82697e-51	1	Pttg1
608	1.52419e-128	0.601967	0.796	0.582	4.92084e-124	1	Ube2s
715	9.04204e-78	0.601887	0.546	0.37	2.91922e-73	1	Alyref
637	2.76854e-111	0.600708	0.714	0.499	8.93822e-107	1	Mknk2
647	1.09538e-107	0.598013	0.837	0.634	3.53643e-103	1	Rnf19b
569	1.21291e-149	0.597632	0.987	0.888	3.91587e-145	1	Atp6v0c
577	2.85435e-145	0.597376	0.594	0.318	9.21525e-141	1	Wdr45b
564	3.529e-152	0.593302	0.886	0.66	1.13934e-147	1	Il6ra
542	2.07031e-167	0.592875	0.708	0.381	6.684e-163	1	Pla2g15
549	2.26135e-162	0.592312	0.578	0.273	7.30077e-158	1	Lyl1
563	2.66213e-152	0.590159	0.755	0.47	8.5947e-148	1	Comt
779	2.09099e-44	-0.590364	0.179	0.347	6.75076e-40	1	Rnf149
713	3.67587e-78	-0.591422	0.31	0.547	1.18675e-73	1	Tomm7
745	7.22448e-66	-0.591728	0.272	0.494	2.33242e-61	1	Esd
776	1.71254e-45	-0.593349	0.222	0.397	5.52894e-41	1	Prdx6
738	6.89589e-69	-0.593906	0.523	0.681	2.22634e-64	1	Cox7a2l
765	2.75619e-51	-0.594304	0.117	0.295	8.89837e-47	1	Nav1
822	7.3833e-27	-0.596663	0.538	0.618	2.3837e-22	1	Lrrfip1
761	2.09353e-55	-0.597377	0.176	0.38	6.75895e-51	1	Specc1l
774	2.89975e-46	-0.597509	0.771	0.817	9.36184e-42	1	Msn
833	1.37384e-14	-0.597544	0.244	0.322	4.43544e-10	1	Cd72
832	2.71368e-15	-0.598861	0.342	0.411	8.76112e-11	1	Stab1
802	3.78489e-34	-0.60337	0.444	0.58	1.22195e-29	1	Tnfaip8
794	3.13359e-38	-0.604274	0.537	0.646	1.01168e-33	1	Bach1
814	1.6531e-29	-0.604354	0.144	0.273	5.33704e-25	1	Gm46224
721	2.66722e-75	-0.605981	0.409	0.617	8.61113e-71	1	Atp5j2
690	1.71946e-88	-0.607678	0.026	0.246	5.55127e-84	1	Zbp1
725	4.25089e-74	-0.607982	0.601	0.728	1.3724e-69	1	Ptpn18
821	2.39757e-27	-0.61051	0.244	0.375	7.74057e-23	1	Tnfaip2
733	1.89605e-71	-0.610993	0.862	0.821	6.12138e-67	1	Eef1b2
831	1.22057e-17	-0.611038	0.352	0.443	3.9406e-13	1	Etv3
707	1.69783e-81	-0.612258	0.012	0.208	5.48144e-77	1	Aoah
728	7.84787e-73	-0.612306	0.064	0.27	2.53368e-68	1	Rftn1
798	6.86267e-36	-0.61418	0.287	0.452	2.21561e-31	1	Eif4e
782	2.52993e-42	-0.614734	0.311	0.488	8.16789e-38	1	Itpkb
810	2.22562e-31	-0.61529	0.282	0.429	7.18543e-27	1	Tmcc1
751	2.88413e-63	-0.616082	0.58	0.715	9.31142e-59	1	Pitpna
669	3.46915e-95	-0.619852	0.908	0.846	1.12001e-90	1	Rpl29
797	4.05688e-37	-0.620261	0.168	0.309	1.30976e-32	1	Bcl2a1a
781	1.46887e-42	-0.620913	0.085	0.231	4.74224e-38	1	Bank1
819	8.66941e-28	-0.621062	0.243	0.384	2.79892e-23	1	Glipr1
804	1.06191e-33	-0.62248	0.18	0.319	3.42839e-29	1	Arl5c
739	2.31989e-68	-0.623786	0.755	0.784	7.48977e-64	1	Rpl36al
692	2.1729e-88	-0.625498	0.241	0.503	7.0152e-84	1	Cox7b
670	5.11337e-95	-0.6269	0.952	0.866	1.65085e-90	1	Rpl10a
750	2.44103e-63	-0.62782	0.286	0.5	7.88086e-59	1	Epsti1
824	1.67164e-22	-0.628141	0.479	0.569	5.39689e-18	1	Gpcpd1
684	2.59548e-90	-0.630663	0.332	0.58	8.37952e-86	1	Nedd8
730	3.97347e-72	-0.630798	0.105	0.323	1.28284e-67	1	Arhgap18
749	1.13365e-63	-0.631524	0.508	0.658	3.65998e-59	1	Psme1
753	1.7181e-60	-0.632566	0.545	0.697	5.5469e-56	1	Itgb1
722	6.55391e-75	-0.632877	0.515	0.675	2.11593e-70	1	Eif3h
695	4.29312e-87	-0.633209	0.002	0.202	1.38603e-82	1	Ahr
716	4.30683e-77	-0.633838	0.601	0.723	1.39046e-72	1	Uqcrh
656	2.91216e-103	-0.635483	0.044	0.3	9.4019e-99	1	Gsn
698	2.48324e-84	-0.637766	0.334	0.577	8.01715e-80	1	Tma7
770	6.19107e-50	-0.642173	0.687	0.726	1.99879e-45	1	Nme2
596	2.55144e-136	-0.643054	0.981	0.899	8.23731e-132	1	Rpl10
697	4.22512e-85	-0.644992	0.716	0.781	1.36408e-80	1	Cox8a
671	6.31169e-95	-0.645108	0.928	0.863	2.03773e-90	1	Rpl12
693	9.16277e-88	-0.645322	0.13	0.38	2.9582e-83	1	Mpp1
817	1.53916e-28	-0.646549	0.257	0.396	4.96919e-24	1	Rbm47
778	1.52248e-44	-0.647681	0.274	0.449	4.91532e-40	1	Prkcb
795	3.21218e-38	-0.648054	0.259	0.415	1.03705e-33	1	Mtss1
719	1.63226e-76	-0.648107	0.431	0.623	5.26976e-72	1	Eif3k
783	2.86195e-42	-0.649468	0.172	0.33	9.23981e-38	1	Wwp1
800	2.04326e-35	-0.650654	0.494	0.616	6.59666e-31	1	Fnbp1
699	3.22833e-84	-0.650886	0.285	0.534	1.04227e-79	1	Scp2
741	3.24007e-68	-0.651257	0.383	0.577	1.04606e-63	1	Cox5a
672	4.86826e-94	-0.652423	0.009	0.227	1.57172e-89	1	Xdh
808	2.01346e-32	-0.657201	0.836	0.79	6.50046e-28	1	Ly6e
736	9.4721e-71	-0.657755	0.113	0.329	3.05807e-66	1	Ptpn12
777	5.06051e-45	-0.659366	0.578	0.675	1.63379e-40	1	Myl12b
740	2.43795e-68	-0.660465	0.527	0.697	7.87093e-64	1	Myh9
711	1.00437e-79	-0.663499	0.174	0.419	3.24261e-75	1	Sp100
758	3.80235e-56	-0.664534	0.435	0.593	1.22759e-51	1	Psma7
742	1.00595e-66	-0.666325	0.25	0.469	3.24772e-62	1	Fem1c
754	4.37979e-59	-0.666885	0.153	0.355	1.41402e-54	1	Rnf213
773	1.94476e-47	-0.668417	0.378	0.545	6.27865e-43	1	Rilpl2
702	1.54327e-82	-0.673239	0.311	0.55	4.98244e-78	1	Ndufb1-ps
827	1.06748e-21	-0.67398	0.152	0.257	3.44636e-17	1	Traf3
772	2.69387e-48	-0.674247	0.716	0.741	8.69715e-44	1	Alox5ap
682	7.66335e-91	-0.674842	0.293	0.55	2.47411e-86	1	Smim14
679	2.99516e-91	-0.675593	0.257	0.521	9.66986e-87	1	Nap1l1
706	9.88657e-82	-0.678146	0.489	0.673	3.19188e-77	1	Nsa2
604	4.7665e-132	-0.679252	0.97	0.891	1.53887e-127	1	Rpl21
775	1.08179e-45	-0.680038	0.34	0.514	3.49255e-41	1	Nadk
677	1.17129e-92	-0.680677	0.868	0.847	3.78151e-88	1	Serf2
655	1.73413e-103	-0.68189	0.011	0.248	5.59864e-99	1	Msr1
724	3.37238e-74	-0.681985	0.931	0.86	1.08877e-69	1	Pfn1
718	1.32792e-76	-0.683428	0.603	0.721	4.28718e-72	1	Eif3f
613	1.02882e-126	-0.685911	0.988	0.91	3.32156e-122	1	Rps9
676	3.17122e-93	-0.686739	0.39	0.624	1.02383e-88	1	Snrpg
727	2.91129e-73	-0.68765	0.221	0.456	9.39909e-69	1	Fam129a
762	2.44558e-53	-0.689241	0.336	0.533	7.89554e-49	1	Plin2
830	3.69179e-18	-0.69029	0.866	0.799	1.1919e-13	1	Gpx1
803	8.51116e-34	-0.694151	0.238	0.386	2.74783e-29	1	Aff1
816	1.49441e-28	-0.694842	0.218	0.34	4.82469e-24	1	Mir142hg
653	8.27637e-104	-0.695821	0.385	0.63	2.67203e-99	1	Elob
766	4.79939e-51	-0.696709	0.198	0.38	1.54948e-46	1	Gpr65
681	6.56953e-91	-0.696807	0.008	0.219	2.12097e-86	1	Itgb7
661	5.42085e-100	-0.697445	0.731	0.794	1.75012e-95	1	Ybx1
809	5.31885e-32	-0.700276	0.197	0.341	1.71719e-27	1	Fndc3b
735	7.88052e-71	-0.703373	0.741	0.809	2.54423e-66	1	Litaf
526	9.27263e-176	-0.703514	0.979	0.906	2.99367e-171	1	Rps12
710	6.19851e-80	-0.705759	0.321	0.547	2.00119e-75	1	Rps27l
767	9.65238e-51	-0.707369	0.325	0.513	3.11627e-46	1	Atp6v1a
642	2.06022e-109	-0.711059	0.011	0.259	6.65142e-105	1	Ifi211
734	2.30383e-71	-0.712843	0.349	0.553	7.43793e-67	1	Ninj1
554	1.02826e-159	-0.712874	0.989	0.916	3.31975e-155	1	Rpl18a
624	5.78904e-119	-0.713453	0.92	0.857	1.86899e-114	1	Rps6
813	1.20208e-29	-0.714256	0.297	0.419	3.88091e-25	1	Dusp5
799	9.73218e-36	-0.716473	0.764	0.754	3.14204e-31	1	Bcl2a1b
757	2.43285e-57	-0.71715	0.396	0.56	7.85445e-53	1	Adgre1
791	1.33766e-39	-0.71774	0.894	0.867	4.31863e-35	1	Zeb2
648	6.48612e-107	-0.718206	0.01	0.252	2.09404e-102	1	Runx3
823	2.0304e-26	-0.718408	0.32	0.439	6.55515e-22	1	Zfand3
694	3.97999e-87	-0.718459	0.069	0.303	1.28494e-82	1	Arhgef3
796	5.7306e-38	-0.718756	0.13	0.28	1.85012e-33	1	Slc16a10
756	1.82009e-58	-0.718809	0.129	0.322	5.87617e-54	1	Peak1
663	1.45377e-99	-0.721119	0.071	0.331	4.6935e-95	1	Ptger4
665	1.74619e-98	-0.721514	0.58	0.736	5.63757e-94	1	Rpl31
806	8.42053e-33	-0.727173	0.397	0.535	2.71857e-28	1	Gm26917
828	2.61772e-21	-0.727214	0.232	0.336	8.45132e-17	1	Rgl1
784	3.15734e-42	-0.728243	0.074	0.216	1.01935e-37	1	Phlpp1
826	1.00532e-21	-0.729236	0.816	0.801	3.24569e-17	1	Runx1
793	1.79093e-38	-0.732867	0.211	0.364	5.78201e-34	1	Myo1g
732	1.20399e-71	-0.733607	0.047	0.241	3.8871e-67	1	Ccnd2
729	3.2073e-72	-0.734713	0.019	0.201	1.03548e-67	1	Antxr2
580	1.97427e-142	-0.735143	0.913	0.862	6.37393e-138	1	Rps25
607	8.10971e-130	-0.735572	0.952	0.873	2.61822e-125	1	Rpl15
792	1.45513e-39	-0.735871	0.162	0.315	4.6979e-35	1	Hgsnat
708	5.19314e-81	-0.738104	0.039	0.248	1.6766e-76	1	St3gal1
836	1.00605e-08	-0.739226	0.185	0.242	0.000324803	1	Myo1e
771	1.14266e-49	-0.739288	0.205	0.391	3.68906e-45	1	Cdk14
646	5.30974e-108	-0.740841	0.744	0.8	1.71425e-103	1	Rpl36a
615	5.36875e-125	-0.741464	0.683	0.789	1.7333e-120	1	Pfdn5
755	1.00414e-58	-0.74281	0.27	0.478	3.24185e-54	1	Prr13
701	4.25573e-83	-0.74336	0.169	0.42	1.37396e-78	1	Myo5a
641	3.54142e-110	-0.743579	0.829	0.82	1.14335e-105	1	Naca
786	1.96188e-41	-0.744987	0.15	0.308	6.33393e-37	1	Nr4a3
628	9.19966e-117	-0.74601	0.987	0.921	2.97011e-112	1	Tyrobp
815	1.2469e-28	-0.749229	0.304	0.416	4.0256e-24	1	Ccl9
631	1.3731e-115	-0.749339	0.302	0.584	4.43305e-111	1	Ndufa13
780	2.76749e-43	-0.750797	0.81	0.799	8.93483e-39	1	H2afz
565	4.03085e-152	-0.751871	0.957	0.891	1.30136e-147	1	Rpl6
618	2.83001e-122	-0.75266	0.008	0.276	9.13667e-118	1	Iqgap2
805	2.31965e-33	-0.755483	0.409	0.524	7.48899e-29	1	Cd300a
818	2.08788e-28	-0.757453	0.31	0.438	6.74073e-24	1	Itgav
743	3.11055e-66	-0.757481	0.056	0.243	1.00424e-61	1	Fyn
644	6.29131e-109	-0.760258	0.927	0.862	2.03115e-104	1	Rps26
611	5.9989e-127	-0.762152	0.974	0.89	1.93675e-122	1	Rps27
651	5.77319e-106	-0.763007	0.379	0.622	1.86388e-101	1	Ndufa4
675	2.81066e-93	-0.768163	0.02	0.243	9.07422e-89	1	Cd300ld
801	2.56828e-35	-0.768557	0.126	0.262	8.2917e-31	1	Mpp7
650	1.72429e-106	-0.768731	0.071	0.339	5.56687e-102	1	Nfil3
829	7.70081e-20	-0.774378	0.478	0.568	2.48621e-15	1	Diaph2
709	1.46494e-80	-0.775639	0.544	0.691	4.72956e-76	1	Psmb8
705	8.9122e-82	-0.77643	0.212	0.452	2.8773e-77	1	Blvrb
696	3.97248e-85	-0.776972	0.091	0.327	1.28251e-80	1	B4galt5
720	2.76993e-76	-0.778046	0.071	0.285	8.94272e-72	1	Cers6
557	8.22103e-158	-0.779449	0.975	0.897	2.65416e-153	1	Rps13
723	1.44573e-74	-0.780583	0.214	0.442	4.66754e-70	1	Apobec1
680	5.82033e-91	-0.780661	0.485	0.704	1.87909e-86	1	mt-Nd3
789	2.19315e-40	-0.781766	0.615	0.707	7.08058e-36	1	Dock2
589	1.88723e-139	-0.782435	0.971	0.895	6.09291e-135	1	Rpl18
768	1.11807e-50	-0.782576	0.076	0.235	3.60969e-46	1	Mir155hg
627	4.01792e-118	-0.783711	0.479	0.693	1.29718e-113	1	Hint1
688	2.52495e-89	-0.788028	0.138	0.39	8.1518e-85	1	Trim25
629	9.70309e-117	-0.788826	0.726	0.797	3.13264e-112	1	Rpl23a
664	7.75297e-99	-0.790806	0.328	0.586	2.50305e-94	1	Tpm4
649	8.54607e-107	-0.791407	0.947	0.889	2.7591e-102	1	Cyba
759	4.7509e-56	-0.793868	0.134	0.321	1.53383e-51	1	Dennd1a
578	2.07611e-144	-0.798502	0.936	0.871	6.70272e-140	1	Rpl24
566	4.27923e-151	-0.801265	0.788	0.856	1.38155e-146	1	Actr3
575	2.24278e-146	-0.804274	0.84	0.838	7.24083e-142	1	Rpl5
555	7.07166e-159	-0.804484	0.975	0.895	2.28309e-154	1	Rpl9
700	1.06582e-83	-0.805135	0.23	0.473	3.441e-79	1	Mrpl33
731	7.80287e-72	-0.810038	0.177	0.396	2.51916e-67	1	Cyth1
527	1.84894e-175	-0.812746	0.927	0.878	5.96929e-171	1	Rpl13a
659	8.25206e-101	-0.815812	0.007	0.236	2.66418e-96	1	Cd93
515	1.51651e-189	-0.817235	0.974	0.896	4.89605e-185	1	Rps3
610	2.0727e-127	-0.818979	0.022	0.308	6.69172e-123	1	Hip1
621	3.58578e-121	-0.819412	0.219	0.518	1.15767e-116	1	Aldh2
790	4.09573e-40	-0.820013	0.27	0.428	1.32231e-35	1	Fbxo11
632	5.861e-115	-0.820386	0.983	0.9	1.89222e-110	1	Rplp0
686	3.4302e-90	-0.822598	0.964	0.899	1.10744e-85	1	H3f3a
668	3.36669e-95	-0.822937	0.39	0.637	1.08693e-90	1	Cdkn1a
660	2.81199e-100	-0.823301	0.416	0.645	9.07851e-96	1	Tspo
820	1.27915e-27	-0.831952	0.421	0.537	4.12973e-23	1	Dusp16
662	6.27697e-100	-0.832202	0.01	0.238	2.02652e-95	1	Slamf7
654	1.27845e-103	-0.832444	0.707	0.808	4.12749e-99	1	Nfe2l2
512	2.57973e-191	-0.834383	0.988	0.928	8.32867e-187	1	Fcer1g
504	8.71836e-201	-0.835993	0.977	0.903	2.81472e-196	1	Rpl30
456	1.29124e-253	-0.836568	0.997	0.948	4.16878e-249	1	Tpt1
703	1.78347e-82	-0.83801	0.153	0.401	5.75795e-78	1	Pdlim5
606	4.78667e-131	-0.838375	0.401	0.655	1.54538e-126	1	Cox6b1
807	1.36939e-32	-0.840329	0.213	0.361	4.42107e-28	1	Dhx40
764	1.12327e-51	-0.840492	0.144	0.328	3.62647e-47	1	Itga5
691	1.79755e-88	-0.840948	0.479	0.704	5.80338e-84	1	mt-Nd4l
619	4.22451e-122	-0.843526	0.01	0.279	1.36388e-117	1	Cfp
635	5.2323e-113	-0.84588	0.013	0.268	1.68925e-108	1	Serpinb8
666	9.98502e-97	-0.851421	0.05	0.292	3.22366e-92	1	Cyp4f18
584	9.45291e-141	-0.853934	0.771	0.83	3.05187e-136	1	Rpl14
689	4.8049e-89	-0.85574	0.099	0.341	1.55126e-84	1	Fam49a
763	2.94224e-52	-0.856043	0.8	0.834	9.49904e-48	1	Spag9
652	1.58975e-105	-0.857705	0.387	0.617	5.13249e-101	1	Sec61b
590	2.64687e-139	-0.857767	0.642	0.776	8.54542e-135	1	Rps17
835	5.67132e-11	-0.860979	0.221	0.286	1.83099e-06	1	Hdac9
476	2.97338e-229	-0.865488	0.989	0.921	9.59956e-225	1	Rpl27a
514	1.32715e-189	-0.871135	0.966	0.893	4.28471e-185	1	Rpl37
537	1.47976e-170	-0.872693	0.963	0.892	4.7774e-166	1	Rpl39
508	1.06554e-195	-0.873607	0.976	0.906	3.4401e-191	1	Rps4x
560	3.20144e-155	-0.877614	0.722	0.801	1.03358e-150	1	Cox4i1
598	3.42287e-136	-0.878319	0.136	0.465	1.10507e-131	1	Tubb6
704	4.66805e-82	-0.878768	0.014	0.212	1.50708e-77	1	Arhgap26
623	4.26451e-120	-0.878977	0.618	0.773	1.3768e-115	1	Tln1
747	2.02796e-64	-0.879576	0.327	0.51	6.54728e-60	1	Cxcl16
617	2.91087e-124	-0.88064	0.004	0.273	9.39774e-120	1	Klra2
785	4.55387e-42	-0.880901	0.275	0.44	1.47022e-37	1	Ell2
600	2.36097e-135	-0.881381	0.175	0.5	7.62239e-131	1	H2afj
673	5.30671e-94	-0.883551	0.018	0.24	1.71327e-89	1	Ms4a4c
744	5.58093e-66	-0.88379	0.219	0.428	1.8018e-61	1	Jarid2
612	8.35948e-127	-0.885717	0.096	0.403	2.69886e-122	1	Clec2d
769	1.16944e-50	-0.890103	0.133	0.308	3.77555e-46	1	Sik3
812	8.88583e-30	-0.890945	0.513	0.615	2.86879e-25	1	Man1a
667	1.61498e-96	-0.891611	0.057	0.305	5.21396e-92	1	Slfn5
834	1.13438e-11	-0.892471	0.369	0.424	3.66236e-07	1	Slc8a1
788	1.66464e-40	-0.893638	0.159	0.305	5.37428e-36	1	Tgm2
658	6.54974e-101	-0.896438	0.203	0.475	2.11458e-96	1	Diaph1
597	2.60669e-136	-0.897211	0.453	0.686	8.41571e-132	1	Atp5h
685	3.41811e-90	-0.901297	0.615	0.722	1.10354e-85	1	Arhgdib
567	2.46798e-150	-0.903586	0.782	0.824	7.96787e-146	1	Rpl35
825	1.91908e-22	-0.907112	0.437	0.522	6.19575e-18	1	Ccl6
493	1.71197e-207	-0.907547	0.963	0.896	5.52709e-203	1	Rps21
645	2.39598e-108	-0.911965	0.021	0.271	7.73543e-104	1	Emb
516	6.85764e-189	-0.913322	0.962	0.893	2.21399e-184	1	Rpl41
595	1.71738e-136	-0.915052	0.708	0.828	5.54456e-132	1	Lcp1
639	8.99983e-111	-0.916903	0.251	0.531	2.9056e-106	1	Txn1
748	2.34254e-64	-0.919481	0.472	0.63	7.56289e-60	1	Emp3
550	2.76965e-162	-0.925173	0.783	0.828	8.9418e-158	1	Rps15
487	2.67466e-214	-0.928529	0.949	0.883	8.63512e-210	1	Rplp2
574	1.15016e-146	-0.929634	0.374	0.653	3.71329e-142	1	Cox6c
562	5.228e-155	-0.93065	0.007	0.329	1.68786e-150	1	Clec4a1
602	1.40307e-133	-0.931529	0.563	0.778	4.52983e-129	1	mt-Nd5
513	3.42434e-191	-0.933838	0.949	0.89	1.10555e-186	1	Rpl28
630	2.46029e-116	-0.933953	0.029	0.298	7.94306e-112	1	Mdfic
746	1.41093e-65	-0.934072	0.914	0.875	4.5552e-61	1	Calm1
466	1.42164e-235	-0.934479	0.977	0.907	4.58975e-231	1	Rpl11
678	3.90764e-92	-0.93769	0.152	0.403	1.26158e-87	1	Flna
657	9.11767e-103	-0.939045	0.575	0.743	2.94364e-98	1	Tpd52
593	9.544e-138	-0.939656	0.512	0.715	3.08128e-133	1	Atp5l
507	5.79556e-197	-0.943576	0.921	0.879	1.8711e-192	1	Rack1
582	6.39197e-142	-0.944589	0.044	0.36	2.06365e-137	1	Gm6377
436	2.9675e-282	-0.945307	0.99	0.937	9.58058e-278	1	Rps29
752	9.34265e-61	-0.948833	0.397	0.585	3.01627e-56	1	Rab8b
714	5.82386e-78	-0.949478	0.057	0.262	1.88023e-73	1	Fgr
510	5.1563e-192	-0.950914	0.914	0.876	1.66471e-187	1	Rpl27
473	8.38704e-231	-0.951338	0.971	0.905	2.70776e-226	1	Rps10
494	4.29068e-207	-0.952424	0.959	0.897	1.38525e-202	1	Rpl8

## Sheet: 2 - Pf4A
	p_val	avg_log2FC	pct.1	pct.2	p_val_adj	cluster	gene
840	0	3.91267	0.912	0.232	0	2	Ccl7
841	0	3.30456	0.782	0.08	0	2	Bmp2
842	0	3.27496	0.995	0.227	0	2	Pf4
843	0	3.23037	0.982	0.54	0	2	Ccl2
844	0	3.04718	0.958	0.402	0	2	Cxcl2
845	0	2.42049	0.71	0.216	0	2	Rcan1
846	0	2.30288	1	0.827	0	2	Apoe
847	0	2.29911	0.811	0.362	0	2	Ccl12
848	0	2.2804	0.984	0.25	0	2	Dab2
849	0	2.19683	0.994	0.219	0	2	Mrc1
946	4.82264e-194	1.98654	0.272	0.047	1.55699e-189	2	Cxcl1
850	0	1.91049	0.975	0.643	0	2	Ccl3
851	0	1.8271	0.994	0.505	0	2	Ifi207
852	0	1.80139	0.646	0.057	0	2	Lyve1
853	0	1.79111	0.408	0.061	0	2	Ccl24
854	0	1.77973	0.975	0.643	0	2	Ier3
855	0	1.77082	0.874	0.192	0	2	Ccr1
856	0	1.74361	0.735	0.228	0	2	Hgsnat
857	0	1.67473	0.961	0.331	0	2	Gas6
858	0	1.51714	0.802	0.147	0	2	Serpinb8
859	0	1.5067	0.993	0.82	0	2	Ctsc
860	0	1.50381	0.993	0.782	0	2	Cd14
861	0	1.48378	0.743	0.124	0	2	Cd93
862	0	1.47233	0.936	0.176	0	2	F13a1
863	0	1.47011	0.953	0.218	0	2	Ms4a7
864	0	1.45031	0.785	0.156	0	2	Igfbp4
865	0	1.44393	0.967	0.572	0	2	C5ar1
866	0	1.44324	0.802	0.262	0	2	Sdc4
867	0	1.42321	0.816	0.263	0	2	Ifi203
916	1.59446e-263	1.41297	0.74	0.304	5.14771e-259	2	P2rx7
998	1.70405e-119	1.38916	0.204	0.042	5.50153e-115	2	Mmp13
868	0	1.34873	0.966	0.577	0	2	Fcgr2b
869	0	1.34857	0.968	0.431	0	2	Fcrls
899	8.0031e-294	1.33488	0.977	0.658	2.5838e-289	2	Marcksl1
979	2.99072e-143	1.33476	0.808	0.51	9.65555e-139	2	Cited2
908	4.07591e-268	1.32564	0.845	0.42	1.31591e-263	2	Egr3
934	1.51265e-227	1.31649	0.971	0.72	4.8836e-223	2	Ccl4
870	0	1.3021	0.978	0.653	0	2	Ehd4
871	0	1.28138	0.937	0.476	0	2	Maf
872	0	1.26497	0.733	0.226	0	2	Plau
873	0	1.2463	0.59	0.059	0	2	Cp
874	0	1.24244	0.65	0.073	0	2	Cd163
1024	2.08308e-101	1.23986	0.53	0.263	6.72522e-97	2	Nr4a2
875	0	1.21885	0.491	0.085	0	2	Hbegf
876	0	1.21294	0.668	0.168	0	2	Pxdc1
915	1.5941e-263	1.20743	0.886	0.485	5.14654e-259	2	Rasgef1b
877	0	1.18841	0.791	0.206	0	2	Sash1
878	0	1.17414	0.811	0.28	0	2	Rab7b
879	0	1.1716	0.996	0.774	0	2	Selenop
880	0	1.16541	0.6	0.061	0	2	Cd38
881	0	1.15417	0.931	0.506	0	2	Ets2
953	5.97912e-179	1.14959	0.954	0.772	1.93036e-174	2	Cd74
882	0	1.13507	0.96	0.598	0	2	Bst2
883	0	1.12533	0.809	0.234	0	2	Wwp1
921	3.53859e-256	1.11729	0.577	0.176	1.14243e-251	2	Hcar2
898	6.96538e-294	1.11652	0.975	0.592	2.24877e-289	2	Lilrb4a
884	0	1.10199	0.932	0.421	0	2	Tgfbi
885	0	1.09688	0.863	0.334	0	2	Stab1
938	3.41784e-208	1.0885	0.83	0.422	1.10345e-203	2	Egr2
900	1.25375e-286	1.07743	0.71	0.255	4.04773e-282	2	Gm6377
886	0	1.06572	0.97	0.548	0	2	Cd63
910	2.58425e-267	1.057	0.747	0.296	8.34326e-263	2	Gpr65
896	2.73673e-305	1.04617	0.868	0.455	8.83552e-301	2	Snx2
942	3.06302e-199	1.04361	0.447	0.125	9.88897e-195	2	Clec4n
914	2.90484e-265	1.03548	0.704	0.273	9.37827e-261	2	Rap2b
902	5.08374e-277	1.02829	0.987	0.618	1.64128e-272	2	C3ar1
917	7.74997e-263	1.01537	0.982	0.768	2.50208e-258	2	Trf
887	0	1.01198	0.696	0.142	0	2	Msr1
928	2.4092e-233	0.992708	0.826	0.42	7.77812e-229	2	Ehd1
999	2.30452e-119	0.980579	0.6	0.31	7.44013e-115	2	Phlda1
901	1.56907e-281	0.98025	0.997	0.921	5.06575e-277	2	Plek
906	9.35071e-271	0.970851	0.976	0.639	3.01888e-266	2	Tmem176b
927	7.16062e-236	0.958678	0.761	0.323	2.31181e-231	2	Ctla2b
911	9.99125e-267	0.958151	0.832	0.408	3.22567e-262	2	Rcbtb2
929	1.11153e-232	0.954929	0.789	0.37	3.58859e-228	2	Gatm
897	1.25234e-294	0.953732	0.599	0.167	4.04317e-290	2	Ifi211
930	8.54756e-232	0.938271	0.871	0.447	2.75958e-227	2	Ltc4s
888	0	0.932528	0.637	0.112	0	2	Aoah
955	1.91766e-177	0.927774	0.863	0.531	6.19116e-173	2	Nfkbid
933	7.15951e-228	0.915999	0.676	0.257	2.31145e-223	2	Cd72
889	0	0.915001	0.678	0.141	0	2	Bank1
907	2.02423e-270	0.910128	0.829	0.382	6.53523e-266	2	Nrp1
1038	4.96896e-93	0.899476	0.816	0.568	1.60423e-88	2	Cdkn1a
922	6.86657e-251	0.899036	0.853	0.389	2.21687e-246	2	Ifi204
1039	3.27745e-92	0.897576	0.924	0.687	1.05813e-87	2	Mt1
956	1.34749e-173	0.886181	0.769	0.39	4.35037e-169	2	Gpr183
950	2.75302e-188	0.884122	0.788	0.36	8.88814e-184	2	Stap1
936	2.79464e-222	0.88196	1	0.969	9.02248e-218	2	H3f3b
904	2.39322e-272	0.872384	0.819	0.358	7.7265e-268	2	Blvrb
924	1.5262e-248	0.86101	0.906	0.482	4.92735e-244	2	Adgre1
963	1.37551e-163	0.860589	0.535	0.205	4.44083e-159	2	Srxn1
890	0	0.860335	0.371	0.023	0	2	Cd28
968	2.10278e-154	0.851084	0.221	0.038	6.78884e-150	2	Ch25h
918	1.85522e-262	0.844516	0.838	0.358	5.98959e-258	2	Ms4a6b
935	7.64116e-223	0.838406	0.796	0.389	2.46695e-218	2	Fcgrt
1017	5.87676e-106	0.837836	0.9	0.687	1.89731e-101	2	Zfp36l1
903	7.86969e-275	0.834945	0.748	0.283	2.54073e-270	2	Clec4a2
1000	2.68915e-118	0.83421	0.527	0.242	8.68191e-114	2	Mid1ip1
986	4.26949e-133	0.832875	0.691	0.379	1.37841e-128	2	Itgav
940	1.54902e-200	0.83122	0.973	0.713	5.00101e-196	2	Cd86
981	6.08137e-142	0.824065	0.924	0.757	1.96337e-137	2	Mapkapk2
923	8.96283e-251	0.812136	0.712	0.263	2.89365e-246	2	Rgl1
990	6.72287e-130	0.811306	0.828	0.547	2.17048e-125	2	Cstb
972	1.24012e-151	0.808025	0.696	0.34	4.00373e-147	2	Osm
913	1.24237e-265	0.807494	0.615	0.184	4.011e-261	2	Cfp
965	8.37587e-158	0.803937	0.991	0.86	2.70415e-153	2	Kctd12
948	9.76834e-192	0.796462	0.319	0.064	3.15371e-187	2	Vcam1
932	1.52417e-228	0.795689	0.616	0.228	4.92079e-224	2	Blvra
891	0	0.791071	0.576	0.133	0	2	Nfxl1
892	0	0.770324	0.744	0.196	0	2	Gas7
987	1.46205e-132	0.76017	0.79	0.451	4.72024e-128	2	H2-Aa
974	6.12601e-149	0.752958	0.896	0.597	1.97778e-144	2	Trib1
944	3.94999e-198	0.749213	0.711	0.293	1.27525e-193	2	St8sia4
919	7.85981e-257	0.745877	0.669	0.233	2.53754e-252	2	Smagp
957	2.12277e-172	0.74402	0.84	0.482	6.85335e-168	2	Lacc1
971	1.72054e-152	0.74281	0.544	0.224	5.55478e-148	2	Lpar6
1041	1.06706e-91	0.741443	0.659	0.396	3.44499e-87	2	Irs2
969	3.08621e-153	0.73984	0.721	0.371	9.96383e-149	2	Tubb6
926	2.7562e-237	0.73626	0.77	0.325	8.8984e-233	2	Myo5a
1020	7.27893e-105	0.730096	0.842	0.578	2.35e-100	2	Slfn2
925	5.20366e-242	0.725794	0.588	0.177	1.68e-237	2	Lilra5
996	1.7707e-122	0.725061	0.813	0.512	5.71669e-118	2	H2-Ab1
994	4.63797e-126	0.724556	0.54	0.244	1.49737e-121	2	Sap30
912	6.56226e-266	0.719881	0.585	0.17	2.11862e-261	2	Dse
1104	1.39344e-57	0.713673	0.312	0.148	4.49873e-53	2	H1f0
1069	2.15172e-72	0.704725	0.306	0.124	6.94682e-68	2	Ptgs2
893	0	0.702884	0.396	0.045	0	2	Gpx3
894	0	0.70077	0.698	0.188	0	2	Pltp
943	8.61154e-199	0.698674	0.475	0.141	2.78024e-194	2	Zbtb10
951	2.38078e-185	0.693326	0.777	0.377	7.68635e-181	2	Ms4a6d
939	4.92446e-206	0.689406	0.231	0.029	1.58986e-201	2	Ccn1
954	2.1516e-178	0.68801	0.926	0.68	6.94645e-174	2	Asah1
1154	2.89674e-42	0.67703	0.238	0.11	9.35214e-38	2	Il1rn
1011	5.21611e-109	0.67653	0.814	0.535	1.68402e-104	2	Tiparp
964	4.07143e-160	0.665956	0.948	0.73	1.31446e-155	2	Cltc
1030	1.45389e-98	0.662951	0.77	0.484	4.69388e-94	2	Rilpl2
945	3.78417e-197	0.656936	0.45	0.121	1.22172e-192	2	Kitl
992	4.35613e-128	0.656372	0.539	0.228	1.40638e-123	2	Slfn5
1003	7.37682e-117	0.656109	0.569	0.265	2.38161e-112	2	Baiap2
976	7.99507e-148	0.653379	0.766	0.409	2.58121e-143	2	Dclre1c
1006	3.53788e-114	0.649052	0.943	0.729	1.1422e-109	2	Bcl2a1b
937	3.35698e-212	0.648789	0.712	0.278	1.0838e-207	2	Axl
1076	1.21451e-69	0.648748	0.475	0.257	3.92103e-65	2	Nr4a3
895	0	0.64767	0.316	0.028	0	2	Pomk
984	2.91765e-138	0.644484	0.727	0.366	9.41964e-134	2	Kansl1l
1002	6.84977e-118	0.641852	0.879	0.62	2.21145e-113	2	Evi2a
967	7.27564e-155	0.641455	0.584	0.243	2.34894e-150	2	Lrp6
993	1.27738e-127	0.639425	0.262	0.064	4.12401e-123	2	Ifit3
909	1.42876e-267	0.631294	0.469	0.106	4.61274e-263	2	Serpinf1
1152	2.58574e-43	0.629073	0.711	0.494	8.34806e-39	2	Hmox1
1028	3.32021e-99	0.627732	0.342	0.123	1.07193e-94	2	Gm14636
1018	7.24021e-106	0.622017	0.708	0.388	2.3375e-101	2	Metrnl
1051	2.66182e-84	0.617911	0.426	0.198	8.59368e-80	2	Lima1
988	2.63739e-132	0.614763	0.978	0.84	8.5148e-128	2	Sdcbp
985	1.09626e-134	0.613918	0.908	0.628	3.53926e-130	2	Vmp1
997	5.6156e-122	0.611623	0.992	0.884	1.813e-117	2	Srgn
978	1.59521e-143	0.60762	0.863	0.492	5.15014e-139	2	St3gal6
966	2.66223e-156	0.606389	0.642	0.275	8.59502e-152	2	Mndal
1060	6.14329e-76	0.60391	0.744	0.519	1.98336e-71	2	Cd180
947	9.58941e-193	0.602835	0.671	0.243	3.09594e-188	2	Pla2g7
991	4.13307e-129	0.602183	0.999	0.946	1.33436e-124	2	Jund
1016	2.40369e-106	0.600128	0.673	0.391	7.76031e-102	2	Eif4e
961	2.75232e-169	0.598672	0.618	0.246	8.88586e-165	2	Peak1
931	3.11306e-229	0.597582	0.377	0.077	1.00505e-224	2	Crybb2
958	1.51048e-170	0.593393	0.732	0.342	4.87659e-166	2	Mtss1
1214	6.71453e-23	0.591611	0.636	0.501	2.16779e-18	2	Chka
980	5.44512e-142	0.590544	0.861	0.517	1.75796e-137	2	Fcgr1
1063	1.03316e-74	-0.591487	0.965	0.936	3.33556e-70	2	Rbm39
1156	5.23643e-42	-0.592705	0.233	0.392	1.69058e-37	2	Fbrsl1
1119	4.03064e-50	-0.595496	0.059	0.228	1.30129e-45	2	Lag3
1227	6.43936e-20	-0.596849	0.555	0.607	2.07895e-15	2	Tsc22d3
1162	1.35795e-40	-0.598467	0.958	0.89	4.38413e-36	2	Cyba
1218	7.43189e-22	-0.598472	0.143	0.245	2.39939e-17	2	Emb
1194	9.34725e-30	-0.599543	0.365	0.463	3.01776e-25	2	Csf3r
1177	5.39946e-36	-0.599718	0.104	0.246	1.74322e-31	2	Slc12a2
1183	2.04882e-34	-0.599957	0.424	0.538	6.61461e-30	2	Sema4d
1207	5.49054e-24	-0.600734	0.762	0.782	1.77262e-19	2	Nfkb1
1159	1.36211e-41	-0.603154	0.298	0.445	4.39756e-37	2	Susd3
1164	2.23058e-40	-0.603451	0.204	0.369	7.20143e-36	2	Bcl2l11
1243	2.63887e-11	-0.604584	0.18	0.251	8.5196e-07	2	Nedd9
1064	1.27771e-74	-0.605654	0.091	0.325	4.12509e-70	2	Tnfrsf21
1205	1.77952e-24	-0.606054	0.314	0.428	5.74519e-20	2	Elf2
1250	7.67761e-08	-0.606785	0.954	0.855	0.00247872	2	Ier5
1144	2.15717e-44	-0.607469	0.981	0.903	6.96443e-40	2	Rplp0
1174	1.714e-36	-0.609915	0.721	0.72	5.53364e-32	2	Nme2
1186	1.43762e-33	-0.611872	0.366	0.491	4.64136e-29	2	Tnfrsf1b
1235	1.1081e-16	-0.612305	0.392	0.439	3.5775e-12	2	Diaph1
1103	2.929e-59	-0.615023	0.458	0.599	9.45628e-55	2	Ccdc12
1201	1.08738e-25	-0.616432	0.893	0.864	3.51061e-21	2	Mef2a
1182	1.20461e-34	-0.616544	0.402	0.515	3.88909e-30	2	Myo1f
1179	2.25635e-35	-0.617644	0.555	0.616	7.28464e-31	2	Pkm
1139	1.05394e-45	-0.621709	0.109	0.276	3.40264e-41	2	Pilra
1168	1.89287e-38	-0.626451	0.105	0.256	6.11113e-34	2	Chn2
1165	4.23516e-40	-0.628519	0.363	0.493	1.36732e-35	2	Ppfia4
1127	9.24381e-48	-0.629533	0.501	0.634	2.98437e-43	2	Ncf1
1237	9.65847e-16	-0.62991	0.655	0.677	3.11824e-11	2	Elmo1
1211	2.08759e-23	-0.633972	0.374	0.444	6.7398e-19	2	Mrpl33
1241	4.14836e-12	-0.635064	0.517	0.52	1.3393e-07	2	Blnk
1232	5.55969e-18	-0.635261	0.393	0.454	1.79494e-13	2	Prr13
1135	3.40277e-46	-0.638324	0.151	0.327	1.09858e-41	2	Ccnd3
1216	2.12749e-22	-0.640134	0.362	0.446	6.86859e-18	2	Ppp2r5a
1192	1.79572e-30	-0.641916	0.37	0.477	5.79749e-26	2	Taf7
1151	2.15345e-43	-0.642025	0.139	0.306	6.95241e-39	2	Lmnb1
1123	6.45062e-49	-0.642276	0.055	0.221	2.08258e-44	2	Rap1gap2
1197	2.71137e-28	-0.642843	0.368	0.479	8.75367e-24	2	Tent5c
1128	1.06027e-47	-0.644141	0.244	0.421	3.42309e-43	2	Ptk2b
1188	4.78764e-32	-0.64477	0.265	0.407	1.54569e-27	2	Map4
1222	2.12519e-21	-0.645327	0.335	0.432	6.86118e-17	2	Zfand3
1189	7.59293e-32	-0.64545	0.652	0.661	2.45138e-27	2	Myl12b
1110	1.86376e-54	-0.647532	0.537	0.657	6.01715e-50	2	Ywhah
1203	1.42755e-25	-0.64784	0.412	0.498	4.60885e-21	2	Nadk
1141	5.01843e-45	-0.649735	0.847	0.837	1.6202e-40	2	Fus
1215	1.78918e-22	-0.65284	0.698	0.693	5.77636e-18	2	Tnfaip3
1167	1.86457e-38	-0.653546	0.144	0.303	6.01975e-34	2	Rhoq
1193	5.57513e-30	-0.65452	0.807	0.779	1.79993e-25	2	Wsb1
1087	5.5231e-67	-0.654893	0.058	0.268	1.78313e-62	2	Ets1
1247	7.01065e-10	-0.659749	0.926	0.721	2.26339e-05	2	Cd81
1245	1.40041e-10	-0.66146	0.213	0.276	4.52123e-06	2	Gphn
1111	1.11026e-53	-0.666762	0.639	0.717	3.58447e-49	2	Akap13
1146	1.18853e-43	-0.666773	0.395	0.525	3.83718e-39	2	Ikbkb
1120	2.14863e-49	-0.676156	0.558	0.649	6.93687e-45	2	Hck
1093	5.54282e-64	-0.676422	0.267	0.477	1.7895e-59	2	Plcg2
1181	9.22896e-35	-0.678864	0.761	0.753	2.97957e-30	2	Pou2f2
1079	3.64471e-69	-0.679279	0.012	0.211	1.17669e-64	2	Itgb7
1088	1.575e-66	-0.67946	0.053	0.26	5.08488e-62	2	Gm2629
1157	6.95283e-42	-0.685386	0.421	0.547	2.24472e-37	2	Syk
1101	5.12835e-61	-0.686818	0.1	0.307	1.65569e-56	2	Pik3r5
1220	1.52674e-21	-0.687866	0.691	0.693	4.92906e-17	2	Dock2
1236	2.32729e-16	-0.688808	0.299	0.381	7.51366e-12	2	Dusp6
1249	2.73159e-08	-0.690414	0.442	0.477	0.000881895	2	AY036118
1221	1.82112e-21	-0.691451	0.318	0.407	5.87947e-17	2	Jarid2
1190	1.45283e-31	-0.693425	0.498	0.567	4.69045e-27	2	Ski
1242	1.59674e-11	-0.694178	0.169	0.242	5.15508e-07	2	Myo1e
1142	8.27955e-45	-0.695393	0.513	0.624	2.67305e-40	2	Asap1
1166	7.62649e-40	-0.700196	0.663	0.709	2.46221e-35	2	Dock10
1246	6.23624e-10	-0.701696	0.729	0.706	2.01337e-05	2	Jak1
1145	1.04331e-43	-0.70269	0.194	0.354	3.36832e-39	2	Usp2
1075	8.96861e-70	-0.703851	0.386	0.572	2.89551e-65	2	Vasp
1096	1.74608e-63	-0.704552	0.967	0.887	5.63722e-59	2	Nfkbia
1058	9.60462e-78	-0.707785	0.032	0.258	3.10085e-73	2	Sall1
1136	4.44781e-46	-0.709178	0.233	0.397	1.43598e-41	2	Pros1
1158	8.49428e-42	-0.710284	0.529	0.631	2.74238e-37	2	Ankrd44
1054	3.87249e-82	-0.713561	0.088	0.34	1.25023e-77	2	Amz1
1106	1.42565e-56	-0.720813	0.181	0.38	4.60272e-52	2	Map3k14
1228	1.09625e-19	-0.721812	0.236	0.333	3.53925e-15	2	Mir142hg
1209	1.06567e-23	-0.723278	0.305	0.42	3.44053e-19	2	Ube2h
1129	1.14452e-47	-0.725445	0.432	0.575	3.69508e-43	2	Nufip2
1143	1.61771e-44	-0.726091	0.334	0.476	5.22276e-40	2	Vps37b
1070	3.20084e-72	-0.726392	0.042	0.26	1.03339e-67	2	Lhfpl2
1086	3.71103e-67	-0.726683	0.256	0.47	1.19811e-62	2	Pbxip1
1180	7.83255e-35	-0.728668	0.175	0.31	2.52874e-30	2	Fscn1
1208	7.51854e-24	-0.731556	0.634	0.663	2.42736e-19	2	Chd4
1132	2.27577e-47	-0.73306	0.068	0.235	7.34733e-43	2	Fyn
1102	2.96781e-60	-0.735164	0.152	0.362	9.58157e-56	2	Arsb
1229	1.69552e-19	-0.735911	0.473	0.526	5.47398e-15	2	Dock4
1065	2.47954e-74	-0.735954	0.565	0.691	8.00521e-70	2	Dynll1
1178	9.68667e-36	-0.737136	0.41	0.539	3.12734e-31	2	Baz1a
1187	3.81009e-32	-0.738827	0.484	0.566	1.23009e-27	2	Gpcpd1
1091	4.49565e-65	-0.73911	0.755	0.804	1.45142e-60	2	Rsrp1
1077	1.21481e-69	-0.743525	0.941	0.9	3.92202e-65	2	Ptprc
1176	4.76561e-36	-0.744254	0.418	0.534	1.53858e-31	2	Ubash3b
1219	1.46918e-21	-0.747018	0.427	0.512	4.74325e-17	2	Wipf1
1169	8.83488e-38	-0.748581	0.266	0.42	2.85234e-33	2	Dusp5
1196	2.19293e-28	-0.749335	0.357	0.454	7.07989e-24	2	Cdk2ap2
982	4.73488e-140	-0.749387	0.984	0.945	1.52865e-135	2	Psap
1071	3.39681e-72	-0.7495	0.101	0.331	1.09666e-67	2	Nupr1
1112	1.34462e-53	-0.750103	0.071	0.255	4.3411e-49	2	Grasp
1083	1.36037e-67	-0.754156	0.342	0.531	4.39194e-63	2	Lrp1
1134	3.6532e-47	-0.755604	0.204	0.377	1.17943e-42	2	Numb
1115	2.61177e-52	-0.766506	0.403	0.55	8.4321e-48	2	H2-Q7
1108	6.63514e-56	-0.766868	0.259	0.441	2.14216e-51	2	Ezr
1073	7.16966e-72	-0.768709	0.551	0.68	2.31472e-67	2	Prkcd
1094	6.97011e-64	-0.769667	0.817	0.809	2.2503e-59	2	Msn
1066	3.11266e-74	-0.771241	0.044	0.27	1.00492e-69	2	Grk3
1244	6.0486e-11	-0.771633	0.419	0.453	1.95279e-06	2	Etv6
1199	8.42916e-26	-0.771881	0.573	0.588	2.72136e-21	2	Timp2
1195	4.69577e-29	-0.77354	0.447	0.514	1.51603e-24	2	Cd300a
1085	3.27156e-67	-0.775269	0.522	0.667	1.05622e-62	2	Il10ra
1078	2.49401e-69	-0.775928	0.359	0.557	8.05191e-65	2	Klf13
1231	2.4593e-18	-0.778594	0.255	0.35	7.93986e-14	2	Dhx40
1072	4.57429e-72	-0.778914	0.442	0.627	1.47681e-67	2	Map4k4
1173	1.5339e-36	-0.779546	0.734	0.701	4.95219e-32	2	Lpcat2
1105	2.0812e-57	-0.782817	0.316	0.501	6.71916e-53	2	E230029C05Rik
1200	1.00932e-25	-0.785266	0.82	0.767	3.2586e-21	2	Socs3
1126	3.52355e-48	-0.786504	0.366	0.526	1.13758e-43	2	Txnrd1
1107	1.69577e-56	-0.789235	0.82	0.822	5.47481e-52	2	Clk1
1175	4.4625e-36	-0.789397	0.11	0.259	1.44072e-31	2	Traf3
1147	1.24444e-43	-0.789579	0.048	0.2	4.01767e-39	2	Arhgap26
1092	3.62447e-64	-0.789919	0.338	0.52	1.17016e-59	2	Abi3
1009	1.11826e-112	-0.794477	0.056	0.364	3.61031e-108	2	St3gal5
1230	7.94518e-19	-0.794797	0.424	0.478	2.5651e-14	2	Dst
1210	1.49999e-23	-0.795338	0.218	0.332	4.84273e-19	2	Ints6
1055	4.5012e-82	-0.796948	0.036	0.275	1.45321e-77	2	Slc16a3
1061	6.9369e-76	-0.80333	0.082	0.316	2.23958e-71	2	Col27a1
1099	1.84025e-62	-0.811146	0.76	0.805	5.94126e-58	2	Stat3
1191	1.09025e-30	-0.812201	0.13	0.258	3.51986e-26	2	Bhlhe40
1118	3.44604e-50	-0.821028	0.857	0.876	1.11255e-45	2	Dennd4a
1097	6.44636e-63	-0.828571	0.487	0.622	2.08121e-58	2	Lrrfip1
1122	3.21378e-49	-0.834061	0.48	0.589	1.03757e-44	2	Ivns1abp
1184	5.3787e-34	-0.837439	0.961	0.87	1.73651e-29	2	Calm1
1163	2.06488e-40	-0.838079	0.47	0.558	6.66648e-36	2	Pde3b
1053	2.10141e-83	-0.84548	0.071	0.315	6.7844e-79	2	Camk2n1
1149	1.55989e-43	-0.849931	0.707	0.694	5.03612e-39	2	Ckb
1170	1.17981e-37	-0.859229	0.58	0.609	3.80902e-33	2	Taldo1
1133	3.39271e-47	-0.859589	0.139	0.313	1.09534e-42	2	Agpat4
1036	8.43255e-94	-0.861728	0.192	0.469	2.72245e-89	2	Sowahc
1217	3.82263e-22	-0.869211	0.421	0.512	1.23414e-17	2	Tmx4
1033	3.04703e-96	-0.869817	0.993	0.96	9.83733e-92	2	Ctss
1171	1.21432e-37	-0.87274	0.704	0.658	3.92044e-33	2	Itgb5
1074	2.68968e-71	-0.873429	0.099	0.326	8.68364e-67	2	Arl5c
1037	8.8121e-94	-0.875916	0.022	0.28	2.84499e-89	2	Gcnt2
1121	2.86791e-49	-0.880212	0.048	0.213	9.25905e-45	2	Plcl1
1161	8.75702e-41	-0.881448	0.183	0.34	2.8272e-36	2	Gpr84
1137	8.68822e-46	-0.885374	0.335	0.49	2.80499e-41	2	Pde4b
1032	4.22153e-98	-0.886001	0.033	0.302	1.36292e-93	2	Adgrg1
1148	1.33455e-43	-0.888995	0.327	0.46	4.30859e-39	2	Frmd4a
1234	9.78762e-17	-0.898258	0.345	0.425	3.15993e-12	2	Slc8a1
1008	1.0932e-113	-0.903385	0.605	0.775	3.52941e-109	2	Cd300c2
1081	1.31836e-68	-0.904099	0.169	0.389	4.25632e-64	2	Cks2
1095	1.10751e-63	-0.905013	0.158	0.383	3.57561e-59	2	Tnfaip2
1080	1.31111e-68	-0.907625	0.028	0.236	4.23291e-64	2	Anxa1
1248	4.78413e-09	-0.909561	0.707	0.589	0.000154456	2	Fxyd5
1155	2.95928e-42	-0.912247	0.706	0.766	9.55405e-38	2	Mafb
1239	3.35608e-14	-0.912476	0.27	0.346	1.08351e-09	2	Cdk8
1125	3.09512e-48	-0.914967	0.767	0.814	9.9926e-44	2	Dleu2
1046	3.39987e-88	-0.915	0.121	0.376	1.09765e-83	2	Ldhb
1198	4.72134e-27	-0.922281	0.446	0.531	1.52428e-22	2	Cmip
1013	1.68501e-108	-0.926387	0.73	0.829	5.44004e-104	2	Macf1
1213	4.70155e-23	-0.927953	0.865	0.779	1.51789e-18	2	Cd52
1116	6.04041e-52	-0.928878	0.412	0.55	1.95015e-47	2	Clip1
1140	3.39317e-45	-0.930152	0.184	0.356	1.09548e-40	2	Malt1
1021	1.01777e-104	-0.931871	0.623	0.75	3.28587e-100	2	Apbb1ip
1035	1.67071e-94	-0.932148	0.085	0.357	5.39388e-90	2	Capg
1027	5.32666e-100	-0.937744	0.276	0.535	1.71971e-95	2	Snx20
1223	3.81381e-21	-0.946242	0.461	0.515	1.23129e-16	2	Ccl6
1160	6.4446e-41	-0.948292	0.131	0.29	2.08064e-36	2	Traf1
1068	1.98197e-72	-0.949164	0.166	0.393	6.39878e-68	2	Flna
1034	1.53136e-95	-0.964261	0.559	0.699	4.94398e-91	2	Itgb2
1224	1.08072e-20	-0.968975	0.822	0.652	3.48911e-16	2	Trem2
1150	1.58614e-43	-0.97544	0.544	0.603	5.12084e-39	2	Gm2a
1172	2.87614e-37	-0.980719	0.846	0.832	9.28561e-33	2	Klf2
1057	5.82498e-79	-0.989693	0.243	0.473	1.8806e-74	2	Stk10
1050	2.12609e-84	-0.995702	0.119	0.372	6.86407e-80	2	Myo1g
1204	3.82636e-25	-0.99592	0.458	0.529	1.23534e-20	2	Pdgfb
1026	9.35715e-101	-1.00193	0.042	0.317	3.02096e-96	2	Serpine2
1238	3.92297e-15	-1.00979	0.599	0.556	1.26653e-10	2	Tanc2
1109	8.3548e-56	-1.02402	0.849	0.803	2.69735e-51	2	Gpx1
1113	1.60539e-53	-1.02716	0.537	0.616	5.183e-49	2	Emp3
1043	3.52826e-89	-1.0361	0.016	0.261	1.1391e-84	2	Fgr
983	7.50321e-139	-1.04681	0.331	0.619	2.42241e-134	2	Bin2
1040	3.73927e-92	-1.04981	0.042	0.302	1.20722e-87	2	Gpr132
1022	3.3562e-103	-1.06709	0.142	0.421	1.08355e-98	2	Golm1
1045	1.61045e-88	-1.07696	0.562	0.702	5.19935e-84	2	Tgfbr1
1062	3.77749e-75	-1.0785	0.689	0.768	1.21956e-70	2	Epb41l2
1202	1.356e-25	-1.08652	0.365	0.439	4.37783e-21	2	Adgre5
977	2.34912e-144	-1.08756	0.879	0.893	7.58413e-140	2	Gnas
1240	2.38312e-12	-1.12459	0.842	0.72	7.6939e-08	2	Rhob
1185	9.50805e-34	-1.13239	0.097	0.224	3.06968e-29	2	Ifitm6
1019	1.19959e-105	-1.13572	0.301	0.579	3.87288e-101	2	Irf1
1010	5.87997e-110	-1.13669	0.139	0.448	1.89835e-105	2	Rbpms
1226	1.66234e-20	-1.1386	0.107	0.206	5.36687e-16	2	Tnip3
1001	5.17756e-118	-1.14768	0.382	0.622	1.67157e-113	2	Cd37
1138	9.92971e-46	-1.14787	0.121	0.283	3.20581e-41	2	Gsr
1007	7.7443e-114	-1.15618	0.346	0.602	2.50025e-109	2	Pag1
1042	1.1792e-90	-1.16872	0.056	0.315	3.80704e-86	2	Tgm2
1100	5.38529e-62	-1.17345	0.117	0.312	1.73864e-57	2	Plbd1
1089	2.01934e-65	-1.17388	0.117	0.327	6.51943e-61	2	Smpdl3a
1117	3.22349e-50	-1.18318	0.07	0.241	1.0407e-45	2	Itgal
1233	1.5583e-17	-1.1835	0.597	0.582	5.03097e-13	2	Cebpa
1090	3.14986e-65	-1.19341	0.016	0.207	1.01693e-60	2	Gda
1067	7.47701e-74	-1.19428	0.353	0.527	2.41395e-69	2	Arhgap5
1004	4.99759e-116	-1.19604	0.25	0.522	1.61347e-111	2	F11r
949	4.85585e-190	-1.19643	0.063	0.495	1.56771e-185	2	Havcr2
975	1.81462e-148	-1.20114	0.8	0.844	5.8585e-144	2	Coro1a
1212	3.5829e-23	-1.20174	0.136	0.251	1.15674e-18	2	Lrmda
1059	2.13046e-77	-1.20558	0.022	0.246	6.87818e-73	2	Alcam
1029	1.39808e-98	-1.21593	0.169	0.449	4.51371e-94	2	Tuba1a
960	1.68603e-169	-1.22258	0.293	0.621	5.44334e-165	2	Gng10
1047	5.97029e-87	-1.24661	0.014	0.255	1.92751e-82	2	Xylt1
1206	3.42175e-24	-1.25654	0.236	0.332	1.10471e-19	2	Msrb1
1114	1.68162e-52	-1.29146	0.198	0.389	5.42912e-48	2	Ldlrad4
1131	1.69982e-47	-1.29674	0.137	0.306	5.48785e-43	2	S100a10
1130	1.50908e-47	-1.30317	0.438	0.558	4.87208e-43	2	Gngt2
1225	1.38624e-20	-1.3108	0.176	0.281	4.47547e-16	2	Cmss1
1015	1.76404e-107	-1.41692	0.03	0.318	5.69519e-103	2	Anxa2
1048	7.91491e-86	-1.42096	0.331	0.538	2.55533e-81	2	Smad7
1153	3.67379e-43	-1.43396	0.504	0.525	1.18608e-38	2	P2ry12
995	2.28116e-125	-1.43624	0.715	0.773	7.36474e-121	2	Cd9
1049	1.02479e-84	-1.43975	0.108	0.355	3.30853e-80	2	S100a11
1014	5.91567e-108	-1.51345	0.052	0.344	1.90987e-103	2	Nav2
973	1.55808e-150	-1.60199	1	0.977	5.03027e-146	2	Cst3
1056	8.74966e-82	-1.61417	0.399	0.57	2.82483e-77	2	Plxdc2
1005	8.00545e-115	-1.64894	0.241	0.507	2.58456e-110	2	Olfml3
1012	1.01592e-108	-1.65165	0.018	0.305	3.27988e-104	2	Napsa
1124	1.96023e-48	-1.67036	0.921	0.822	6.3286e-44	2	Ctsd
989	4.1324e-131	-1.76148	0.051	0.384	1.33414e-126	2	Nav3
1025	6.22041e-101	-1.91136	0.117	0.388	2.00826e-96	2	Cytip
970	3.51335e-153	-1.94323	0.392	0.676	1.13429e-148	2	Icam1
1031	4.18214e-98	-1.96075	0.912	0.872	1.3502e-93	2	Hexb
1052	8.69084e-84	-2.00915	0.185	0.415	2.80584e-79	2	Lgals3
962	5.0542e-166	-2.04279	0.244	0.603	1.63175e-161	2	Sgk1
952	6.72853e-185	-2.06379	0.082	0.497	2.17231e-180	2	Tmem119
920	1.97986e-256	-2.08043	0.144	0.63	6.39199e-252	2	Lsp1
1098	1.0241e-62	-2.08497	0.302	0.477	3.3063e-58	2	Vim
905	7.68181e-272	-2.15066	0.378	0.764	2.48007e-267	2	Selplg
1044	4.39349e-89	-2.2466	0.06	0.312	1.41844e-84	2	S100a6
1084	1.59616e-67	-2.2951	0.328	0.501	5.1532e-63	2	Crip1
1023	8.45101e-102	-2.36623	0.025	0.298	2.72841e-97	2	S100a4
1082	2.77486e-68	-2.40798	0.039	0.243	8.95865e-64	2	Plac8
941	1.99988e-199	-2.46474	0.288	0.642	6.45661e-195	2	Tmsb10
959	1.61585e-169	-2.5067	0.105	0.485	5.21678e-165	2	Sparc

## Sheet: 3 - NCM1
	p_val	avg_log2FC	pct.1	pct.2	p_val_adj	cluster	gene
1258	0	3.18353	0.923	0.052	0	3	Pglyrp1
1259	0	2.92686	0.967	0.037	0	3	Ace
1260	0	2.8946	0.974	0.143	0	3	Itgal
1261	0	2.88466	0.994	0.497	0	3	Gngt2
1262	0	2.67886	0.87	0.073	0	3	Eno3
1263	0	2.52297	0.961	0.256	0	3	Msrb1
1264	0	2.51956	0.899	0.063	0	3	Adgre4
1265	0	2.49469	0.821	0.135	0	3	Apoc2
1266	0	2.47291	0.983	0.197	0	3	Napsa
1267	0	2.46832	0.905	0.047	0	3	Treml4
1268	0	2.44945	0.825	0.046	0	3	Ear2
1269	0	2.43181	0.9	0.074	0	3	Spn
1270	0	2.39556	0.952	0.235	0	3	Smpdl3a
1271	0	2.38207	0.974	0.306	0	3	Itga4
1272	0	2.29753	0.989	0.51	0	3	Lst1
1273	0	2.29513	0.934	0.217	0	3	Tgm2
1274	0	2.28958	0.994	0.29	0	3	Cytip
1275	0	2.26741	0.619	0.014	0	3	Fabp4
1276	0	2.26071	0.784	0.007	0	3	Cd300e
1277	0	2.22466	0.542	0.028	0	3	G0s2
1278	0	2.15935	0.998	0.869	0	3	Calm1
1279	0	2.10904	0.932	0.281	0	3	Myo1g
1280	0	2.07746	0.984	0.373	0	3	Adgre5
1281	0	2.06563	0.863	0.143	0	3	Cd300ld
1282	0	2.06474	0.901	0.23	0	3	Agpat4
1283	0	2.04946	0.998	0.534	0	3	Ifitm3
1284	0	2.04572	0.884	0.164	0	3	Fgr
1285	0	2.03724	0.992	0.791	0	3	Gpx1
1286	0	2.01348	0.991	0.465	0	3	Ifitm2
1287	0	1.99789	0.926	0.33	0	3	Clec4a3
1288	0	1.96328	0.91	0.479	0	3	Dusp16
1289	0	1.94657	0.94	0.306	0	3	Flna
1290	0	1.93974	0.9	0.148	0	3	Plac8
1291	0	1.93663	0.912	0.399	0	3	Prr13
1292	0	1.93538	0.895	0.139	0	3	Ifitm6
1293	0	1.93232	0.93	0.196	0	3	Gsr
1294	0	1.90218	0.815	0.198	0	3	Cyp4f18
1295	0	1.89352	0.834	0.269	0	3	Cxcr4
1296	0	1.88206	0.973	0.468	0	3	Samhd1
1297	0	1.88	0.911	0.349	0	3	Dusp5
1298	0	1.87773	0.67	0.114	0	3	Clec4e
1299	0	1.85154	0.921	0.396	0	3	Stk10
1300	0	1.84365	0.866	0.179	0	3	Grk3
1301	0	1.82606	0.76	0.116	0	3	Ceacam1
1302	0	1.76563	0.612	0.025	0	3	Ly6i
1303	0	1.75449	0.717	0.103	0	3	Smpdl3b
1304	0	1.74137	0.959	0.46	0	3	Cd300a
1305	0	1.73354	0.911	0.387	0	3	Ppp2r5a
1306	0	1.73278	0.805	0.208	0	3	Rras
1307	0	1.70112	0.759	0.221	0	3	Traf1
1308	0	1.69311	0.726	0.1	0	3	Rasgrp2
1309	0	1.68634	0.988	0.528	0	3	Lsp1
1310	0	1.68584	0.969	0.358	0	3	Stap1
1311	0	1.6854	0.966	0.653	0	3	Itgb2
1312	0	1.68539	0.998	0.864	0	3	Cebpb
1313	0	1.68057	0.886	0.366	0	3	Stk24
1314	0	1.67549	0.777	0.324	0	3	Hfe
1315	0	1.66893	0.703	0.134	0	3	Pot1b
1316	0	1.65541	0.827	0.201	0	3	Cd36
1317	0	1.65458	0.994	0.53	0	3	Cybb
1432	8.91347e-271	1.65247	0.657	0.201	2.87771e-266	3	Nedd9
1318	0	1.6475	0.961	0.629	0	3	Myl12b
1319	0	1.63232	0.689	0.083	0	3	Cyfip2
1320	0	1.62883	0.802	0.2	0	3	Pilra
1321	0	1.62541	0.66	0.039	0	3	Trem3
1322	0	1.60388	0.994	0.823	0	3	Coro1a
1323	0	1.60116	0.759	0.228	0	3	Fcgr4
1324	0	1.59689	0.671	0.184	0	3	Slc12a2
1325	0	1.59178	0.717	0.198	0	3	Slc16a3
1326	0	1.5902	0.875	0.34	0	3	Stk38
1327	0	1.58756	0.661	0.082	0	3	Trem1
1328	0	1.57807	0.78	0.187	0	3	Bhlhe40
1329	0	1.57353	0.829	0.223	0	3	Clec4a1
1330	0	1.55931	0.802	0.334	0	3	Smc6
1331	0	1.55008	0.509	0.058	0	3	Pparg
1332	0	1.54048	0.61	0.076	0	3	Krt80
1333	0	1.54031	0.675	0.153	0	3	Rap1gap2
1334	0	1.5372	0.83	0.25	0	3	Fam49a
1335	0	1.5315	0.992	0.792	0	3	Msn
1336	0	1.53127	0.973	0.621	0	3	Cd47
1337	0	1.52998	0.915	0.444	0	3	Nadk
1338	0	1.51996	0.602	0.064	0	3	Heg1
1339	0	1.51512	0.779	0.212	0	3	Hip1
1412	9.39051e-296	1.51394	0.839	0.401	3.03173e-291	3	Cdk2ap2
1340	0	1.49844	0.965	0.405	0	3	Cd44
1466	5.50878e-225	1.49066	0.457	0.104	1.77851e-220	3	Grk5
1341	0	1.48869	0.995	0.777	0	3	Ly6e
1342	0	1.48587	0.966	0.558	0	3	Gm2a
1343	0	1.47461	0.514	0.098	0	3	Hes1
1344	0	1.47018	0.744	0.263	0	3	Cdkn1b
1345	0	1.46638	0.736	0.218	0	3	Cyth3
1346	0	1.46243	0.887	0.47	0	3	Klf3
1347	0	1.45727	0.644	0.074	0	3	Ccdc88c
1348	0	1.45571	0.658	0.159	0	3	Bcl2
1415	2.07663e-293	1.45472	0.906	0.462	6.70439e-289	3	Plin2
1349	0	1.45325	0.676	0.1	0	3	Zfyve9
1350	0	1.45149	0.953	0.57	0	3	Taldo1
1422	2.57263e-286	1.44992	0.857	0.485	8.30573e-282	3	Anp32a
1351	0	1.44951	0.981	0.566	0	3	Fxyd5
1431	5.0464e-271	1.44906	0.889	0.522	1.62923e-266	3	Gpcpd1
1352	0	1.4471	0.704	0.216	0	3	Gfpt1
1353	0	1.444	0.965	0.68	0	3	Arhgdib
1405	4.33988e-305	1.42029	0.987	0.651	1.40113e-300	3	Nr4a1
1354	0	1.41926	0.98	0.731	0	3	Rap1a
1355	0	1.39114	0.697	0.131	0	3	Gda
1356	0	1.38955	0.994	0.563	0	3	Iqgap1
1357	0	1.37168	0.565	0.064	0	3	Ldlrad3
1358	0	1.35735	0.709	0.205	0	3	B4galnt1
1359	0	1.33823	0.997	0.9	0	3	H3f3a
1360	0	1.33543	0.997	0.888	0	3	Cyba
1361	0	1.33261	0.667	0.168	0	3	Fyn
1362	0	1.33158	0.99	0.859	0	3	Pfn1
1363	0	1.33018	0.619	0.088	0	3	Pilrb2
1364	0	1.32465	0.976	0.726	0	3	Tln1
1409	9.8159e-303	1.31553	0.673	0.212	3.16906e-298	3	Mbp
1365	0	1.30884	0.689	0.143	0	3	Xdh
1366	0	1.30845	0.735	0.245	0	3	Rnase6
1406	1.41334e-304	1.30441	0.642	0.186	4.56298e-300	3	Osgin2
1367	0	1.28432	0.996	0.896	0	3	Ptprc
1368	0	1.28283	0.713	0.241	0	3	Themis2
1426	1.27282e-279	1.26959	0.66	0.209	4.1093e-275	3	Tcf7l2
1369	0	1.26768	0.594	0.097	0	3	Tmem51
1370	0	1.26306	1	0.931	0	3	Fcer1g
1428	1.51198e-273	1.25985	0.911	0.548	4.88143e-269	3	Ptpre
1413	1.1443e-295	1.25331	0.97	0.757	3.69436e-291	3	Ifngr1
1371	0	1.25001	0.996	0.882	0	3	Rap1b
1372	0	1.24906	0.603	0.076	0	3	Sirpb1c
1373	0	1.23713	0.996	0.89	0	3	Rps19
1374	0	1.23328	0.584	0.121	0	3	Cdc42ep2
1375	0	1.23291	0.503	0.01	0	3	S1pr5
1440	4.12885e-258	1.22497	0.965	0.561	1.333e-253	3	Tmsb10
1447	3.40266e-249	1.22422	0.553	0.15	1.09855e-244	3	Cblb
1444	3.5883e-251	1.22202	0.971	0.732	1.15848e-246	3	Pou2f2
1376	0	1.22122	0.648	0.181	0	3	Sik1
1407	1.55997e-303	1.21865	0.695	0.203	5.03637e-299	3	Gcnt2
1721	1.33979e-89	1.21397	0.462	0.201	4.32552e-85	3	Xylt1
1450	6.50999e-246	1.21216	0.902	0.588	2.10175e-241	3	Tkt
1423	2.57749e-286	1.20207	0.862	0.39	8.32144e-282	3	Diaph1
1377	0	1.19958	0.999	0.954	0	3	H2-K1
1378	0	1.19541	0.501	0.097	0	3	Gk
1379	0	1.19453	0.547	0.084	0	3	Gm21188
1380	0	1.192	0.568	0.121	0	3	Cd244a
1421	1.58493e-287	1.19187	0.508	0.104	5.11693e-283	3	Tppp3
1381	0	1.19008	0.52	0.049	0	3	Dock5
1382	0	1.18618	1	0.962	0	3	H2-D1
1518	4.07345e-188	1.18422	0.66	0.298	1.31511e-183	3	Cbfa2t3
1471	3.02147e-222	1.18094	0.796	0.375	9.75482e-218	3	Bcl2a1d
1517	2.4694e-188	1.1718	0.912	0.575	7.97244e-184	3	Emp3
1383	0	1.16802	0.543	0.083	0	3	Gpr141
1449	1.81074e-246	1.16298	0.927	0.648	5.84596e-242	3	Itgb1
1445	7.373e-251	1.15898	0.841	0.439	2.38037e-246	3	Tnfrsf1b
1448	8.38439e-247	1.1542	0.818	0.397	2.7069e-242	3	Mrpl33
1430	2.78218e-271	1.14965	0.961	0.722	8.98226e-267	3	Capzb
1460	9.64892e-236	1.14582	0.845	0.474	3.11515e-231	3	Ikbkb
1467	1.03081e-224	1.14401	0.69	0.263	3.32798e-220	3	Nupr1
1437	4.01418e-264	1.13684	0.979	0.818	1.29598e-259	3	Fyb
1420	4.35843e-288	1.13496	0.612	0.173	1.40712e-283	3	Adssl1
1513	1.03027e-191	1.13375	0.87	0.477	3.32622e-187	3	Plaur
1384	0	1.1245	0.824	0.234	0	3	Plbd1
1602	3.25467e-140	1.12429	0.659	0.331	1.05077e-135	3	Cks2
1474	4.90477e-219	1.11995	0.853	0.5	1.5835e-214	3	Klf13
1439	2.11127e-261	1.11695	0.937	0.668	6.81622e-257	3	Ostf1
1385	0	1.11262	0.997	0.925	0	3	Tyrobp
1425	5.00441e-281	1.11238	0.574	0.153	1.61567e-276	3	Unc119
1443	1.04168e-251	1.11047	0.974	0.76	3.36307e-247	3	Myl6
1386	0	1.10556	0.549	0.097	0	3	Pygl
1387	0	1.10501	0.431	0.023	0	3	Hsd11b1
1478	2.99713e-215	1.1013	0.888	0.577	9.67622e-211	3	Lrrfip1
1542	4.81993e-177	1.09841	0.677	0.323	1.55611e-172	3	Map3k14
1429	4.96294e-272	1.09783	0.659	0.212	1.60228e-267	3	Slc44a2
1441	2.29562e-256	1.09547	0.964	0.684	7.41142e-252	3	Sem1
1388	0	1.09359	0.995	0.894	0	3	Rps27
1483	6.93166e-212	1.08783	0.817	0.482	2.23789e-207	3	Fmnl1
1476	2.10923e-217	1.08533	0.688	0.296	6.80964e-213	3	Rassf5
1410	4.33832e-301	1.08387	0.94	0.33	1.40063e-296	3	Lgals3
1514	8.65946e-191	1.08269	0.911	0.637	2.79571e-186	3	Samsn1
1389	0	1.0782	0.582	0.135	0	3	Arhgef10l
1506	6.77111e-196	1.07557	0.811	0.47	2.18605e-191	3	Myo1f
1390	0	1.07556	0.421	0.044	0	3	Mdm1
1391	0	1.07431	0.999	0.948	0	3	B2m
1454	1.57255e-244	1.06809	0.826	0.367	5.07696e-240	3	Rbpms
1435	2.16517e-267	1.06712	0.595	0.174	6.99027e-263	3	Tmc6
1479	4.67001e-215	1.06668	0.817	0.463	1.50771e-210	3	Scp2
1575	1.59495e-154	1.0656	0.783	0.471	5.14929e-150	3	Filip1l
1516	1.29211e-190	1.06549	0.805	0.39	4.17159e-186	3	Metrnl
1436	2.56172e-265	1.06213	0.508	0.106	8.27051e-261	3	Mgst1
1529	1.38193e-184	1.06101	0.884	0.588	4.46155e-180	3	Stk17b
1453	7.57984e-245	1.06094	0.7	0.265	2.44715e-240	3	Nuak2
1419	1.31242e-289	1.06026	0.988	0.87	4.23715e-285	3	Rhoa
1427	1.9464e-279	1.05872	0.703	0.207	6.28396e-275	3	Emilin2
1482	1.07144e-212	1.05868	0.956	0.733	3.45914e-208	3	Cd300c2
1468	1.81685e-223	1.05582	0.799	0.433	5.8657e-219	3	Fis1
1481	7.88498e-213	1.05469	0.854	0.516	2.54567e-208	3	Cox5a
1462	9.48494e-233	1.04751	0.625	0.191	3.06221e-228	3	Klra2
1510	2.55093e-193	1.04599	0.769	0.431	8.23568e-189	3	Arhgef1
1392	0	1.04419	0.393	0.017	0	3	Gm31814
1438	1.47797e-261	1.04342	0.999	0.888	4.77163e-257	3	Srgn
1521	2.34323e-186	1.04303	0.845	0.547	7.56513e-182	3	Rac2
1523	5.70252e-186	1.03932	0.707	0.336	1.84106e-181	3	Prdx6
1497	1.69313e-201	1.03348	0.672	0.296	5.46627e-197	3	Ap1s2
1570	2.14566e-156	1.03215	0.813	0.503	6.92725e-152	3	H2-Q7
1532	7.17537e-182	1.03017	0.68	0.329	2.31657e-177	3	Degs1
1393	0	1.02873	0.511	0.095	0	3	Atp1a3
1519	1.6914e-187	1.02826	0.817	0.454	5.4607e-183	3	Txn1
1493	4.08004e-207	1.02026	0.956	0.799	1.31724e-202	3	Spi1
1475	1.26562e-218	1.01817	0.982	0.817	4.08607e-214	3	Sh3bgrl3
1472	6.2609e-221	1.01586	0.682	0.228	2.02133e-216	3	Gpr132
1442	5.61305e-254	1.01416	0.588	0.175	1.81217e-249	3	2023-09-09
1508	3.75034e-194	1.00898	0.892	0.629	1.2108e-189	3	Ptpn6
1498	1.11894e-200	1.0082	0.921	0.643	3.61249e-196	3	Psmb8
1499	4.13045e-200	1.00387	0.923	0.473	1.33352e-195	3	Ms4a6c
1502	3.49446e-198	1.00326	0.78	0.418	1.12819e-193	3	Taf10
1463	6.04857e-232	0.999552	0.574	0.173	1.95278e-227	3	Sorl1
1547	7.93295e-173	0.998428	0.755	0.384	2.56115e-168	3	Ezr
1486	3.27553e-210	0.996621	0.92	0.649	1.05751e-205	3	Atp1a1
1394	0	0.995592	0.406	0.044	0	3	Runx2
1579	7.22241e-154	0.993479	0.89	0.668	2.33175e-149	3	Prdx5
1485	2.03236e-210	0.992835	0.429	0.095	6.56148e-206	3	Gm15987
1480	3.14461e-214	0.992142	0.94	0.658	1.01524e-209	3	Atp5l
1520	2.71964e-187	0.988924	0.896	0.641	8.78037e-183	3	Prkcd
1598	5.84587e-141	0.980922	0.621	0.264	1.88734e-136	3	Pla2g7
1424	2.94361e-282	0.980891	0.385	0.054	9.50345e-278	3	F10
1556	7.23945e-169	0.97997	0.528	0.194	2.33726e-164	3	Ripk2
1663	3.4886e-108	0.978312	0.353	0.115	1.12629e-103	3	Id3
1574	1.38787e-154	0.977065	0.772	0.474	4.48073e-150	3	Smchd1
1555	4.99042e-169	0.976547	0.673	0.317	1.61116e-164	3	Add3
1451	8.73726e-246	0.972278	0.991	0.879	2.82082e-241	3	Arpc1b
1484	1.77118e-211	0.971964	0.994	0.893	5.71826e-207	3	Btg1
1395	0	0.96926	0.423	0.032	0	3	Nxpe4
1396	0	0.966158	0.402	0.028	0	3	Tiam2
1535	2.93611e-180	0.959434	0.931	0.657	9.47922e-176	3	Atox1
1488	3.25104e-209	0.954712	0.933	0.653	1.0496e-204	3	Atp5e
1487	9.89486e-210	0.954261	0.458	0.117	3.19456e-205	3	Cdc42ep3
1397	0	0.952687	0.356	0.017	0	3	Scnn1a
1398	0	0.949068	0.386	0.05	0	3	Skint3
1504	2.00767e-197	0.948665	0.755	0.339	6.48176e-193	3	Sh3bgrl
1509	5.65793e-194	0.943968	0.442	0.119	1.82666e-189	3	Abcg1
1489	1.63735e-208	0.943921	0.527	0.16	5.28618e-204	3	Rara
1408	1.68338e-303	0.941577	1	0.938	5.43478e-299	3	Fau
1552	2.14759e-169	0.937231	0.745	0.432	6.93348e-165	3	Bnip3l
1500	1.47126e-199	0.93476	0.431	0.107	4.74995e-195	3	Dgkh
1494	4.45784e-207	0.934453	0.98	0.793	1.43921e-202	3	Lcp1
1600	1.37527e-140	0.933575	0.765	0.486	4.44004e-136	3	Psme2
1551	4.46332e-170	0.93155	0.666	0.306	1.44098e-165	3	Lfng
1578	5.32878e-154	0.930155	0.799	0.473	1.7204e-149	3	Snx20
1470	2.66847e-222	0.926306	0.418	0.078	8.61515e-218	3	Hp
1526	1.68692e-185	0.925333	0.539	0.179	5.44623e-181	3	Zbp1
1569	1.36082e-156	0.925144	0.58	0.238	4.3934e-152	3	Svil
1512	9.41083e-193	0.923929	0.594	0.217	3.03829e-188	3	Cnn2
1615	1.89686e-130	0.922837	0.689	0.388	6.12403e-126	3	Ccdc88a
1492	2.38827e-207	0.920372	1	0.835	7.71053e-203	3	Lyz2
1522	2.85598e-186	0.9197	0.567	0.213	9.22052e-182	3	Pdha1
1525	1.63578e-185	0.915513	0.654	0.27	5.28113e-181	3	Ccnd3
1399	0	0.914879	0.414	0.056	0	3	Thbd
1588	1.05583e-147	0.914213	0.809	0.52	3.40876e-143	3	Tpm4
1477	7.64235e-216	0.913867	0.978	0.82	2.46733e-211	3	Gng5
1548	8.628e-173	0.913114	0.962	0.777	2.78555e-168	3	Gapdh
1505	6.15739e-197	0.911701	0.543	0.187	1.98791e-192	3	Ppdpf
1553	2.77374e-169	0.910902	0.848	0.555	8.95503e-165	3	Glud1
1541	2.09842e-177	0.910538	0.649	0.262	6.77475e-173	3	Nfil3
1566	3.80434e-158	0.907563	0.761	0.453	1.22823e-153	3	Nfam1
1417	5.44003e-292	0.907251	0.814	0.208	1.75631e-287	3	S100a4
1546	5.58928e-173	0.905192	0.881	0.645	1.8045e-168	3	Snrpb
1560	2.74558e-166	0.903763	0.861	0.583	8.8641e-162	3	Pkm
1573	3.99386e-155	0.901842	0.702	0.382	1.28942e-150	3	Eno1
1530	1.41848e-184	0.900625	0.531	0.184	4.57955e-180	3	Nin
1550	7.46654e-171	0.900515	0.297	0.057	2.41057e-166	3	Pecam1
1446	7.97559e-251	0.899995	0.249	0.022	2.57492e-246	3	Setbp1
1567	5.80195e-158	0.898214	0.738	0.414	1.87316e-153	3	Nab1
1587	1.71305e-148	0.894509	0.569	0.237	5.53058e-144	3	Arhgef3
1456	1.4022e-242	0.889735	0.995	0.909	4.527e-238	3	Rps27a
1618	6.49433e-130	0.889574	0.534	0.23	2.0967e-125	3	Arrdc3
1400	0	0.885553	0.412	0.049	0	3	Pilrb1
1708	5.97445e-94	0.885209	0.514	0.264	1.92885e-89	3	Tmem131
1610	1.38864e-135	0.877876	0.754	0.478	4.48324e-131	3	Ncf4
1507	8.38163e-195	0.877576	0.532	0.167	2.70601e-190	3	Lrrc8c
1401	0	0.877377	0.301	0.019	0	3	Nrarp
1577	4.8537e-154	0.875506	0.859	0.613	1.56702e-149	3	Kras
1416	2.30483e-293	0.872702	0.397	0.059	7.44114e-289	3	L1cam
1572	4.67937e-156	0.871195	0.907	0.674	1.51074e-151	3	Tmed5
1539	8.38272e-179	0.867856	0.734	0.282	2.70636e-174	3	S100a11
1459	3.78558e-236	0.866841	0.992	0.881	1.22217e-231	3	Arpc2
1564	3.30772e-158	0.864998	0.934	0.717	1.0679e-153	3	Alox5ap
1606	5.10922e-136	0.863936	0.649	0.321	1.64951e-131	3	Trim25
1537	3.18437e-180	0.860732	0.986	0.77	1.02807e-175	3	Cd52
1671	7.20885e-107	0.859666	0.557	0.278	2.32738e-102	3	Stat1
1457	3.07972e-237	0.858856	0.749	0.235	9.94289e-233	3	Anxa2
1531	5.40175e-184	0.858053	0.545	0.18	1.74395e-179	3	Gpr35
1580	1.37756e-153	0.854697	0.842	0.541	4.44744e-149	3	Psma7
1562	2.48803e-158	0.85434	0.931	0.694	8.03261e-154	3	Eif5a
1595	2.9998e-142	0.853328	0.583	0.271	9.68485e-138	3	Raf1
1619	3.5473e-129	0.853252	0.563	0.269	1.14524e-124	3	Ak2
1685	4.78973e-102	0.852722	0.543	0.281	1.54636e-97	3	Lmo4
1576	4.60571e-154	0.851474	0.763	0.446	1.48695e-149	3	Cmpk1
1465	4.60154e-226	0.850349	0.988	0.907	1.48561e-221	3	Rps11
1452	1.32479e-245	0.84953	0.998	0.907	4.27708e-241	3	Rps16
1458	3.0608e-236	0.848038	0.994	0.898	9.88178e-232	3	Rpl8
1586	8.97535e-149	0.847887	0.855	0.616	2.89769e-144	3	Hck
1563	2.6102e-158	0.846372	0.849	0.558	8.42704e-154	3	Ndufa4
1469	1.85709e-223	0.845073	0.428	0.097	5.99561e-219	3	6430548M08Rik
1651	3.57155e-112	0.844243	0.738	0.411	1.15307e-107	3	Trps1
1527	1.88816e-185	0.842874	0.524	0.152	6.09592e-181	3	Itgb7
1585	3.2062e-150	0.841561	0.955	0.789	1.03512e-145	3	Ucp2
1590	2.51235e-145	0.83844	0.386	0.109	8.11112e-141	3	Cd274
1464	2.71057e-228	0.837934	0.353	0.058	8.75109e-224	3	Dgkg
1473	1.21755e-220	0.835907	0.435	0.101	3.93085e-216	3	Tmem38b
1545	5.47245e-174	0.835192	0.428	0.118	1.76678e-169	3	Itgax
1627	2.58812e-124	0.830696	0.725	0.461	8.35576e-120	3	Birc6
1589	3.53184e-147	0.830057	0.5	0.193	1.14026e-142	3	Acot9
1418	2.45353e-291	0.826487	0.39	0.058	7.92123e-287	3	Sh2d1b1
1636	1.42474e-118	0.823834	0.765	0.507	4.59978e-114	3	Limd2
1536	3.17661e-180	0.823201	0.98	0.841	1.02557e-175	3	Arpc3
1433	1.52819e-270	0.82261	0.375	0.057	4.93376e-266	3	Mirt1
1620	2.89248e-128	0.821794	0.592	0.3	9.33837e-124	3	Pgk1
1603	6.67676e-138	0.82149	0.504	0.212	2.15559e-133	3	Mrpl14
1621	1.84467e-127	0.821375	0.607	0.292	5.95553e-123	3	Rnf149
1455	2.69377e-244	0.820697	0.999	0.979	8.69683e-240	3	Tmsb4x
1617	3.31208e-130	0.819001	0.673	0.371	1.06931e-125	3	Ptk2b
1616	2.14321e-130	0.81888	0.704	0.427	6.91937e-126	3	Mtpn
1635	3.2509e-119	0.818112	0.914	0.74	1.04955e-114	3	Kpna4
1607	5.67977e-136	0.815138	0.913	0.716	1.83372e-131	3	Apbb1ip
1612	2.91291e-135	0.81196	0.657	0.368	9.40434e-131	3	Mpc2
1559	1.53921e-166	0.811771	0.719	0.331	4.96933e-162	3	Sgms1
1633	1.78153e-120	0.811594	0.592	0.289	5.75166e-116	3	Herc4
1411	6.13076e-299	0.811224	0.374	0.05	1.97932e-294	3	4833407H14Rik
1414	3.29866e-295	0.811091	0.376	0.05	1.06497e-290	3	Gm5150
1655	1.15981e-110	0.80659	0.669	0.417	3.74444e-106	3	Pgam1
1623	2.72129e-127	0.806085	0.703	0.434	8.7857e-123	3	Ppp1cb
1631	9.40063e-123	0.804986	0.684	0.412	3.03499e-118	3	Ppp2r5c
1661	1.07517e-108	0.80099	0.679	0.407	3.47119e-104	3	Igsf6
1402	0	0.798236	0.273	0.003	0	3	Tgm3
1591	1.28362e-144	0.796686	0.841	0.568	4.14416e-140	3	Eif3k
1714	4.07969e-92	0.795194	0.508	0.26	1.31713e-87	3	Mxi1
1605	2.49936e-136	0.791489	0.626	0.316	8.06919e-132	3	Ttc7
1568	6.4371e-158	0.787976	0.563	0.227	2.07822e-153	3	AB124611
1582	1.76305e-152	0.78656	0.873	0.59	5.69201e-148	3	Cox6b1
1632	5.96918e-122	0.786115	0.803	0.562	1.92715e-117	3	Tomm6
1434	3.69413e-270	0.78572	0.373	0.055	1.19265e-265	3	Sirpb1b
1641	3.58814e-116	0.785552	0.569	0.259	1.15843e-111	3	Bcl2a1a
1706	4.11547e-94	0.78258	0.487	0.227	1.32868e-89	3	Prkch
1611	2.284e-135	0.78187	0.785	0.514	7.37391e-131	3	Tma7
1461	8.81004e-233	0.781546	0.34	0.054	2.84432e-228	3	Slc22a15
1515	1.10957e-190	0.781372	0.455	0.111	3.58225e-186	3	Mcemp1
1608	8.11263e-136	0.781327	0.594	0.266	2.61916e-131	3	Ptpn12
1596	6.37874e-142	0.779841	0.515	0.213	2.05938e-137	3	Parl
1756	8.67743e-34	0.777675	0.323	0.186	2.80151e-29	3	Mrtfa
1597	2.2449e-141	0.775452	0.98	0.727	7.24767e-137	3	Pim1
1495	6.09158e-206	0.772879	0.992	0.897	1.96667e-201	3	Rpl34
1584	2.13441e-150	0.771688	0.957	0.767	6.89093e-146	3	Ybx1
1690	1.773e-100	0.771379	0.418	0.164	5.72414e-96	3	Gpd2
1503	9.81225e-198	0.770507	0.262	0.035	3.16789e-193	3	Flt1
1653	7.34296e-112	0.768329	0.575	0.309	2.37067e-107	3	Fam32a
1630	5.84139e-123	0.768275	0.602	0.3	1.88589e-118	3	Gsap
1624	1.13417e-126	0.767787	0.491	0.192	3.66167e-122	3	Noct
1695	3.23564e-99	0.766523	0.607	0.307	1.04463e-94	3	Malt1
1613	5.3285e-132	0.765476	0.865	0.608	1.72031e-127	3	Gmfg
1496	4.07086e-205	0.764715	0.217	0.021	1.31428e-200	3	Olr1
1640	1.76076e-116	0.763644	0.743	0.504	5.68461e-112	3	Tmem14c
1647	2.03973e-113	0.759065	0.578	0.281	6.58526e-109	3	Camkk2
1490	2.59142e-208	0.758025	0.362	0.071	8.36641e-204	3	C130050O18Rik
1757	1.03266e-25	0.753368	0.29	0.169	3.33393e-21	3	Rgcc
1638	9.72817e-118	0.752695	0.491	0.214	3.14074e-113	3	Napg
1533	7.64048e-182	0.751542	0.37	0.082	2.46673e-177	3	Cd300lb
1501	3.07382e-199	0.750637	0.997	0.906	9.92382e-195	3	Rps3a1
1614	1.62956e-131	0.749202	0.896	0.697	5.26104e-127	3	Arpc5
1644	2.35661e-114	0.747165	0.766	0.525	7.60831e-110	3	Ost4
1625	2.93502e-125	0.74715	0.321	0.088	9.47572e-121	3	Ttc7b
1592	1.41969e-144	0.746739	0.623	0.277	4.58347e-140	3	Fam107b
1639	9.88592e-117	0.745808	0.724	0.451	3.19167e-112	3	Cox17
1650	9.06101e-113	0.745791	0.544	0.268	2.92535e-108	3	Htra2
1652	7.26602e-112	0.745098	0.542	0.261	2.34583e-107	3	Dok3
1540	1.08501e-178	0.743574	0.988	0.869	3.50296e-174	3	Rpl7
1642	1.18727e-115	0.743314	0.778	0.518	3.83309e-111	3	Shisa5
1659	2.24479e-109	0.742131	0.73	0.494	7.24729e-105	3	Capns1
1676	1.0467e-105	0.739154	0.697	0.449	3.37927e-101	3	Atp5mpl
1544	9.20113e-175	0.739037	0.987	0.871	2.97059e-170	3	Rpl27
1754	5.27743e-48	0.737491	0.355	0.178	1.70382e-43	3	Phlpp1
1664	4.67669e-108	0.737273	0.738	0.508	1.50987e-103	3	Zfp706
1679	5.19523e-105	0.735923	0.818	0.602	1.67728e-100	3	Aldoa
1581	5.62911e-153	0.735396	0.379	0.1	1.81736e-148	3	Klf9
1626	7.03818e-125	0.735176	0.42	0.154	2.27227e-120	3	Phyh
1731	8.32863e-86	0.735128	0.584	0.345	2.6889e-81	3	Notch2
1549	5.21372e-171	0.73482	0.993	0.866	1.68325e-166	3	Rpl38
1528	6.94544e-185	0.734683	0.993	0.899	2.24233e-180	3	Rpl9
1680	1.06953e-104	0.732392	0.575	0.303	3.45297e-100	3	Rasa3
1628	7.74333e-124	0.731199	0.47	0.183	2.49993e-119	3	St3gal4
1654	4.43154e-111	0.730877	0.581	0.313	1.43072e-106	3	Rab8a
1678	5.15389e-105	0.729946	0.461	0.191	1.66393e-100	3	P2ry10b
1682	2.83417e-103	0.724067	0.591	0.338	9.1501e-99	3	Ndufa11
1688	3.41144e-101	0.721381	0.685	0.445	1.10138e-96	3	Rab5if
1491	7.52321e-208	0.720556	0.343	0.063	2.42887e-203	3	Ryr1
1751	1.07587e-59	0.720534	0.467	0.269	3.47345e-55	3	Sipa1l1
1648	5.89649e-113	0.720466	0.758	0.488	1.90368e-108	3	Ndufb1-ps
1565	3.71034e-158	0.720141	0.387	0.108	1.19788e-153	3	Cyp4f16
1658	6.32773e-110	0.716871	0.707	0.431	2.04291e-105	3	Il17ra
1649	8.33697e-113	0.716368	0.799	0.568	2.69159e-108	3	Ppp1ca
1594	1.47933e-142	0.713318	0.974	0.838	4.77601e-138	3	Serf2
1662	2.08757e-108	0.712398	0.817	0.627	6.73972e-104	3	Dazap2
1672	8.94631e-107	0.711362	0.689	0.407	2.88832e-102	3	Zyx
1622	2.59299e-127	0.709229	0.862	0.585	8.37146e-123	3	Cox6c
1524	9.49529e-186	0.708156	0.993	0.901	3.06555e-181	3	Rps23
1697	1.39242e-98	0.707824	0.626	0.345	4.49541e-94	3	Fgd4
1743	1.10317e-77	0.707628	0.688	0.457	3.56159e-73	3	E230029C05Rik
1599	7.81649e-141	0.707586	0.603	0.259	2.52355e-136	3	B4galt5
1593	1.60112e-144	0.707402	0.436	0.146	5.16923e-140	3	Bri3bp
1534	4.73445e-181	0.70646	0.996	0.906	1.52852e-176	3	Rps14
1643	2.08383e-114	0.705238	0.374	0.125	6.72763e-110	3	Klhl2
1699	2.87775e-96	0.704841	0.748	0.443	9.2908e-92	3	Pde4b
1675	7.29991e-106	0.70418	0.858	0.672	2.35678e-101	3	Jpt1
1681	1.73346e-103	0.702246	0.66	0.405	5.59648e-99	3	1810037I17Rik
1511	7.68466e-193	0.699757	0.996	0.915	2.48099e-188	3	Rps8
1693	5.32418e-100	0.698962	0.696	0.425	1.71891e-95	3	H2afj
1704	2.66861e-94	0.6988	0.906	0.726	8.61562e-90	3	Prdx1
1629	2.44049e-123	0.698774	0.885	0.627	7.87912e-119	3	Atp5h
1687	2.93245e-101	0.698705	0.678	0.437	9.46741e-97	3	Psma1
1667	1.46771e-107	0.692644	0.752	0.489	4.7385e-103	3	Arhgap30
1403	0	0.692339	0.28	0.021	0	3	Cyp2ab1
1674	1.72978e-106	0.689204	0.687	0.432	5.5846e-102	3	Ndufb7
1728	1.71977e-87	0.688834	0.448	0.221	5.55228e-83	3	Chmp2b
1744	8.96953e-77	0.687758	0.48	0.264	2.89581e-72	3	Dram2
1637	2.69285e-118	0.684713	0.439	0.17	8.69387e-114	3	Grk6
1739	2.58279e-80	0.683823	0.559	0.328	8.33854e-76	3	Adcy7
1665	4.79132e-108	0.682258	0.734	0.471	1.54688e-103	3	Snrpe
1709	6.22903e-94	0.682187	0.833	0.625	2.01104e-89	3	Nsa2
1404	0	0.680446	0.251	0.008	0	3	Tgfbr3
1670	4.56975e-107	0.680159	0.861	0.651	1.47534e-102	3	Myh9
1722	1.82694e-89	0.679338	0.49	0.228	5.89827e-85	3	Cers6
1604	6.9021e-138	0.679285	0.372	0.108	2.22834e-133	3	Slc2a6
1557	2.97253e-168	0.679057	0.993	0.898	9.5968e-164	3	Rpl18
1656	2.47342e-110	0.678271	0.485	0.215	7.98542e-106	3	Ccm2
1645	3.88985e-114	0.678036	0.413	0.153	1.25584e-109	3	Me2
1703	2.20302e-94	0.677248	0.506	0.258	7.11245e-90	3	Cdc40
1698	3.28671e-98	0.676557	0.67	0.434	1.06112e-93	3	Psmb5
1707	5.96847e-94	0.674949	0.976	0.865	1.92692e-89	3	Sat1
1666	5.61549e-108	0.674655	0.835	0.621	1.81296e-103	3	Ubl5
1713	1.61206e-92	0.673115	0.708	0.448	5.20454e-88	3	Aldh2
1660	3.32697e-109	0.672917	0.715	0.457	1.07411e-104	3	Sf3b6
1730	1.12597e-86	0.672851	0.681	0.469	3.6352e-82	3	Adipor1
1719	4.58778e-90	0.672778	0.6	0.348	1.48116e-85	3	Cast
1732	4.88543e-84	0.670244	0.824	0.644	1.57726e-79	3	Tpr
1716	1.11139e-91	0.669502	0.704	0.478	3.58812e-87	3	Lnpep
1657	3.30855e-110	0.668832	0.877	0.638	1.06816e-105	3	Hint1
1729	5.20823e-87	0.668831	0.306	0.101	1.68148e-82	3	Ltb4r1
1694	2.60649e-99	0.668621	0.885	0.7	8.41505e-95	3	Tpd52
1710	1.52404e-93	0.668448	0.666	0.431	4.92037e-89	3	Psmb10
1689	6.64455e-101	0.668057	0.814	0.583	2.14519e-96	3	Cox5b
1725	8.58561e-89	0.667905	0.692	0.472	2.77186e-84	3	Pten
1711	3.13444e-93	0.667893	0.596	0.35	1.01195e-88	3	Tmem160
1734	1.08026e-82	0.667275	0.589	0.355	3.48763e-78	3	Itch
1755	1.18157e-41	0.666191	0.625	0.483	3.81471e-37	3	Ppm1h
1749	1.69019e-72	0.664795	0.771	0.602	5.45677e-68	3	Ankrd44
1726	4.16082e-88	0.663472	0.699	0.485	1.34332e-83	3	Srp9
1715	5.66642e-92	0.660466	0.737	0.497	1.8294e-87	3	Ndufa6
1720	9.40839e-90	0.660459	0.718	0.486	3.0375e-85	3	Lrp1
1684	3.13789e-102	0.659719	0.844	0.631	1.01307e-97	3	Eif3h
1723	2.49513e-89	0.659119	0.832	0.629	8.05553e-85	3	Slc11a1
1696	7.8395e-99	0.658447	0.801	0.566	2.53098e-94	3	Snrpg
1669	2.45556e-107	0.65809	0.78	0.495	7.92777e-103	3	Rbms1
1686	5.33363e-102	0.657395	0.976	0.888	1.72196e-97	3	Rel
1683	7.97327e-103	0.656677	0.559	0.289	2.57417e-98	3	Ilrun
1692	5.16148e-100	0.656572	0.71	0.462	1.66638e-95	3	Psmb3
1746	4.75316e-76	0.655797	0.668	0.396	1.53456e-71	3	Dusp2
1634	2.33374e-120	0.655786	0.356	0.112	7.53448e-116	3	Gm5547
1727	4.29223e-88	0.655503	0.729	0.51	1.38575e-83	3	Zc3hav1
1673	9.46584e-107	0.655363	0.389	0.143	3.05605e-102	3	Apobr
1745	1.67366e-76	0.65443	0.635	0.417	5.40341e-72	3	Cycs
1668	2.4094e-107	0.652809	0.896	0.685	7.77874e-103	3	Uqcrh
1538	2.09046e-179	0.652734	0.995	0.916	6.74905e-175	3	Rpl35a
1571	3.63828e-156	0.652317	0.996	0.907	1.17462e-151	3	Rpl37a
1712	5.46126e-93	0.651972	0.72	0.5	1.76317e-88	3	Psma2
1601	1.76779e-140	0.651293	0.981	0.871	5.70731e-136	3	Gnai2
1583	3.42006e-151	0.650805	0.32	0.074	1.10417e-146	3	Nod1
1702	1.57953e-94	0.649781	0.824	0.636	5.09952e-90	3	Vamp8
1735	3.42397e-82	0.648383	0.593	0.339	1.10543e-77	3	Cyth1
1543	1.51309e-176	0.647548	0.278	0.047	4.885e-172	3	Zbtb16
1740	2.6025e-80	0.647228	0.585	0.362	8.40216e-76	3	Pon2
1701	7.79433e-95	0.64643	0.815	0.585	2.5164e-90	3	H2afy
1646	4.66913e-114	0.646356	0.959	0.827	1.50743e-109	3	Clic1
1724	7.09839e-89	0.646167	0.758	0.564	2.29172e-84	3	Ccdc12
1741	1.70724e-79	0.645325	0.639	0.432	5.51183e-75	3	Ppp1r2
1717	1.28241e-91	0.645276	0.635	0.405	4.14027e-87	3	Tomm22
1609	1.25548e-135	0.644175	0.991	0.875	4.05332e-131	3	Rack1
1561	1.15872e-164	0.642798	0.995	0.9	3.74094e-160	3	Rps13
1752	8.08168e-58	0.642656	0.472	0.254	2.60917e-53	3	Vav3
1747	5.98305e-76	0.642447	0.593	0.374	1.93163e-71	3	Magt1
1700	5.00997e-95	0.641841	0.503	0.248	1.61747e-90	3	Eif4ebp1
1718	1.78865e-91	0.640408	0.693	0.46	5.77465e-87	3	Ndufb9
1554	4.30712e-169	0.640255	0.998	0.913	1.39055e-164	3	Rpsa
1733	4.70568e-83	0.638582	0.574	0.332	1.51923e-78	3	BC028528
1558	6.11477e-168	0.637628	0.995	0.928	1.97415e-163	3	Rps24
1748	7.64494e-73	0.635393	0.537	0.316	2.46817e-68	3	Tspan13
1742	8.40907e-78	0.634996	0.662	0.446	2.71487e-73	3	Slk
1677	4.83552e-105	0.631695	0.82	0.569	1.56115e-100	3	Elob
1705	3.68607e-94	0.631335	0.374	0.145	1.19005e-89	3	Gyg
1753	3.15816e-51	0.630027	0.524	0.339	1.01961e-46	3	Pmaip1
1738	9.29286e-81	0.629752	0.725	0.513	3.0002e-76	3	Abracl
1736	2.32059e-81	0.62614	0.585	0.352	7.49201e-77	3	Nop10
1750	5.40484e-72	0.62592	0.62	0.41	1.74495e-67	3	Psmb9
1691	4.30776e-100	0.62569	0.354	0.125	1.39076e-95	3	Pptc7
1737	5.49028e-81	0.625345	0.746	0.55	1.77254e-76	3	Tnfrsf1a

## Sheet: 4 - Mac-A
	p_val	avg_log2FC	pct.1	pct.2	p_val_adj	cluster	gene
1758	0	2.09829	0.913	0.261	0	4	Ms4a7
1760	5.54214e-244	1.89623	0.996	0.837	1.78928e-239	4	Apoe
1762	5.66043e-227	1.48959	0.885	0.405	1.82747e-222	4	Lilr4b
1791	7.32753e-117	1.4812	0.884	0.559	2.36569e-112	4	Rgs1
1778	3.25552e-133	1.4081	0.839	0.465	1.05105e-128	4	H2-Aa
1782	1.75544e-129	1.39786	0.812	0.445	5.66743e-125	4	H2-Eb1
1761	1.24744e-239	1.36669	0.917	0.446	4.02737e-235	4	Cxcl16
1787	1.99361e-121	1.36287	0.849	0.525	6.43638e-117	4	H2-Ab1
1768	3.69942e-163	1.33883	0.98	0.794	1.19436e-158	4	Cd14
1789	2.1035e-119	1.3242	0.958	0.781	6.79115e-115	4	Cd74
1795	1.65562e-108	1.25932	0.309	0.078	5.34518e-104	4	Vcam1
1779	6.6296e-133	1.22389	0.697	0.299	2.14037e-128	4	Sdc4
1770	1.52584e-154	1.19253	0.911	0.621	4.92619e-150	4	Bst2
1801	1.3714e-99	1.16333	0.647	0.339	4.42758e-95	4	Glipr1
1790	6.76309e-118	1.15998	0.651	0.282	2.18346e-113	4	Cd72
1780	1.20541e-131	1.13572	0.831	0.442	3.89166e-127	4	Cxcl2
1825	1.13936e-61	1.1216	0.746	0.504	3.67842e-57	4	Il1b
1765	4.85805e-179	1.09825	0.969	0.613	1.56842e-174	4	Lilrb4a
1775	7.01691e-147	1.09689	0.717	0.322	2.26541e-142	4	Gpr65
1763	2.3088e-226	1.09169	0.789	0.295	7.45397e-222	4	Axl
1804	4.05716e-94	1.07925	0.846	0.576	1.30986e-89	4	Ccrl2
1771	4.42184e-153	1.0622	0.915	0.573	1.42759e-148	4	Tmem176a
1773	1.01388e-147	1.05511	0.914	0.575	3.2733e-143	4	Cd63
1777	9.36128e-135	1.05216	0.643	0.279	3.02229e-130	4	Clec12a
1793	8.48917e-110	0.982909	0.865	0.583	2.74073e-105	4	Tlr2
1781	1.63954e-131	0.975283	0.525	0.177	5.29326e-127	4	Slamf7
1776	4.20524e-137	0.97037	0.935	0.661	1.35766e-132	4	Tmem176b
1774	1.75301e-147	0.967149	0.98	0.539	5.65959e-143	4	Cybb
1807	2.40918e-85	0.963831	0.836	0.593	7.77805e-81	4	Slfn2
1803	1.38371e-95	0.958803	0.897	0.633	4.46729e-91	4	Pmepa1
1792	1.08133e-113	0.945983	0.956	0.739	3.49108e-109	4	Bcl2a1b
1767	1.82482e-169	0.930166	1	0.971	5.89145e-165	4	Fth1
1820	1.84949e-67	0.926232	0.655	0.384	5.97107e-63	4	Rapgef2
1772	2.89385e-148	0.925084	0.741	0.314	9.34279e-144	4	Rab7b
1786	1.5339e-122	0.894685	0.851	0.509	4.95219e-118	4	Adgre1
1759	2.96625e-253	0.889134	0.514	0.103	9.57655e-249	4	Mmp14
1827	9.97914e-59	0.885454	0.781	0.537	3.22176e-54	4	Id2
1847	1.02854e-38	0.881587	0.534	0.34	3.32065e-34	4	Tnfaip2
1809	2.66691e-83	0.858897	0.615	0.317	8.61011e-79	4	Abca1
1805	5.75876e-89	0.820787	0.489	0.204	1.85921e-84	4	AI504432
1785	7.43033e-124	0.818834	0.925	0.537	2.39888e-119	4	Ifi207
1784	6.91167e-124	0.815806	0.597	0.229	2.23143e-119	4	Mdfic
1797	7.06534e-106	0.801163	0.361	0.102	2.28105e-101	4	Igf1
1799	8.04118e-104	0.786944	0.735	0.38	2.59609e-99	4	Apobec1
1798	6.93701e-104	0.774408	0.627	0.27	2.23961e-99	4	Pla2g7
1859	2.96645e-32	0.771976	0.456	0.271	9.57717e-28	4	Gadd45g
1841	1.22581e-43	0.763109	0.697	0.482	3.95753e-39	4	Fcrls
1769	6.36662e-162	0.762166	0.438	0.112	2.05546e-157	4	Scimp
1806	2.2935e-87	0.759273	0.596	0.296	7.40456e-83	4	Slamf9
1796	5.71766e-108	0.753556	0.977	0.83	1.84595e-103	4	Ctsc
1794	7.1103e-109	0.742675	0.531	0.203	2.29556e-104	4	Lilra5
1802	3.56949e-98	0.729465	0.597	0.266	1.15241e-93	4	Ptger4
1811	2.37385e-77	0.722381	0.788	0.506	7.66397e-73	4	Lacc1
1814	2.67791e-72	0.704324	0.564	0.267	8.64564e-68	4	Plau
1764	5.02921e-196	0.693549	0.341	0.054	1.62368e-191	4	Col14a1
1823	1.81202e-62	0.689465	0.77	0.515	5.85011e-58	4	Anxa5
1818	2.06138e-68	0.677912	0.718	0.389	6.65516e-64	4	Stap1
1835	6.3425e-48	0.676081	0.94	0.736	2.04767e-43	4	Ccl4
1813	4.49277e-73	0.673022	0.601	0.298	1.45049e-68	4	Cxcr4
1852	3.15634e-35	0.665535	0.672	0.458	1.01903e-30	4	Lmna
1817	5.55203e-69	0.659154	0.808	0.513	1.79247e-64	4	Rasgef1b
1812	1.82239e-74	0.655326	0.683	0.394	5.88359e-70	4	Blvrb
1808	1.29238e-83	0.653295	0.709	0.375	4.17244e-79	4	Stab1
1821	9.55463e-66	0.636719	0.632	0.315	3.08471e-61	4	Wfdc17
1819	9.29504e-68	0.633402	0.706	0.441	3.0009e-63	4	Rab20
1800	1.48928e-100	0.630419	0.6	0.253	4.80813e-96	4	Sash1
1833	1.36545e-51	0.628005	0.703	0.471	4.40837e-47	4	H2-DMb1
1834	5.75929e-50	0.623503	0.666	0.419	1.85939e-45	4	Gpr183
1783	1.71036e-127	0.614705	0.768	0.307	5.5219e-123	4	Dab2
1788	1.60494e-119	0.605221	0.342	0.087	5.18156e-115	4	Zmynd15
1882	1.9951e-22	0.602738	0.483	0.335	6.44119e-18	4	Phlda1
1826	4.4041e-61	0.601637	0.861	0.665	1.42186e-56	4	Aif1
1828	5.0318e-57	0.599664	0.382	0.161	1.62452e-52	4	Aoah
1848	2.06941e-37	0.592863	0.366	0.179	6.68108e-33	4	Tnip3
1766	4.18221e-178	0.592848	0.319	0.052	1.35023e-173	4	Ms4a14
1816	1.47514e-69	0.591672	0.935	0.73	4.7625e-65	4	Cd86
1838	5.75792e-46	-0.599683	0.983	0.947	1.85894e-41	4	Actg1
1896	3.7293e-19	-0.600396	0.094	0.224	1.204e-14	4	Fyn
1917	6.18373e-10	-0.601075	0.515	0.549	1.99642e-05	4	Pde3b
1905	8.20254e-15	-0.602447	0.682	0.722	2.64819e-10	4	Gls
1881	1.2198e-22	-0.604828	0.113	0.256	3.93811e-18	4	Slc16a3
1916	7.9225e-11	-0.6055	0.161	0.248	2.55778e-06	4	Bhlhe40
1876	1.21529e-24	-0.60671	0.477	0.589	3.92357e-20	4	Gng10
1886	5.88957e-22	-0.608163	0.6	0.671	1.90145e-17	4	Smap2
1922	5.45482e-09	-0.610863	0.166	0.249	0.000176109	4	Nedd9
1856	4.28466e-33	-0.611308	0.271	0.471	1.3833e-28	4	Il17ra
1884	3.72206e-22	-0.618481	0.394	0.506	1.20167e-17	4	Abi3
1845	1.30558e-40	-0.621172	0.639	0.757	4.21506e-36	4	Itgam
1921	1.95869e-09	-0.623116	0.321	0.409	6.32363e-05	4	Maml3
1864	7.33376e-30	-0.625809	0.653	0.74	2.3677e-25	4	Apbb1ip
1902	2.14912e-15	-0.63127	0.989	0.956	6.93844e-11	4	Junb
1924	5.25528e-08	-0.634787	0.862	0.776	0.00169667	4	Egr1
1868	2.48025e-28	-0.635031	0.296	0.472	8.0075e-24	4	Vps37b
1895	3.00753e-19	-0.6389	0.736	0.777	9.7098e-15	4	Mat2a
1863	7.16022e-30	-0.64046	0.134	0.316	2.31168e-25	4	Nupr1
1918	8.10284e-10	-0.642113	0.571	0.598	2.616e-05	4	Gm2a
1899	1.04421e-17	-0.647464	0.416	0.528	3.37125e-13	4	Ubash3b
1891	4.88209e-21	-0.648628	0.511	0.598	1.57618e-16	4	Cd37
1897	8.59651e-19	-0.652321	0.135	0.262	2.77538e-14	4	Emilin2
1844	5.46463e-41	-0.65277	0.043	0.245	1.76426e-36	4	Sall1
1875	3.64847e-25	-0.65341	0.234	0.388	1.17791e-20	4	Pros1
1914	7.89182e-11	-0.654279	0.214	0.318	2.54787e-06	4	Mctp1
1908	1.50327e-13	-0.655013	0.195	0.299	4.8533e-09	4	Agpat4
1888	1.16139e-21	-0.656794	0.222	0.366	3.74956e-17	4	Numb
1900	1.57742e-17	-0.66358	0.589	0.657	5.0927e-13	4	Srgap2
1878	2.93954e-24	-0.670269	0.339	0.483	9.49032e-20	4	Fam102b
1854	1.63163e-34	-0.673622	0.071	0.263	5.2677e-30	4	Gcnt2
1862	4.63788e-30	-0.675521	0.714	0.806	1.49734e-25	4	Stat3
1919	9.3907e-10	-0.68553	0.526	0.573	3.03179e-05	4	Lsp1
1867	6.14797e-29	-0.687891	0.188	0.356	1.98487e-24	4	Ldhb
1915	7.90373e-11	-0.691585	0.233	0.325	2.55172e-06	4	Ints6
1855	1.74388e-34	-0.697356	0.57	0.69	5.6301e-30	4	Itgb2
1850	1.22437e-36	-0.713409	0.446	0.623	3.95289e-32	4	Asap1
1829	1.00297e-54	-0.720358	0.085	0.345	3.23809e-50	4	St3gal5
1901	1.35006e-15	-0.7257	0.791	0.81	4.35866e-11	4	Dleu2
1913	4.48842e-12	-0.727507	0.401	0.478	1.44909e-07	4	Egr3
1893	4.90337e-20	-0.729293	0.429	0.542	1.58305e-15	4	Clip1
1920	1.00712e-09	-0.729842	0.541	0.545	3.25148e-05	4	Gpr34
1879	5.23199e-24	-0.731259	0.304	0.455	1.68915e-19	4	Stk10
1903	2.93538e-15	-0.740532	0.427	0.534	9.47688e-11	4	Adrb2
1883	2.92267e-22	-0.746512	0.065	0.203	9.43584e-18	4	Plcl1
1885	4.90067e-22	-0.74705	0.267	0.411	1.58218e-17	4	Dusp5
1877	2.81933e-24	-0.748624	0.659	0.69	9.10221e-20	4	Bin1
1832	6.23581e-53	-0.753558	0.111	0.369	2.01323e-48	4	Add3
1880	5.30845e-24	-0.757068	0.429	0.526	1.71383e-19	4	Ptgs1
1887	9.85774e-22	-0.757147	0.876	0.88	3.18257e-17	4	Ier2
1904	5.44164e-15	-0.763921	0.772	0.743	1.75684e-10	4	Ctsl
1837	7.7477e-47	-0.769163	0.057	0.286	2.50135e-42	4	Adgrg1
1871	9.45218e-28	-0.773453	0.245	0.398	3.05164e-23	4	Golm1
1894	5.68181e-20	-0.780239	0.549	0.627	1.83437e-15	4	Tsc22d2
1925	1.38573e-07	-0.801291	0.159	0.225	0.00447382	4	Itgal
1923	4.65095e-08	-0.826337	0.223	0.29	0.00150156	4	S100a10
1840	3.9998e-44	-0.838357	0.872	0.893	1.29134e-39	4	Gnas
1865	2.21766e-29	-0.841535	0.079	0.243	7.15973e-25	4	Fgr
1842	4.32672e-42	-0.857335	0.097	0.309	1.39688e-37	4	Fscn1
1851	9.78221e-36	-0.867534	0.414	0.582	3.15819e-31	4	Pag1
1907	1.36232e-13	-0.872956	0.351	0.436	4.39823e-09	4	Adgre5
1912	2.39566e-12	-0.875053	0.218	0.307	7.73438e-08	4	Smpdl3a
1836	3.3824e-47	-0.884572	0.07	0.3	1.09201e-42	4	Serpine2
1846	3.42276e-40	-0.907364	0.335	0.537	1.10504e-35	4	Siglech
1866	3.45626e-29	-0.931458	0.26	0.427	1.11585e-24	4	Tuba1a
1898	5.03958e-18	-0.933794	0.576	0.624	1.62703e-13	4	Glul
1873	6.4928e-26	-0.937416	0.403	0.513	2.0962e-21	4	Arhgap5
1911	2.93639e-13	-0.938516	0.179	0.27	9.48015e-09	4	Gsr
1892	5.87782e-21	-0.938871	0.236	0.372	1.89765e-16	4	Gem
1869	3.04877e-28	-0.994817	0.374	0.523	9.84297e-24	4	Smad7
1906	3.94734e-14	-1.01261	0.211	0.315	1.2744e-09	4	Nav2
1830	7.76232e-54	-1.01588	0.163	0.429	2.50607e-49	4	Rbpms
1872	1.00453e-27	-1.02364	0.996	0.979	3.24312e-23	4	Cst3
1909	1.90651e-13	-1.05187	0.527	0.55	6.15518e-09	4	Plxdc2
1857	1.44685e-32	-1.07223	0.349	0.522	4.67117e-28	4	Ccl6
1874	2.79732e-25	-1.08059	0.147	0.293	9.03113e-21	4	Anxa2
1910	2.53602e-13	-1.16255	0.797	0.73	8.18754e-09	4	Rhob
1824	5.32598e-62	-1.18898	0.665	0.774	1.71949e-57	4	Cd9
1843	4.66697e-42	-1.19813	0.023	0.224	1.50673e-37	4	Ifitm6
1831	3.64654e-53	-1.19936	0.638	0.796	1.17728e-48	4	Klf4
1839	6.61883e-46	-1.26717	0.766	0.839	2.13689e-41	4	Klf2
1849	6.23467e-37	-1.27652	0.411	0.571	2.01286e-32	4	Sgk1
1858	2.00695e-32	-1.27951	0.425	0.531	6.47943e-28	4	P2ry12
1889	2.14206e-21	-1.28764	0.147	0.281	6.91564e-17	4	F13a1
1861	1.86787e-30	-1.30196	0.115	0.281	6.0304e-26	4	Napsa
1890	4.39691e-21	-1.4419	0.154	0.291	1.41954e-16	4	S100a6
1815	1.21191e-71	-1.49167	0.568	0.728	3.91266e-67	4	Selplg
1822	1.29767e-63	-1.56827	0.078	0.364	4.18953e-59	4	Nav3
1860	6.76625e-31	-1.57046	0.51	0.605	2.18448e-26	4	Tmsb10
1870	3.15804e-28	-1.63602	0.113	0.276	1.01957e-23	4	S100a4
1853	8.34524e-35	-1.97738	0.049	0.231	2.69426e-30	4	Plac8
1810	1.95251e-80	-2.16728	0.151	0.461	6.30367e-76	4	Sparc

## Sheet: 5 - C-Mono
	p_val	avg_log2FC	pct.1	pct.2	p_val_adj	cluster	gene
1936	0	3.51157	0.996	0.165	0	5	Plac8
1937	0	3.48357	0.891	0.098	0	5	Thbs1
1938	0	3.37282	0.68	0.025	0	5	Chil3
1939	0	3.12909	0.865	0.031	0	5	Ly6c2
1940	0	2.85759	0.993	0.215	0	5	S100a4
1941	0	2.83189	0.997	0.233	0	5	S100a6
1942	0	2.79087	1	0.84	0	5	Lyz2
1943	0	2.71424	0.88	0.057	0	5	Hp
1944	0	2.55656	1	0.548	0	5	Ifitm3
1945	0	2.44634	0.975	0.157	0	5	Ifitm6
1946	0	2.41508	0.997	0.571	0	5	Tmsb10
1947	0	2.35192	0.656	0.03	0	5	Plcb1
2034	8.75182e-280	2.35051	0.931	0.498	2.82553e-275	5	Ifi27l2a
1948	0	2.31205	0.956	0.131	0	5	Gda
1949	0	2.30116	1	0.345	0	5	Lgals3
1950	0	2.29806	0.931	0.157	0	5	Ms4a4c
1951	0	2.22746	0.784	0.04	0	5	Fn1
1952	0	2.20406	0.996	0.444	0	5	Crip1
1953	0	2.19427	0.991	0.483	0	5	Samhd1
1954	0	2.16044	0.809	0.093	0	5	Ccr2
1955	0	2.08111	0.994	0.275	0	5	Msrb1
1956	0	2.07936	0.972	0.215	0	5	Gsr
1957	0	2.02879	0.994	0.481	0	5	Ifitm2
1958	0	2.02598	0.971	0.236	0	5	Anxa2
1959	0	2.01923	0.493	0.022	0	5	Slpi
1960	0	1.99345	0.993	0.419	0	5	Vim
1961	0	1.98653	0.849	0.095	0	5	Mgst1
1962	0	1.97815	0.982	0.203	0	5	Emilin2
1963	0	1.96471	0.987	0.483	0	5	Ms4a6c
1964	0	1.92342	0.994	0.668	0	5	Prdx5
1965	0	1.84799	0.913	0.186	0	5	Emb
1966	0	1.81329	0.982	0.477	0	5	Ccl6
1967	0	1.7999	0.994	0.42	0	5	Cd44
1968	0	1.77173	0.954	0.298	0	5	Wfdc17
1969	0	1.72552	0.99	0.352	0	5	Ahnak
2025	5.21828e-297	1.70414	0.994	0.577	1.68472e-292	5	Fxyd5
1970	0	1.66428	0.907	0.186	0	5	Klra2
1971	0	1.65917	0.987	0.312	0	5	Cytip
1972	0	1.65503	0.977	0.242	0	5	Plbd1
1973	0	1.62121	0.982	0.399	0	5	Mrpl33
1974	0	1.59106	0.935	0.258	0	5	Smpdl3a
2104	4.77674e-209	1.57783	0.675	0.195	1.54217e-204	5	Xylt1
2045	6.2546e-268	1.56748	0.937	0.408	2.0193e-263	5	Cdk2ap2
2028	1.32506e-289	1.54017	0.985	0.579	4.27795e-285	5	Taldo1
1975	0	1.53787	0.944	0.282	0	5	S100a11
2038	9.7438e-275	1.52757	0.999	0.776	3.14579e-270	5	Cd52
2063	2.79158e-247	1.50442	0.969	0.482	9.01262e-243	5	Plaur
2017	6.03051e-306	1.4682	1	0.903	1.94695e-301	5	H3f3a
2026	1.49937e-294	1.46115	0.869	0.246	4.84072e-290	5	S100a10
2058	9.59262e-255	1.44161	0.764	0.217	3.09698e-250	5	Cers6
2023	3.85133e-298	1.44117	0.696	0.147	1.2434e-293	5	Arhgap26
1976	0	1.43023	0.664	0.101	0	5	Grk5
2033	5.32805e-280	1.42988	0.977	0.393	1.72016e-275	5	Adgre5
2082	5.19758e-223	1.42839	0.885	0.363	1.67804e-218	5	Jarid2
2059	2.08592e-254	1.42788	0.928	0.384	6.73439e-250	5	Ms4a6b
2072	8.7144e-231	1.42788	0.991	0.58	2.81344e-226	5	Emp3
1977	0	1.42456	0.733	0.063	0	5	Mefv
1978	0	1.42425	0.987	0.221	0	5	Napsa
1979	0	1.40887	0.739	0.056	0	5	C3
2035	1.40693e-278	1.40817	0.978	0.541	4.54227e-274	5	Psma7
2029	4.14288e-289	1.40346	0.996	0.691	1.33753e-284	5	Sem1
1980	0	1.39704	0.799	0.099	0	5	Mcemp1
2057	3.83487e-256	1.37591	0.99	0.72	1.23809e-251	5	Alox5ap
2055	8.09474e-258	1.37542	0.993	0.698	2.61339e-253	5	Tpd52
2061	3.14757e-250	1.37341	0.985	0.525	1.01619e-245	5	Lst1
1981	0	1.3439	0.742	0.126	0	5	Clec4e
2060	9.92165e-251	1.33863	0.841	0.288	3.2032e-246	5	Capg
1982	0	1.33692	0.78	0.081	0	5	Sirpb1c
2018	1.63527e-304	1.33079	0.896	0.299	5.27948e-300	5	Pirb
2044	1.52303e-268	1.32955	0.979	0.554	4.91709e-264	5	Sec61b
1983	0	1.32724	0.869	0.187	0	5	Fgr
2051	6.58762e-262	1.31087	0.935	0.428	2.12681e-257	5	Esd
2084	1.0493e-221	1.30316	0.896	0.365	3.38768e-217	5	Ccl9
2056	2.96437e-257	1.30288	0.988	0.702	9.57046e-253	5	Nme2
1984	0	1.30148	0.646	0.027	0	5	Gm9733
2087	7.39259e-221	1.29935	0.968	0.585	2.3867e-216	5	Tspo
2046	8.93926e-268	1.29844	0.952	0.416	2.88604e-263	5	H2afj
2048	1.33808e-265	1.29704	0.88	0.33	4.31998e-261	5	Aprt
1985	0	1.29503	0.617	0.049	0	5	F10
2062	2.68409e-248	1.29014	0.975	0.474	8.66557e-244	5	Cd300a
2031	3.64422e-282	1.28179	0.753	0.173	1.17654e-277	5	Anxa1
1986	0	1.27859	0.548	0.039	0	5	Sell
2092	4.00212e-218	1.24541	0.997	0.828	1.29208e-213	5	Coro1a
2127	1.36459e-187	1.23984	0.668	0.188	4.40556e-183	5	Alcam
1987	0	1.23344	0.909	0.227	0	5	Gpr132
2160	2.72935e-169	1.22628	0.891	0.411	8.81169e-165	5	Trps1
2069	1.45481e-234	1.21907	0.947	0.453	4.69686e-230	5	Dbi
1988	0	1.19134	0.486	0.02	0	5	Sgms2
2096	8.18443e-216	1.19052	0.999	0.796	2.64234e-211	5	Gpx1
2065	2.62213e-243	1.18615	0.946	0.399	8.46553e-239	5	Diaph1
2052	7.6529e-261	1.18577	0.819	0.247	2.47074e-256	5	Ldlr
1989	0	1.18153	0.783	0.175	0	5	Gpr35
2019	3.30535e-302	1.17927	0.767	0.177	1.06713e-297	5	Runx3
2111	3.85867e-202	1.17778	0.987	0.542	1.24577e-197	5	Lsp1
2077	3.26991e-225	1.17256	0.984	0.687	1.05569e-220	5	Arhgdib
2429	5.13094e-68	1.1687	0.746	0.454	1.65652e-63	5	AY036118
2107	4.55787e-208	1.16335	0.731	0.218	1.47151e-203	5	Irf7
1990	0	1.16199	0.799	0.163	0	5	Mcub
2080	8.07246e-224	1.15657	0.874	0.336	2.60619e-219	5	Prdx6
2049	2.32967e-264	1.15583	0.858	0.26	7.52135e-260	5	Nfil3
2067	2.0089e-236	1.15375	0.993	0.765	6.48572e-232	5	Rpl36al
2076	4.56234e-226	1.15368	0.678	0.166	1.47295e-221	5	Apoc2
2124	3.96614e-191	1.15186	0.737	0.235	1.28047e-186	5	Slfn5
2053	8.81452e-261	1.15167	0.941	0.329	2.84577e-256	5	Itga4
1991	0	1.15136	0.662	0.089	0	5	Gpr141
1992	0	1.14515	0.655	0.1	0	5	Trem1
2075	2.96583e-226	1.1401	0.95	0.484	9.57518e-222	5	Ndufb1-ps
2201	5.30572e-156	1.13994	0.702	0.245	1.71295e-151	5	Vav3
1993	0	1.13954	0.571	0.065	0	5	Stxbp6
2293	5.38123e-129	1.13886	0.913	0.57	1.73733e-124	5	Tagln2
1994	0	1.13353	0.643	0.117	0	5	Clec4d
2039	1.55881e-274	1.11791	1	0.927	5.03261e-270	5	Tyrobp
2083	3.77364e-222	1.11785	0.739	0.209	1.21832e-217	5	Nedd9
2036	8.43951e-277	1.10707	0.511	0.079	2.7247e-272	5	Morrbid
2043	1.50654e-270	1.08937	0.997	0.917	4.86388e-266	5	Rps9
2070	2.0637e-234	1.08743	0.999	0.907	6.66267e-230	5	Rplp0
2032	5.95308e-282	1.0853	0.702	0.162	1.92195e-277	5	Cdkn2d
2133	1.18158e-185	1.07435	0.919	0.395	3.81473e-181	5	Metrnl
2146	1.85654e-176	1.06876	0.495	0.112	5.99384e-172	5	Id3
2102	4.86216e-211	1.06505	0.987	0.628	1.56975e-206	5	Atp5h
1995	0	1.06478	0.348	0.008	0	5	Vcan
2118	1.06077e-197	1.06107	0.981	0.675	3.42471e-193	5	Pitpna
2050	8.41081e-264	1.05917	0.673	0.153	2.71543e-259	5	Plec
2090	4.83755e-219	1.05785	0.818	0.287	1.5618e-214	5	Rnf149
2073	3.35214e-229	1.05608	0.996	0.882	1.08224e-224	5	Arpc1b
2042	1.03399e-271	1.0558	0.734	0.177	3.33822e-267	5	Zbp1
2159	7.37882e-170	1.05346	0.991	0.544	2.38225e-165	5	Cybb
2100	7.42572e-212	1.05266	0.99	0.663	2.39739e-207	5	Atp5l
1996	0	1.05185	0.241	0.01	0	5	Nrg1
2121	4.08629e-194	1.04822	0.863	0.382	1.31926e-189	5	Card19
2145	1.31981e-177	1.04791	0.979	0.662	4.26099e-173	5	Atox1
1997	0	1.04596	0.47	0.016	0	5	F5
2116	5.53032e-200	1.03797	0.852	0.329	1.78546e-195	5	Cyth1
2071	6.42783e-233	1.036	0.999	0.912	2.07522e-228	5	Rps27a
2099	2.7276e-212	1.03567	0.856	0.317	8.80606e-208	5	Trim25
2094	1.53991e-217	1.03566	0.899	0.35	4.97158e-213	5	Clec4a3
1998	0	1.03536	0.562	0.038	0	5	AI839979
2151	1.05416e-172	1.03379	0.956	0.585	3.40337e-168	5	Pkm
1999	0	1.0324	0.665	0.09	0	5	Gm21188
2149	1.53704e-175	1.02952	0.938	0.493	4.96232e-171	5	Rbms1
2088	8.49046e-220	1.02765	0.994	0.841	2.74114e-215	5	Serf2
2421	1.77555e-83	1.02545	0.796	0.502	5.73237e-79	5	Cmip
2114	1.79148e-200	1.02501	0.651	0.18	5.78379e-196	5	St3gal4
2143	7.57954e-179	1.02463	0.996	0.784	2.44705e-174	5	Ly6e
2135	8.39313e-184	1.02444	0.913	0.442	2.70972e-179	5	Aldh2
2155	2.26983e-171	1.02343	0.451	0.097	7.32815e-167	5	Atrnl1
2000	0	1.02134	0.568	0.064	0	5	Hopx
2001	0	1.01757	0.464	0.054	0	5	Vegfa
2002	0	1.01561	0.718	0.138	0	5	Tnfsf13
2258	1.37375e-137	1.0105	0.925	0.609	4.43516e-133	5	Ifi30
2047	9.16729e-266	1.00289	0.722	0.176	2.95966e-261	5	Sorl1
2134	1.02708e-184	1.00046	0.993	0.733	3.31594e-180	5	Tln1
2117	2.70447e-199	1.0003	0.837	0.317	8.73138e-195	5	Add3
2136	2.41046e-182	0.999545	0.978	0.633	7.78218e-178	5	Sec61g
2095	3.87661e-216	0.995366	1	0.891	1.25156e-211	5	Cyba
2144	1.17066e-177	0.992193	0.919	0.459	3.77948e-173	5	Txn1
2214	1.06377e-151	0.990082	1	0.867	3.43437e-147	5	Cebpb
2054	1.32027e-260	0.989422	0.628	0.131	4.26248e-256	5	Cd244a
2142	5.34335e-180	0.986766	0.96	0.557	1.7251e-175	5	Glud1
2123	2.28217e-191	0.983209	0.774	0.283	7.36799e-187	5	Hpcal1
2240	4.24224e-144	0.975617	0.907	0.506	1.36961e-139	5	Syk
2079	4.40859e-224	0.975025	0.9	0.328	1.42331e-219	5	Flna
2078	2.91908e-224	0.974091	0.999	0.9	9.42425e-220	5	Rpl18
2404	2.71864e-93	0.970538	0.467	0.161	8.77714e-89	5	Rgcc
2139	8.45979e-181	0.969484	0.698	0.215	2.73124e-176	5	Slc16a3
2137	3.48617e-182	0.968003	0.997	0.765	1.12551e-177	5	Myl6
2041	2.96723e-272	0.96164	0.661	0.138	9.57969e-268	5	Ahr
2020	2.95373e-300	0.961499	0.67	0.123	9.53613e-296	5	Rasgrp2
2190	2.1517e-158	0.960934	0.975	0.685	6.94676e-154	5	Eif3f
2138	4.29791e-181	0.957508	0.896	0.404	1.38758e-176	5	Ppp2r5a
2415	1.73645e-89	0.957125	0.865	0.499	5.60614e-85	5	Il1b
2022	1.57675e-298	0.956904	0.742	0.156	5.09053e-294	5	Xdh
2098	1.20793e-213	0.956869	0.997	0.874	3.8998e-209	5	Rpl24
2024	8.18187e-298	0.954085	0.736	0.149	2.64152e-293	5	Itgb7
2172	1.33307e-164	0.948666	0.841	0.35	4.30383e-160	5	Sp100
2119	6.06173e-196	0.946045	0.993	0.775	1.95703e-191	5	Cox4i1
2147	3.24063e-176	0.945687	0.975	0.648	1.04624e-171	5	Arf5
2126	1.47258e-188	0.944333	0.988	0.756	4.75421e-184	5	Cox8a
2003	0	0.939888	0.452	0.027	0	5	Slfn1
2004	0	0.935602	0.529	0.055	0	5	Dgkg
2328	1.55541e-115	0.933306	0.988	0.816	5.02165e-111	5	Lyn
2288	8.16575e-130	0.931125	0.987	0.788	2.63631e-125	5	H2afz
2176	7.93206e-164	0.926976	0.84	0.382	2.56086e-159	5	Eno1
2153	1.63554e-171	0.925395	0.985	0.685	5.28033e-167	5	Uqcrh
2169	3.16229e-165	0.922895	0.982	0.658	1.02094e-160	5	Atp5e
2215	1.53572e-151	0.921925	0.888	0.457	4.95807e-147	5	Selenow
2193	6.91021e-158	0.914442	0.959	0.609	2.23096e-153	5	Gmfg
2005	0	0.912398	0.542	0.048	0	5	Gm5150
2150	9.99061e-174	0.909854	0.994	0.81	3.22547e-169	5	Naca
2166	9.03366e-168	0.909086	0.969	0.586	2.91652e-163	5	Cox6c
2188	6.4731e-159	0.9042	0.931	0.474	2.08984e-154	5	Snx20
2108	1.69245e-206	0.902547	0.507	0.1	5.46408e-202	5	Gm15987
2115	4.03486e-200	0.90231	0.997	0.892	1.30266e-195	5	Rpl28
2141	1.93915e-180	0.901453	0.653	0.187	6.26055e-176	5	St3gal1
2171	1.2576e-164	0.90133	0.794	0.316	4.06016e-160	5	Csf2rb
2181	1.22541e-162	0.90083	0.943	0.562	3.95622e-158	5	Atp5c1
2406	4.99961e-92	0.897423	0.85	0.522	1.61412e-87	5	Gngt2
2113	5.07147e-201	0.896235	0.621	0.156	1.63732e-196	5	4930523C07Rik
2229	2.10451e-147	0.894808	0.974	0.648	6.79441e-143	5	Psmb8
2191	3.01046e-158	0.891748	0.894	0.436	9.71926e-154	5	Slk
2283	1.08306e-130	0.890969	0.896	0.516	3.49668e-126	5	Rnh1
2085	1.70597e-221	0.890382	0.833	0.255	5.50773e-217	5	Agpat4
2275	9.95309e-134	0.889061	0.927	0.53	3.21335e-129	5	Gpcpd1
2128	5.10068e-187	0.887655	0.999	0.897	1.64675e-182	5	Rpl41
2040	1.11635e-273	0.887185	0.608	0.113	3.60412e-269	5	Atp8b4
2271	6.43519e-135	0.886831	0.947	0.644	2.0776e-130	5	Gpx4
2225	2.0716e-148	0.886722	0.922	0.455	6.68816e-144	5	Tgfbi
2156	1.41221e-170	0.88652	0.896	0.438	4.55932e-166	5	Fis1
2203	1.34583e-155	0.885414	0.86	0.409	4.34502e-151	5	Cycs
2299	3.23029e-126	0.883565	0.934	0.595	1.0429e-121	5	Tkt
2313	8.55763e-122	0.882306	0.966	0.737	2.76283e-117	5	Ptpn1
2234	3.77504e-145	0.880295	0.72	0.277	1.21877e-140	5	Crtc3
2106	1.46111e-208	0.878397	0.999	0.94	4.7172e-204	5	Fau
2236	5.43131e-145	0.877391	0.894	0.477	1.7535e-140	5	Ncf4
2016	5.19254e-306	0.877152	0.574	0.089	1.67641e-301	5	Ltb4r1
2006	0	0.876658	0.426	0.015	0	5	Arhgef37
2086	1.82021e-221	0.874614	0.761	0.224	5.87654e-217	5	AB124611
2206	3.52793e-154	0.873255	0.862	0.403	1.13899e-149	5	Igsf6
2131	8.4434e-186	0.870961	0.79	0.271	2.72595e-181	5	Fam49a
2130	7.24909e-186	0.87069	0.786	0.276	2.34037e-181	5	Camkk2
2129	1.96213e-186	0.870114	0.793	0.236	6.33475e-182	5	F13a1
2182	1.41287e-162	0.869547	0.95	0.514	4.56145e-158	5	Shisa5
2216	3.98947e-151	0.868887	0.953	0.506	1.288e-146	5	Anxa5
2007	0	0.866446	0.562	0.064	0	5	Glipr2
2173	3.66448e-164	0.862605	0.584	0.17	1.18308e-159	5	Ifi209
2255	3.28682e-138	0.85762	0.979	0.738	1.06115e-133	5	Rap1a
2132	1.14707e-185	0.857139	0.997	0.9	3.70332e-181	5	Rpl34
2199	1.87274e-156	0.851451	0.878	0.44	6.04614e-152	5	Rab5if
2245	1.73002e-140	0.850881	0.957	0.571	5.58535e-136	5	Gm2a
2037	5.09557e-275	0.850872	0.796	0.181	1.6451e-270	5	Itgal
2125	6.51002e-189	0.849355	1	0.909	2.10176e-184	5	Rps14
2120	5.47314e-195	0.84764	0.997	0.916	1.767e-190	5	Rpl19
2204	2.13206e-154	0.844176	0.946	0.588	6.88336e-150	5	Atp5f1
2068	5.27953e-235	0.839738	0.706	0.181	1.7045e-230	5	Adssl1
2227	1.87645e-147	0.838649	0.979	0.631	6.05813e-143	5	Cd47
2417	1.48489e-88	0.837981	0.539	0.211	4.79396e-84	5	Isg15
2220	4.13903e-149	0.837805	0.931	0.524	1.33629e-144	5	Scand1
2021	1.27012e-299	0.835635	0.63	0.118	4.10057e-295	5	Ethe1
2208	4.74747e-153	0.833988	0.993	0.795	1.53272e-148	5	Btf3
2223	9.42565e-149	0.833093	0.952	0.569	3.04307e-144	5	Eif3k
2300	1.04355e-125	0.832693	0.819	0.379	3.36909e-121	5	Apobec1
2251	2.66307e-139	0.829616	0.947	0.581	8.59772e-135	5	Cox5b
2008	0	0.820148	0.564	0.08	0	5	Ldlrad3
2218	6.39989e-150	0.81607	0.979	0.698	2.06621e-145	5	Arpc5
2189	6.58969e-159	0.814096	0.941	0.513	2.12748e-154	5	Ndufa13
2362	2.14713e-108	0.813282	0.863	0.499	6.93202e-104	5	Ninj1
2198	1.23472e-156	0.813202	0.994	0.844	3.9863e-152	5	Arpc3
2122	3.68249e-193	0.812654	0.786	0.245	1.18889e-188	5	Clec4a1
2256	3.4441e-138	0.812254	0.996	0.873	1.11193e-133	5	Calm1
2235	4.4506e-145	0.812053	0.965	0.593	1.43688e-140	5	Cox6b1
2158	3.38425e-170	0.811441	0.997	0.874	1.0926e-165	5	Rpl27
2093	7.82009e-218	0.810564	0.68	0.178	2.52471e-213	5	AI662270
2253	1.54446e-138	0.810516	0.85	0.405	4.98629e-134	5	Zyx
2325	4.25945e-117	0.810046	0.836	0.442	1.37516e-112	5	Epsti1
2354	7.94009e-110	0.809335	0.858	0.477	2.56346e-105	5	Smchd1
2165	4.19694e-168	0.806439	0.994	0.887	1.35498e-163	5	Rps18
2161	3.11928e-169	0.805805	1	0.915	1.00706e-164	5	Rpsa
2249	1.26795e-139	0.805713	0.928	0.566	4.09358e-135	5	Ppp1ca
2268	2.36325e-135	0.805651	0.969	0.707	7.62976e-131	5	Ncf2
2213	1.00257e-151	0.801291	0.725	0.253	3.2368e-147	5	Tgm2
2434	5.45293e-51	0.800115	0.517	0.251	1.76048e-46	5	Cmss1
2066	9.37779e-242	0.797119	0.577	0.113	3.02762e-237	5	Tmem51
2246	5.42721e-140	0.796892	0.671	0.242	1.75217e-135	5	Svil
2162	4.09891e-169	0.795982	0.999	0.893	1.32333e-164	5	Rpl26
2101	3.815e-211	0.795945	0.674	0.188	1.23167e-206	5	Siva1
2269	2.87275e-135	0.793427	0.96	0.635	9.27467e-131	5	Pomp
2264	4.23444e-136	0.792517	0.997	0.821	1.36709e-131	5	Sh3bgrl3
2301	1.1653e-125	0.791832	0.949	0.612	3.76218e-121	5	D8Ertd738e
2238	5.9996e-145	0.788899	0.862	0.418	1.93697e-140	5	Prr13
2259	4.07175e-137	0.787921	0.928	0.521	1.31456e-132	5	Cox5a
2237	5.48782e-145	0.78792	0.956	0.559	1.77174e-140	5	Ndufa4
2232	6.06174e-146	0.787268	1	0.946	1.95703e-141	5	Psap
2209	1.05167e-152	0.786947	0.797	0.324	3.39532e-148	5	BC028528
2179	1.60412e-163	0.785932	0.997	0.895	5.17891e-159	5	Rps7
2285	2.67907e-130	0.785608	0.91	0.507	8.64938e-126	5	Klf13
2257	1.18753e-137	0.785134	0.996	0.875	3.83395e-133	5	Npc2
2027	1.55306e-293	0.784383	0.535	0.08	5.01406e-289	5	Cd300lb
2263	3.8022e-136	0.782528	0.994	0.899	1.22754e-131	5	Ptprc
2164	4.02685e-168	0.78201	0.999	0.91	1.30007e-163	5	Rps16
2320	1.77603e-119	0.781677	1	0.891	5.7339e-115	5	Srgn
2262	3.42111e-136	0.780665	0.981	0.728	1.10451e-131	5	Capzb
2311	1.85165e-122	0.780563	0.881	0.483	5.97806e-118	5	Klf3
2219	1.25952e-149	0.780405	0.928	0.484	4.06637e-145	5	Rps27l
2168	9.19852e-166	0.779835	0.581	0.161	2.96974e-161	5	Gpd2
2009	0	0.779637	0.517	0.043	0	5	Hpse
2170	6.11224e-165	0.779535	0.712	0.24	1.97334e-160	5	Bcl3
2372	1.43341e-105	0.778654	0.874	0.478	4.62775e-101	5	Plin2
2197	2.71041e-157	0.777088	0.765	0.297	8.75055e-153	5	Pgk1
2252	6.4631e-139	0.774224	0.781	0.333	2.08661e-134	5	Degs1
2212	7.30112e-152	0.772682	0.75	0.293	2.35717e-147	5	Ciao2a
2270	5.48168e-135	0.77266	0.872	0.435	1.76976e-130	5	Cox7b
2178	9.49052e-164	0.772037	0.999	0.896	3.06401e-159	5	Rps5
2184	8.31079e-162	0.768719	0.8	0.323	2.68314e-157	5	Tmem167
2030	1.66976e-286	0.767015	0.49	0.068	5.39083e-282	5	Pdlim1
2097	1.17775e-214	0.766579	0.653	0.163	3.80238e-210	5	Rara
2180	6.54431e-163	0.765969	0.997	0.883	2.11283e-158	5	Rpl17
2154	1.91817e-171	0.765528	0.416	0.081	6.19282e-167	5	Gfod1
2010	0	0.764741	0.43	0.029	0	5	Adora2b
2279	8.03049e-132	0.764627	0.893	0.501	2.59264e-127	5	Tmem14c
2250	2.13046e-139	0.764247	0.909	0.484	6.87819e-135	5	Chmp2a
2319	4.86319e-120	0.763588	0.762	0.341	1.57008e-115	5	Notch2
2260	1.14807e-136	0.762766	0.918	0.497	3.70655e-132	5	Uqcrq
2187	3.09357e-159	0.761563	1	0.901	9.98759e-155	5	Rpl9
2294	6.08645e-129	0.76092	0.956	0.583	1.96501e-124	5	H2afy
2011	0	0.760241	0.405	0.004	0	5	Cd177
2383	7.83648e-101	0.759864	0.853	0.445	2.53001e-96	5	Pde4b
2200	4.6935e-156	0.758991	0.997	0.9	1.5153e-151	5	Rpl8
2089	1.67852e-219	0.758618	0.485	0.09	5.41909e-215	5	Sestd1
2306	1.44647e-123	0.754614	0.372	0.086	4.66993e-119	5	Pde7b
2281	2.97012e-131	0.754568	0.943	0.55	9.58904e-127	5	Rac2
2012	0	0.753892	0.52	0.055	0	5	Sirpb1b
2177	8.22426e-164	0.753634	0.706	0.233	2.6552e-159	5	Rras
2374	2.47228e-105	0.753279	0.824	0.438	7.98175e-101	5	Kdm7a
2291	1.50567e-129	0.751989	0.96	0.64	4.86104e-125	5	Hint1
2303	2.19249e-124	0.751665	0.822	0.407	7.07844e-120	5	Prdx2
2274	5.65277e-134	0.751576	0.916	0.514	1.825e-129	5	Tma7
2297	1.79097e-128	0.750909	0.866	0.449	5.78214e-124	5	Cmpk1
2359	6.09167e-109	0.750586	0.706	0.295	1.9667e-104	5	Mndal
2334	2.7619e-114	0.750473	0.844	0.467	8.91679e-110	5	Lamtor4
2428	8.93582e-69	0.748881	0.791	0.475	2.88493e-64	5	Arhgap15
2013	0	0.748856	0.517	0.06	0	5	Pira2
2292	3.78195e-129	0.748618	0.888	0.46	1.221e-124	5	Nadk
2298	5.83238e-128	0.748022	0.913	0.517	1.88298e-123	5	Nedd8
2224	1.59749e-148	0.744994	0.999	0.872	5.1575e-144	5	Rpl7
2273	3.38927e-134	0.742576	0.865	0.424	1.09422e-129	5	Taf10
2290	1.50412e-129	0.740489	0.611	0.209	4.85606e-125	5	Iqgap2
2205	2.86021e-154	0.739174	0.996	0.878	9.23418e-150	5	Rpl15
2316	1.65618e-120	0.737045	0.718	0.302	5.34698e-116	5	Rasa3
2207	4.20801e-153	0.736838	0.996	0.884	1.35856e-148	5	Arpc2
2183	6.45642e-162	0.734597	0.999	0.91	2.08445e-157	5	Rps10
2365	1.701e-107	0.734372	0.853	0.465	5.49169e-103	5	Rassf4
2243	2.78264e-141	0.734231	1	0.91	8.98375e-137	5	Rpl37a
2378	1.70695e-103	0.733886	0.935	0.594	5.51088e-99	5	Stk17b
2324	2.09091e-117	0.73108	0.94	0.583	6.7505e-113	5	Lrrfip1
2277	1.32637e-132	0.730566	0.99	0.836	4.28217e-128	5	Actr3
2333	1.71953e-114	0.730438	0.982	0.734	5.5515e-110	5	Slc25a5
2226	1.40926e-147	0.730381	0.771	0.301	4.54979e-143	5	Ap1s2
2426	1.49891e-74	0.729937	0.574	0.261	4.83924e-70	5	Sik3
2314	2.15512e-121	0.72975	0.985	0.785	6.9578e-117	5	Sub1
2186	1.96938e-159	0.729545	0.753	0.259	6.35816e-155	5	Rnase6
2336	3.67715e-114	0.728745	0.987	0.772	1.18717e-109	5	Rpl23a
2064	9.11225e-246	0.728292	0.561	0.104	2.94189e-241	5	Atp1a3
2330	1.14563e-114	0.726653	0.913	0.548	3.69867e-110	5	Eif3e
2247	6.59122e-140	0.726174	0.614	0.194	2.12798e-135	5	Ifi211
2230	3.79121e-147	0.725958	0.996	0.898	1.22399e-142	5	Rps15a
2312	6.72497e-122	0.725818	0.84	0.407	2.17115e-117	5	Fem1c
2310	7.5996e-123	0.72518	0.916	0.507	2.45353e-118	5	Abracl
2329	1.11381e-114	0.725115	0.866	0.481	3.59593e-110	5	Srp9
2382	6.04141e-101	0.72329	0.999	0.896	1.95047e-96	5	Btg1
2174	3.73882e-164	0.723219	0.999	0.927	1.20708e-159	5	Rpl27a
2110	5.91856e-204	0.720453	0.615	0.146	1.91081e-199	5	Arhgef10l
2432	2.29447e-53	0.7201	0.471	0.225	7.4077e-49	5	Mpp7
2103	2.44583e-209	0.71958	0.589	0.136	7.89636e-205	5	Capn2
2167	1.87158e-166	0.719497	0.999	0.942	6.04241e-162	5	Rpl13
2211	2.35464e-152	0.718091	0.752	0.275	7.60195e-148	5	Ccnd3
2295	7.09957e-129	0.716465	0.888	0.457	2.2921e-124	5	Psmb3
2361	1.70492e-108	0.715968	0.452	0.133	5.50433e-104	5	Fabp5
2384	8.35491e-101	0.715103	0.891	0.495	2.69738e-96	5	Rilpl2
2105	1.34363e-208	0.714034	0.565	0.125	4.33793e-204	5	Fam129b
2315	1.04243e-120	0.713221	0.94	0.573	3.36547e-116	5	Atp5d
2345	7.39178e-113	0.712924	0.881	0.486	2.38644e-108	5	Psme2
2112	5.51314e-202	0.711706	0.549	0.121	1.77992e-197	5	Klhl2
2388	3.88464e-99	0.711659	0.712	0.324	1.25416e-94	5	Bcl2l11
2309	2.98167e-123	0.710529	0.841	0.423	9.62632e-119	5	Psma4
2347	5.6293e-112	0.710307	0.859	0.446	1.81742e-107	5	Atp5mpl
2233	7.85467e-146	0.708911	1	0.903	2.53588e-141	5	Rps23
2379	8.88699e-103	0.708539	0.855	0.419	2.86916e-98	5	Ifi204
2368	7.71399e-107	0.707654	0.949	0.63	2.49046e-102	5	Eif3h
2375	1.1244e-103	0.707118	0.893	0.546	3.63012e-99	5	Tnfrsf1a
2221	4.34226e-149	0.703728	0.996	0.907	1.4019e-144	5	Rpl32
2282	4.35607e-131	0.702578	0.872	0.428	1.40636e-126	5	Psmb5
2296	1.49875e-128	0.700728	0.86	0.425	4.83871e-124	5	Mtpn
2343	4.93325e-113	0.700006	0.916	0.535	1.5927e-108	5	Smdt1
2305	1.44296e-123	0.699827	0.856	0.428	4.65861e-119	5	Ndufb7
2222	5.86427e-149	0.697108	0.661	0.221	1.89328e-144	5	Ybx3
2244	1.37954e-140	0.696424	0.606	0.185	4.45385e-136	5	Msr1
2349	6.76939e-112	0.695229	0.674	0.274	2.1855e-107	5	Nsf
2332	1.63582e-114	0.694585	0.957	0.675	5.28125e-110	5	Ostf1
2272	1.04694e-134	0.694229	0.997	0.878	3.38006e-130	5	Rack1
2323	2.50664e-118	0.692155	0.934	0.554	8.09269e-114	5	Cox7a2
2407	9.14045e-92	0.692046	0.648	0.279	2.95099e-87	5	Ext1
2419	8.80789e-87	0.691513	0.436	0.149	2.84363e-82	5	Mxd1
2284	2.05393e-130	0.689341	0.825	0.347	6.63112e-126	5	Sh3bgrl
2228	1.96037e-147	0.689329	0.555	0.15	6.32906e-143	5	Ceacam1
2266	5.61025e-136	0.688134	0.742	0.291	1.81127e-131	5	Mrpl30
2081	9.18625e-224	0.685557	0.432	0.066	2.96578e-219	5	Thbd
2369	1.08217e-106	0.684644	0.966	0.691	3.4938e-102	5	Ptpn18
2175	7.68209e-164	0.683154	0.564	0.151	2.48016e-159	5	Me2
2194	2.31526e-157	0.682634	0.539	0.138	7.47481e-153	5	Cdc42ep2
2195	2.49658e-157	0.681562	0.429	0.092	8.06021e-153	5	Pstpip2
2157	2.25181e-170	0.6805	1	0.952	7.26997e-166	5	Tpt1
2254	2.21303e-138	0.679721	0.999	0.906	7.14476e-134	5	Rpl10
2140	1.75563e-180	0.678755	0.645	0.184	5.66804e-176	5	Cib1
2340	3.43807e-113	0.678616	0.552	0.191	1.10998e-108	5	Stim2
2331	1.40418e-114	0.678567	0.831	0.427	4.53339e-110	5	Psmb10
2352	4.01969e-110	0.677685	0.979	0.721	1.29776e-105	5	Cox7c
2217	1.45837e-150	0.677472	0.997	0.913	4.70833e-146	5	Rpl11
2196	2.53046e-157	0.676422	0.75	0.26	8.16959e-153	5	B4galt5
2355	1.08634e-109	0.675461	0.856	0.464	3.50723e-105	5	Psmd8
2242	5.7294e-142	0.674768	0.68	0.226	1.84974e-137	5	Cyp4f18
2327	1.40804e-115	0.674452	0.89	0.504	4.54585e-111	5	Edf1
2074	6.68315e-227	0.674339	0.599	0.122	2.15765e-222	5	Zfyve9
2239	6.66597e-145	0.674295	0.996	0.903	2.15211e-140	5	Rps13
2302	1.44735e-125	0.674178	0.62	0.221	4.67277e-121	5	Rin3
2364	1.26291e-107	0.672483	0.302	0.065	4.07731e-103	5	Abtb2
2344	5.36607e-113	0.672069	0.9	0.491	1.73244e-108	5	Ndufa7
2231	3.66137e-146	0.67156	0.999	0.933	1.18207e-141	5	Fcer1g
2307	1.63844e-123	0.67003	0.9	0.494	5.28971e-119	5	Psma2
2109	1.22698e-204	0.669399	0.548	0.117	3.96129e-200	5	Tiam1
2322	1.09135e-118	0.668458	0.868	0.455	3.52341e-114	5	Ndufb9
2337	4.10126e-114	0.667874	0.919	0.537	1.32409e-109	5	Psmb1
2430	4.8879e-61	0.667703	0.599	0.302	1.57806e-56	5	Mir142hg
2261	2.43663e-136	0.667586	0.999	0.909	7.86667e-132	5	Rps11
2335	2.84714e-114	0.667332	0.9	0.482	9.19199e-110	5	Ikbkb
2409	9.6666e-92	0.666893	0.797	0.42	3.12086e-87	5	Stk10
2367	3.22849e-107	0.665899	0.778	0.366	1.04232e-102	5	Soat1
2192	3.25124e-158	0.662844	0.605	0.173	1.04966e-153	5	Rap1gap2
2405	3.40099e-92	0.662413	0.91	0.587	1.09801e-87	5	Serp1
2366	2.04252e-107	0.662208	0.872	0.47	6.59427e-103	5	Snrpe
2304	8.41706e-124	0.662021	0.997	0.886	2.71745e-119	5	Rplp2
2276	5.81968e-133	0.661613	0.759	0.307	1.87888e-128	5	S100a13
2381	7.55772e-102	0.660793	0.423	0.122	2.44001e-97	5	Tppp3
2411	1.28988e-91	0.660551	0.668	0.301	4.16437e-87	5	Rnf213
2392	3.91351e-98	0.660389	0.977	0.771	1.26348e-93	5	Mpeg1
2427	6.15901e-72	0.660253	0.419	0.156	1.98843e-67	5	Antxr2
2371	9.17037e-106	0.659852	0.997	0.87	2.96066e-101	5	Rpl38
2416	1.25633e-88	0.659387	0.651	0.273	4.05605e-84	5	Pla2g7
2350	4.34939e-111	0.658495	0.772	0.366	1.4042e-106	5	Prelid1
2287	7.94646e-130	0.658467	0.643	0.228	2.56552e-125	5	Mbp
2091	2.65036e-218	0.657902	0.342	0.043	8.55668e-214	5	Uck2
2326	3.04956e-116	0.657648	0.999	0.898	9.84551e-112	5	Rps28
2402	1.96774e-94	0.65749	0.668	0.278	6.35286e-90	5	Nupr1
2278	2.39194e-132	0.6567	0.67	0.245	7.72237e-128	5	Eif4ebp1
2280	1.00053e-131	0.655849	0.999	0.917	3.23023e-127	5	Rps8
2163	4.90518e-169	0.655745	0.571	0.153	1.58364e-164	5	Idh1
2317	1.94813e-120	0.653564	0.993	0.862	6.28953e-116	5	Rpl7a
2400	1.50504e-94	0.653472	0.99	0.81	4.85903e-90	5	Rps15
2152	6.82377e-172	0.653456	0.567	0.14	2.20306e-167	5	Rab11fip1
2356	1.77299e-109	0.653382	0.802	0.396	5.72409e-105	5	Uqcrfs1
2410	1.02816e-91	0.65198	0.972	0.741	3.31941e-87	5	Rps17
2346	2.13914e-112	0.65083	0.846	0.436	6.90622e-108	5	Ndufb8
2380	3.46926e-102	0.65078	0.815	0.391	1.12005e-97	5	Ezr
2357	3.60464e-109	0.649658	0.962	0.639	1.16376e-104	5	Myl12b
2425	5.85859e-75	0.648012	0.931	0.589	1.89145e-70	5	Slfn2
2377	1.28584e-103	0.64708	0.88	0.495	4.15132e-99	5	Ndufa6
2396	6.82931e-97	0.646502	0.925	0.602	2.20484e-92	5	Reep5
2395	1.23946e-97	0.645576	0.918	0.559	4.00158e-93	5	Ccdc12
2248	7.93283e-140	0.645273	0.744	0.266	2.56111e-135	5	Nr4a2
2360	1.61265e-108	0.643564	0.656	0.271	5.20642e-104	5	Tmpo
2241	1.31288e-143	0.643291	0.999	0.923	4.23865e-139	5	Rpl18a
2431	8.92783e-59	0.642943	0.718	0.43	2.88235e-54	5	Etv6
2210	1.8637e-152	0.64243	0.518	0.139	6.01695e-148	5	Stom
2376	1.22419e-103	0.64163	0.932	0.561	3.9523e-99	5	Atp5j2
2422	5.91257e-82	0.639502	0.841	0.518	1.90887e-77	5	Snx18
2338	2.00065e-113	0.639237	0.996	0.898	6.45908e-109	5	Rpl37
2418	9.19944e-88	0.639205	0.878	0.524	2.97004e-83	5	Tpm4
2412	2.80866e-91	0.638842	0.872	0.508	9.06777e-87	5	Fosl2
2387	2.35962e-99	0.638233	0.918	0.573	7.61802e-95	5	Ywhab
2318	2.22997e-120	0.636508	0.747	0.317	7.19947e-116	5	Ttc7
2265	5.51194e-136	0.635435	0.665	0.24	1.77953e-131	5	Dnajc15
2342	4.59977e-113	0.63539	0.997	0.846	1.48504e-108	5	Rpl22
2433	7.87945e-52	0.634697	0.278	0.096	2.54388e-47	5	Gab1
2185	2.28848e-160	0.633955	0.598	0.165	7.38837e-156	5	Pfkp
2308	1.83308e-123	0.633844	0.997	0.895	5.91811e-119	5	Rpl6
2358	5.04755e-109	0.632833	0.993	0.864	1.6296e-104	5	Rps26
2401	1.85297e-94	0.630001	0.608	0.255	5.9823e-90	5	Sec24b
2286	7.43684e-130	0.629014	0.999	0.902	2.40098e-125	5	Rps3
2321	2.12931e-119	0.628648	0.814	0.368	6.87448e-115	5	Atp5o
2399	6.6746e-95	0.627534	0.831	0.452	2.1549e-90	5	Cox17
2373	2.00427e-105	0.626811	0.997	0.869	6.47077e-101	5	Rpl36
2353	4.08553e-110	0.625362	0.822	0.405	1.31901e-105	5	Ndufb10
2403	2.26764e-94	0.623237	0.905	0.555	7.32107e-90	5	Uqcrb
2014	0	0.621964	0.348	0.019	0	5	Gpat3
2394	5.4516e-98	0.621805	0.919	0.565	1.76005e-93	5	Snrpg
2015	0	0.621115	0.307	0.005	0	5	Rhou
2289	1.32869e-129	0.620298	0.675	0.237	4.28968e-125	5	Gas7
2341	4.45928e-113	0.619943	0.784	0.369	1.43968e-108	5	Ndufb3
2348	6.47802e-112	0.618461	0.997	0.893	2.09143e-107	5	Rps19
2202	8.78664e-156	0.617705	0.58	0.159	2.83677e-151	5	Itpr1
2413	2.31166e-90	0.616493	0.969	0.721	7.46319e-86	5	Rac1
2398	3.31502e-95	0.616213	0.869	0.483	1.07026e-90	5	Ndufa2
2386	1.63177e-99	0.615545	0.858	0.467	5.26817e-95	5	Atp5md
2385	1.54173e-100	0.615114	0.932	0.569	4.97747e-96	5	Elob
2391	1.30908e-98	0.613798	0.991	0.83	4.22637e-94	5	Fam49b
2420	2.89868e-86	0.6126	0.784	0.417	9.3584e-82	5	Pgam1
2267	6.21729e-136	0.611855	0.665	0.223	2.00725e-131	5	Cnn2
2370	2.39572e-106	0.611339	0.809	0.403	7.73458e-102	5	Ndufb5
2397	1.07044e-96	0.608524	0.712	0.323	3.45591e-92	5	Fam117b
2435	7.80257e-36	0.607981	0.376	0.185	2.51906e-31	5	Fdps
2408	9.29605e-92	0.607503	0.918	0.554	3.00123e-87	5	Atp5j
2393	4.3525e-98	0.607393	0.824	0.437	1.40521e-93	5	Cox6a1
2424	4.55541e-78	0.606735	0.966	0.764	1.47072e-73	5	Ifngr1
2363	6.81949e-108	0.60587	0.991	0.85	2.20167e-103	5	Oaz1
2423	3.58002e-79	0.605298	0.628	0.281	1.15581e-74	5	Stat1
2339	2.8971e-113	0.603412	0.996	0.858	9.35328e-109	5	Rps6
2390	1.15229e-98	0.60277	0.84	0.456	3.72016e-94	5	Sf3b6
2148	9.02835e-176	0.60256	0.51	0.113	2.9148e-171	5	Pygl
2389	4.17871e-99	0.602082	0.747	0.346	1.3491e-94	5	Cast
2351	1.27938e-110	0.600697	0.727	0.315	4.13047e-106	5	Ndufa3
2414	1.28814e-89	0.600124	0.871	0.504	4.15877e-85	5	Sec11c

## Sheet: 6 - MgC
	p_val	avg_log2FC	pct.1	pct.2	p_val_adj	cluster	gene
2812	1.31993e-18	1.43986	0.512	0.5	4.2614e-14	6	Tmx4
2793	1.44685e-29	1.39825	0.594	0.623	4.67114e-25	6	Tsc22d2
2828	3.15106e-12	1.38886	0.579	0.737	1.01732e-07	6	Gm26532
2788	2.32383e-32	1.3823	0.568	0.509	7.50249e-28	6	Smad7
2821	1.15022e-14	1.37683	0.25	0.154	3.71349e-10	6	Adamts1
2795	5.63324e-29	1.30051	0.111	0.35	1.81869e-24	6	Cdk8
2829	1.04409e-11	1.27283	0.427	0.445	3.37086e-07	6	Frmd4a
2680	2.62377e-72	1.25622	0.824	0.923	8.47084e-68	6	Xist
2834	4.94845e-10	1.16706	0.346	0.305	1.59761e-05	6	Nav2
2815	6.24979e-17	1.15202	0.577	0.585	2.01775e-12	6	Cebpa
2662	4.40334e-80	1.13555	0.924	0.868	1.42162e-75	6	Jun
2819	6.27347e-15	1.12538	0.568	0.733	2.02539e-10	6	Vsir
2674	3.33386e-74	1.11784	0.898	0.875	1.07634e-69	6	Hexb
2790	1.42102e-31	1.11083	0.556	0.438	4.58777e-27	6	Tmem119
2772	1.78632e-37	1.10598	0.687	0.843	5.76713e-33	6	Sirpa
2804	6.70046e-23	1.08632	0.651	0.85	2.16325e-18	6	Fus
2800	1.1036e-24	1.07362	0.66	0.832	3.56299e-20	6	Clk1
2798	6.32873e-25	1.04244	0.759	0.932	2.04323e-20	6	Neat1
2762	5.79468e-41	1.04134	0.725	0.925	1.87081e-36	6	Son
2806	1.33837e-21	1.03729	0.673	0.912	4.32094e-17	6	Ube2d3
2735	1.48621e-50	1.03666	0.81	0.888	4.79824e-46	6	Skil
2833	4.39878e-10	1.03543	0.492	0.522	1.42015e-05	6	Pdgfb
2796	1.69201e-28	1.03016	0.677	0.718	5.46266e-24	6	Selplg
2805	1.245e-22	1.02913	0.611	0.667	4.01949e-18	6	Itgb5
2820	8.56398e-15	1.00341	0.532	0.563	2.76488e-10	6	Tanc2
2734	1.38355e-50	0.997962	0.785	0.949	4.46679e-46	6	Rbm39
2824	1.6821e-13	0.995701	0.593	0.785	5.43067e-09	6	Tra2b
2814	4.09368e-17	0.995311	0.42	0.337	1.32164e-12	6	Nav3
2699	1.5939e-64	0.988158	0.864	0.833	5.1459e-60	6	Ctsd
2701	4.8127e-63	0.982288	0.912	0.961	1.55378e-58	6	Junb
2710	2.7072e-58	0.979044	0.83	0.925	8.74019e-54	6	Ccnl1
2786	5.92141e-34	0.97464	0.789	0.885	1.91173e-29	6	Ier2
2516	9.33632e-129	0.967229	0.997	0.992	3.01423e-124	6	Malat1
2818	5.87907e-15	0.966444	0.705	0.762	1.89806e-10	6	Mafb
2724	8.89624e-54	0.965019	0.816	0.73	2.87215e-49	6	Rhob
2837	1.43092e-09	0.964443	0.468	0.522	4.61971e-05	6	Ptgs1
2823	5.673e-14	0.963501	0.58	0.713	1.83153e-09	6	Lpcat2
2811	1.09505e-18	0.962494	0.637	0.641	3.53536e-14	6	Icam1
2700	7.63466e-64	0.959211	0.921	0.955	2.46485e-59	6	Jund
2799	8.17437e-25	0.95876	0.705	0.836	2.63909e-20	6	Jmjd1c
2842	5.24026e-08	0.950256	0.472	0.561	0.00169182	6	Slco2b1
2803	3.77607e-23	0.942948	0.585	0.546	1.2191e-18	6	Plxdc2
2826	5.33249e-13	0.931061	0.574	0.692	1.72159e-08	6	Tgfbr1
2766	2.65785e-40	0.902221	0.801	0.872	8.58087e-36	6	Ier5
2789	2.95084e-32	0.884307	0.83	0.837	9.52679e-28	6	Fosb
2850	1.96039e-07	0.876914	0.574	0.811	0.00632911	6	Sfpq
2733	8.52376e-52	0.859161	0.878	0.934	2.7519e-47	6	Btg2
2757	4.8008e-43	0.846239	0.815	0.869	1.54994e-38	6	Lgmn
2832	4.00271e-10	0.842229	0.485	0.474	1.29228e-05	6	Olfml3
2773	2.48907e-37	0.840069	0.782	0.744	8.03595e-33	6	Cd81
2809	1.89878e-20	0.839289	0.696	0.878	6.13022e-16	6	Mef2a
2810	3.05781e-20	0.81353	0.71	0.747	9.87214e-16	6	Ctsl
2761	5.49312e-41	0.796278	0.806	0.907	1.77345e-36	6	Csf1r
2848	1.08361e-07	0.787117	0.633	0.783	0.00349844	6	Socs3
2822	4.47172e-14	0.777569	0.671	0.907	1.44369e-09	6	Hnrnpa2b1
2817	1.46661e-16	0.774689	0.694	0.771	4.73496e-12	6	Cd9
2838	6.53531e-09	0.772718	0.597	0.831	0.000210992	6	Macf1
2831	2.43076e-10	0.764811	0.647	0.647	7.84772e-06	6	Hspa1a
2813	5.59211e-18	0.744526	0.719	0.899	1.80541e-13	6	Eif5
2802	1.74379e-23	0.741303	0.829	0.946	5.62982e-19	6	Hspa5
2776	2.41971e-36	0.731042	0.9	0.968	7.81204e-32	6	Ctss
2816	1.11681e-16	0.7147	0.657	0.674	3.60564e-12	6	Trem2
2827	1.48717e-12	0.708226	0.684	0.873	4.80133e-08	6	Mef2c
2807	1.75598e-21	0.704418	0.588	0.428	5.66918e-17	6	Sparc
2830	1.09742e-10	0.697262	0.174	0.362	3.54302e-06	6	Atp2c1
2844	5.63363e-08	0.678981	0.647	0.908	0.00181882	6	Rrbp1
2843	5.28869e-08	0.660231	0.216	0.411	0.00170745	6	Herc1
2845	8.56237e-08	0.659705	0.185	0.353	0.00276436	6	Vgll4
2835	6.33651e-10	0.657976	0.238	0.471	2.04574e-05	6	Zfp710
2839	8.45366e-09	0.653996	0.25	0.478	0.000272927	6	Tle4
2847	1.05601e-07	0.648101	0.272	0.513	0.00340934	6	Taf1d
2840	9.89388e-09	0.636179	0.731	0.886	0.000319424	6	Kctd12
2852	2.2359e-07	0.626962	0.194	0.363	0.0072186	6	Ktn1
2849	1.77344e-07	0.623342	0.117	0.232	0.00572556	6	Swt1
2851	2.03226e-07	0.618959	0.208	0.389	0.00656114	6	Tug1
2836	7.69605e-10	0.607992	0.667	0.89	2.48467e-05	6	Unc93b1
2841	4.83942e-08	0.595532	0.282	0.54	0.00156241	6	Safb2
2846	1.05337e-07	0.592994	0.215	0.404	0.00340079	6	Herc2
2704	7.62389e-62	-0.590248	0.079	0.456	2.46137e-57	6	Diaph1
2765	1.07038e-40	-0.591294	0.006	0.234	3.45571e-36	6	Ifi211
2654	2.70843e-87	-0.591621	0.173	0.709	8.74418e-83	6	Hmgb2
2763	6.00421e-41	-0.59264	0.063	0.337	1.93846e-36	6	Cxcr4
2667	4.62386e-77	-0.593363	0.066	0.496	1.49281e-72	6	Ehd1
2605	8.0877e-100	-0.59341	0.091	0.615	2.61112e-95	6	Tomm6
2620	3.0037e-94	-0.595456	0.108	0.628	9.69745e-90	6	Atp5d
2611	1.27018e-96	-0.595789	0.066	0.56	4.10079e-92	6	Psmb2
2770	5.13199e-38	-0.597792	0.046	0.294	1.65686e-33	6	Sash1
2645	8.04495e-89	-0.599807	0.049	0.504	2.59731e-84	6	Eif3m
2737	4.75858e-50	-0.600422	0.026	0.315	1.53631e-45	6	Nfil3
2593	6.72443e-103	-0.600611	0.156	0.744	2.17098e-98	6	Ptpn18
2741	1.27856e-48	-0.602567	0.026	0.308	4.12783e-44	6	Ptger4
2709	1.00234e-58	-0.604186	0.04	0.376	3.23606e-54	6	Clec2d
2651	1.06097e-87	-0.606805	0.056	0.512	3.42534e-83	6	Selenow
2707	5.27086e-60	-0.608019	0.622	0.948	1.7017e-55	6	Ptma
2785	4.43148e-34	-0.609569	0.029	0.243	1.4307e-29	6	Fgr
2759	7.91083e-42	-0.609582	0.069	0.351	2.55401e-37	6	Malt1
2636	2.69958e-90	-0.610627	0.108	0.612	8.71559e-86	6	Glud1
2633	8.91976e-91	-0.611648	0.039	0.489	2.87974e-86	6	Ndufb8
2672	1.44016e-75	-0.612862	0.039	0.438	4.64955e-71	6	Tubb6
2647	2.52398e-88	-0.614742	0.128	0.64	8.14868e-84	6	Tspo
2570	3.63575e-109	-0.61569	0.125	0.705	1.1738e-104	6	Myl12a
2566	3.38658e-110	-0.617247	0.147	0.749	1.09336e-105	6	Hmgb1
2784	2.62065e-34	-0.617823	0.012	0.215	8.46078e-30	6	Slamf7
2631	2.41331e-91	-0.620898	0.08	0.57	7.79136e-87	6	Ndufa13
2623	1.58976e-93	-0.62441	0.06	0.54	5.13255e-89	6	Tomm7
2792	1.33694e-30	-0.63209	0.039	0.244	4.3163e-26	6	Isg15
2693	3.45055e-67	-0.636401	0.099	0.509	1.11401e-62	6	Tgfbi
2706	1.2351e-60	-0.636497	0.452	0.927	3.98753e-56	6	Cyba
2723	2.71578e-54	-0.638149	0.056	0.384	8.7679e-50	6	Flna
2646	1.96019e-88	-0.639359	0.048	0.499	6.32846e-84	6	Atp5mpl
2616	4.1334e-95	-0.639954	0.063	0.548	1.33447e-90	6	Anp32a
2613	3.86726e-96	-0.640094	0.099	0.616	1.24854e-91	6	Ndufa4
2658	6.65158e-82	-0.640229	0.037	0.457	2.14746e-77	6	Gm10076
2721	1.05424e-54	-0.640987	0.022	0.325	3.40363e-50	6	Clec12a
2702	9.00889e-63	-0.641176	0.127	0.538	2.90852e-58	6	Plaur
2787	7.24248e-34	-0.64131	0.02	0.226	2.33823e-29	6	Fyn
2764	7.66339e-41	-0.641493	0.023	0.267	2.47412e-36	6	Cers6
2727	6.04952e-53	-0.64181	0.028	0.329	1.95309e-48	6	Gm6377
2622	1.37665e-93	-0.642489	0.082	0.576	4.44452e-89	6	Cox5a
2691	2.71852e-67	-0.643705	0.052	0.43	8.77674e-63	6	Apobec1
2780	1.1704e-35	-0.644609	0.111	0.383	3.77862e-31	6	Gab2
2760	4.12658e-41	-0.645104	0.011	0.245	1.33227e-36	6	Klra2
2649	3.26201e-88	-0.645951	0.039	0.482	1.05314e-83	6	Ndufb7
2637	2.81552e-90	-0.647071	0.046	0.502	9.08991e-86	6	Cyb5a
2661	2.31197e-80	-0.654368	0.091	0.549	7.4642e-76	6	Rbms1
2612	1.60629e-96	-0.657603	0.06	0.549	5.18592e-92	6	Ndufa6
2595	1.06469e-102	-0.660122	0.171	0.752	3.43735e-98	6	Tpd52
2638	6.38208e-90	-0.66277	0.048	0.503	2.06045e-85	6	Cmpk1
2718	4.78705e-56	-0.663399	0.073	0.421	1.5455e-51	6	Dusp5
2752	7.26612e-44	-0.664681	0.019	0.272	2.34587e-39	6	Mdfic
2625	5.13814e-93	-0.66633	0.285	0.881	1.65885e-88	6	Actr3
2540	2.30715e-121	-0.669912	0.096	0.69	7.44862e-117	6	Snx3
2730	1.82308e-52	-0.669989	0.168	0.563	5.88581e-48	6	Pid1
2652	1.412e-87	-0.670182	0.054	0.508	4.55864e-83	6	Nap1l1
2731	2.54465e-52	-0.670639	0.059	0.381	8.21539e-48	6	Glipr1
2714	9.69364e-58	-0.670974	0.27	0.708	3.12959e-53	6	Nr4a1
2573	1.15738e-108	-0.671855	0.106	0.667	3.73659e-104	6	D8Ertd738e
2694	1.03713e-66	-0.671981	0.074	0.465	3.34838e-62	6	Cdk2ap2
2782	7.03458e-35	-0.672241	0.012	0.218	2.27111e-30	6	Ms4a4c
2663	4.08307e-78	-0.672956	0.282	0.838	1.31822e-73	6	Ucp2
2584	3.23404e-105	-0.673287	0.21	0.816	1.04411e-100	6	Rpl36al
2567	8.29498e-110	-0.674696	0.09	0.641	2.67804e-105	6	Serp1
2597	6.56206e-102	-0.676314	0.164	0.751	2.11856e-97	6	Eif5a
2696	6.46614e-66	-0.681232	0.037	0.399	2.08759e-61	6	Sh3bgrl
2740	9.92756e-49	-0.682421	0.026	0.308	3.20511e-44	6	B4galt5
2557	5.98443e-114	-0.684117	0.065	0.611	1.93207e-109	6	Cox7a2
2603	5.74683e-101	-0.684177	0.122	0.667	1.85537e-96	6	Psme1
2660	2.37626e-81	-0.686111	0.295	0.873	7.67174e-77	6	Gabarap
2621	9.40775e-94	-0.686351	0.207	0.784	3.03729e-89	6	Slc25a5
2684	1.20808e-71	-0.687242	0.111	0.546	3.90029e-67	6	Rilpl2
2722	2.56591e-54	-0.689955	0.176	0.571	8.28405e-50	6	Cited2
2801	1.46545e-23	-0.690928	0.25	0.487	4.73122e-19	6	AY036118
2617	5.12459e-95	-0.691153	0.16	0.713	1.65447e-90	6	Aif1
2630	1.64845e-91	-0.693417	0.02	0.458	5.32203e-87	6	Ndufb10
2594	7.78431e-103	-0.693596	0.062	0.573	2.51316e-98	6	Nedd8
2644	5.91946e-89	-0.694341	0.04	0.487	1.9111e-84	6	Esd
2626	6.16272e-93	-0.695879	0.099	0.605	1.98963e-88	6	Rac2
2588	2.1343e-103	-0.696201	0.071	0.59	6.89057e-99	6	Smdt1
2600	1.65553e-101	-0.697612	0.056	0.554	5.34488e-97	6	Uqcrq
2751	4.74984e-44	-0.698442	0.008	0.252	1.53348e-39	6	Cfp
2554	9.16737e-115	-0.698812	0.085	0.644	2.95969e-110	6	Atp5f1
2598	1.37286e-101	-0.699769	0.196	0.789	4.43229e-97	6	Rap1a
2657	1.74241e-82	-0.701202	0.088	0.55	5.62537e-78	6	Ninj1
2677	4.29297e-73	-0.703365	0.045	0.439	1.38599e-68	6	Blvrb
2725	1.03876e-53	-0.708331	0.136	0.511	3.35364e-49	6	H2-DMb1
2525	1.21203e-126	-0.708517	0.113	0.732	3.91305e-122	6	Atp5g2
2686	1.89933e-70	-0.710248	0.193	0.669	6.13197e-66	6	Lilrb4a
2602	5.21788e-101	-0.71184	0.131	0.689	1.68459e-96	6	Pnp
2687	1.90749e-69	-0.71212	0.474	0.93	6.15833e-65	6	Cfl1
2748	1.74351e-45	-0.712183	0.022	0.286	5.62892e-41	6	Gpr132
2590	3.73619e-103	-0.712432	0.073	0.592	1.20623e-98	6	Psmb1
2559	2.37254e-113	-0.712656	0.066	0.609	7.65976e-109	6	Uqcrb
2797	4.8066e-27	-0.71391	0.046	0.237	1.55181e-22	6	Xylt1
2750	2.6983e-44	-0.714105	0.022	0.28	8.71146e-40	6	Gas7
2629	1.00587e-91	-0.719763	0.066	0.54	3.24744e-87	6	Psme2
2655	1.02669e-82	-0.720353	0.369	0.914	3.31468e-78	6	Gnai2
2665	1.77178e-77	-0.721821	0.164	0.64	5.72019e-73	6	Slfn2
2742	1.32678e-48	-0.723055	0.034	0.32	4.28349e-44	6	Nupr1
2643	5.45321e-89	-0.723859	0.042	0.489	1.76057e-84	6	Cox7b
2695	5.59079e-66	-0.725043	0.034	0.391	1.80499e-61	6	Prdx6
2675	6.42248e-74	-0.725083	0.062	0.471	2.0735e-69	6	Prr13
2592	5.14067e-103	-0.727124	0.043	0.537	1.65967e-98	6	Ndufa2
2732	4.74118e-52	-0.727819	0.012	0.296	1.53069e-47	6	Clec4a1
2771	1.45765e-37	-0.731176	0.026	0.256	4.70603e-33	6	Nedd9
2640	1.42921e-89	-0.731249	0.114	0.612	4.61422e-85	6	Cstb
2688	1.10871e-68	-0.732734	0.056	0.441	3.57948e-64	6	Ms4a6b
2587	4.36859e-104	-0.734739	0.046	0.547	1.4104e-99	6	Ndufa7
2682	5.28088e-72	-0.735517	0.844	0.973	1.70493e-67	6	Ftl1
2576	4.69066e-107	-0.736206	0.083	0.62	1.51438e-102	6	Snrpg
2669	1.69336e-76	-0.736461	0.151	0.624	5.467e-72	6	Gm2a
2619	5.78654e-95	-0.736894	0.272	0.859	1.86818e-90	6	Rpl4
2648	2.74965e-88	-0.736928	0.113	0.61	8.87725e-84	6	Gng10
2639	1.14409e-89	-0.740378	0.046	0.499	3.69371e-85	6	Aldh2
2569	2.90299e-109	-0.740922	0.083	0.626	9.3723e-105	6	Eif3k
2664	1.43203e-77	-0.745585	0.049	0.46	4.62332e-73	6	Mrpl33
2589	2.7612e-103	-0.74746	0.062	0.57	8.91454e-99	6	Tma7
2560	5.66056e-113	-0.747847	0.148	0.748	1.82751e-108	6	Rpl31
2642	2.86192e-89	-0.754065	0.319	0.893	9.2397e-85	6	Oaz1
2650	8.16727e-88	-0.759904	0.323	0.884	2.6368e-83	6	Serf2
2753	1.00108e-43	-0.762398	0.031	0.293	3.23198e-39	6	Ccr1
2692	3.10192e-67	-0.76401	0.185	0.626	1.00145e-62	6	Cdkn1a
2549	1.39229e-116	-0.766621	0.094	0.666	4.495e-112	6	Gmfg
2756	2.11347e-43	-0.769907	0.017	0.266	6.82335e-39	6	Pltp
2528	7.11691e-126	-0.775118	0.096	0.696	2.29769e-121	6	Brk1
2583	9.93188e-106	-0.775355	0.156	0.738	3.20651e-101	6	Eif3f
2543	1.5062e-119	-0.779575	0.057	0.611	4.86277e-115	6	Atp5j
2767	5.2016e-40	-0.779952	0.02	0.256	1.67934e-35	6	Bhlhe40
2545	6.23611e-119	-0.780936	0.153	0.775	2.01333e-114	6	Cox7c
2601	5.06274e-101	-0.782968	0.713	0.961	1.63451e-96	6	Eif1
2746	1.43863e-45	-0.783274	0.012	0.268	4.64461e-41	6	Emilin2
2705	4.00756e-61	-0.792795	0.08	0.45	1.29384e-56	6	Hivep2
2778	9.20082e-36	-0.794567	0.392	0.737	2.97048e-31	6	Mt1
2585	8.13533e-105	-0.795971	0.241	0.846	2.62649e-100	6	Lcp1
2656	1.17889e-82	-0.79983	0.048	0.475	3.80604e-78	6	H2afj
2775	1.40785e-36	-0.800516	0.477	0.829	4.54524e-32	6	Cd14
2526	1.88828e-126	-0.808703	0.106	0.714	6.09631e-122	6	Atp6v1f
2676	3.03005e-73	-0.809662	0.15	0.62	9.78253e-69	6	Rbpj
2558	2.09595e-113	-0.810822	0.193	0.822	6.76676e-109	6	Bri3
2505	1.35357e-132	-0.81372	0.094	0.709	4.36999e-128	6	Atp6v1g1
2536	3.32584e-123	-0.816273	0.099	0.692	1.07375e-118	6	Cox7a2l
2547	6.2077e-117	-0.81678	0.069	0.619	2.00416e-112	6	Atp5c1
2743	2.37974e-48	-0.816831	0.028	0.308	7.683e-44	6	Agpat4
2681	2.79593e-72	-0.819397	0.088	0.507	9.02666e-68	6	Cxcl16
2726	3.37075e-53	-0.819991	0.02	0.314	1.08825e-48	6	Pla2g7
2591	4.57001e-103	-0.820067	0.059	0.564	1.47543e-98	6	Atpif1
2628	9.41317e-92	-0.824549	0.377	0.924	3.03904e-87	6	Arpc2
2627	4.50237e-92	-0.828142	0.37	0.926	1.45359e-87	6	Rap1b
2632	2.82255e-91	-0.828391	0.052	0.516	9.11261e-87	6	Txn1
2779	1.0165e-35	-0.829168	0.012	0.222	3.28176e-31	6	Anxa1
2697	2.61747e-65	-0.82946	0.123	0.533	8.45051e-61	6	Ccl6
2825	1.89916e-13	-0.832054	0.395	0.608	6.13145e-09	6	Ccl2
2521	1.97864e-127	-0.835099	0.113	0.73	6.38805e-123	6	Ostf1
2581	4.9292e-106	-0.835688	0.043	0.543	1.59139e-101	6	Ndufb1-ps
2606	1.05316e-99	-0.836182	0.199	0.771	3.40011e-95	6	Alox5ap
2713	8.83303e-58	-0.837693	0.069	0.419	2.85174e-53	6	Ccl9
2683	1.06347e-71	-0.839174	0.048	0.437	3.43341e-67	6	Bcl2a1d
2758	3.60859e-42	-0.839909	0.031	0.286	1.16503e-37	6	Traf1
2728	1.05236e-52	-0.841618	0.026	0.324	3.39755e-48	6	Eps8
2575	2.13194e-108	-0.841915	0.221	0.834	6.88298e-104	6	Sub1
2666	2.90796e-77	-0.843747	0.662	0.955	9.38835e-73	6	Fcer1g
2541	1.19901e-120	-0.845998	0.079	0.644	3.871e-116	6	Cox6c
2544	1.55691e-119	-0.846774	0.108	0.695	5.0265e-115	6	Hint1
2522	2.60113e-127	-0.852188	0.086	0.68	8.39774e-123	6	Nsa2
2561	1.17449e-112	-0.852713	0.13	0.703	3.79186e-108	6	Psmb8
2768	1.07052e-39	-0.854498	0.034	0.278	3.45618e-35	6	Gsr
2668	1.06953e-76	-0.85789	0.122	0.575	3.45299e-72	6	Clic4
2572	9.8007e-109	-0.86053	0.275	0.89	3.16415e-104	6	Arpc3
2531	7.19578e-125	-0.860873	0.097	0.694	2.32316e-120	6	Akr1a1
2689	3.89434e-68	-0.872209	0.039	0.407	1.25729e-63	6	Clec4a3
2527	5.48796e-126	-0.873841	0.096	0.692	1.77179e-121	6	Pomp
2690	1.14769e-67	-0.874369	0.318	0.783	3.70533e-63	6	Bcl2a1b
2703	2.38432e-62	-0.874455	0.028	0.366	7.69778e-58	6	Rab7b
2550	1.71189e-116	-0.875484	0.131	0.719	5.52683e-112	6	Atp5l
2719	5.11758e-56	-0.875596	0.097	0.451	1.65221e-51	6	Adgre5
2565	3.21129e-110	-0.876272	0.068	0.601	1.03676e-105	6	Psma7
2518	2.79989e-128	-0.879857	0.09	0.686	9.03945e-124	6	Eif3h
2671	2.28342e-76	-0.88125	0.147	0.593	7.37201e-72	6	Ifi207
2712	8.23636e-58	-0.882366	0.029	0.351	2.65911e-53	6	Ifi203
2783	7.16774e-35	-0.883756	0.02	0.231	2.3141e-30	6	Alcam
2503	2.95094e-134	-0.88533	0.139	0.783	9.52712e-130	6	Capzb
2538	1.33569e-121	-0.889286	0.073	0.638	4.31227e-117	6	Cox5b
2533	2.30933e-124	-0.889319	0.174	0.809	7.45568e-120	6	Cox8a
2794	4.21617e-29	-0.892199	0.074	0.291	1.36119e-24	6	Rcan1
2679	1.4112e-72	-0.894558	0.083	0.496	4.55606e-68	6	Pde4b
2577	1.9171e-106	-0.896716	0.13	0.686	6.18937e-102	6	Cd47
2678	7.74181e-73	-0.905444	0.054	0.452	2.49944e-68	6	Metrnl
2624	3.32024e-93	-0.908652	0.245	0.782	1.07194e-88	6	Pim1
2551	3.71213e-116	-0.914774	0.066	0.614	1.19846e-111	6	Sec61b
2553	8.64349e-116	-0.921207	0.116	0.695	2.79055e-111	6	Myl12b
2754	1.18971e-43	-0.933519	0.043	0.313	3.84097e-39	6	Nr4a2
2578	1.96142e-106	-0.934695	0.042	0.542	6.33246e-102	6	Rps27l
2596	2.2513e-102	-0.935378	0.494	0.945	7.26832e-98	6	Rpl11
2552	4.49159e-116	-0.949099	0.244	0.864	1.45011e-111	6	Chchd2
2515	7.68286e-129	-0.954311	0.056	0.626	2.48041e-124	6	Elob
2609	1.81435e-98	-0.955711	0.481	0.935	5.85762e-94	6	Rps2
2653	1.59777e-87	-0.957291	0.139	0.636	5.1584e-83	6	Emp3
2738	1.99085e-49	-0.958052	0.015	0.29	6.42748e-45	6	Vav3
2514	4.02088e-129	-0.964993	0.182	0.823	1.29814e-124	6	Ybx1
2524	7.66854e-127	-0.966376	0.201	0.846	2.47579e-122	6	Btf3
2698	7.22709e-65	-0.967535	0.082	0.464	2.33327e-60	6	Trps1
2610	5.46597e-97	-0.973543	0.398	0.916	1.76469e-92	6	Rack1
2685	9.83406e-71	-0.973602	0.068	0.465	3.17493e-66	6	Lilr4b
2736	2.69125e-50	-0.975071	0.046	0.347	8.6887e-46	6	Sdc4
2509	3.24456e-131	-0.97527	0.065	0.651	1.04751e-126	6	Cox6b1
2708	2.17066e-59	-0.976683	0.023	0.346	7.00799e-55	6	Lgals1
2548	1.16605e-116	-0.977435	0.477	0.946	3.76458e-112	6	Ppia
2517	9.42114e-129	-0.983858	0.221	0.874	3.04161e-124	6	Gng5
2634	9.64179e-91	-0.984455	0.122	0.622	3.11285e-86	6	Tagln2
2781	2.66327e-35	-0.984741	0.008	0.21	8.59837e-31	6	Apoc2
2510	1.20483e-130	-0.985557	0.775	0.971	3.88978e-126	6	Eef1a1
2579	3.16643e-106	-0.986183	0.36	0.912	1.02228e-101	6	Rpl10a
2512	1.80065e-129	-0.98661	0.227	0.866	5.81339e-125	6	Eef1b2
2604	3.21242e-100	-0.99506	0.037	0.513	1.03713e-95	6	Dbi
2777	7.40362e-36	-0.997414	0.019	0.232	2.39026e-31	6	Itgal
2508	2.67862e-131	-1.00328	0.106	0.715	8.64791e-127	6	Atp5e
2599	1.38263e-101	-1.00608	0.065	0.564	4.46381e-97	6	Anxa5
2555	1.96533e-114	-1.00673	0.409	0.933	6.34507e-110	6	Rpl6
2608	2.91458e-99	-1.00764	0.483	0.933	9.40972e-95	6	Rpl18
2477	6.8897e-146	-1.01321	0.148	0.813	2.22434e-141	6	Pfdn5
2499	4.28769e-136	-1.01587	0.114	0.742	1.38428e-131	6	Uqcrh
2532	2.15205e-124	-1.02629	0.293	0.907	6.94788e-120	6	Rpl7a
2481	2.60254e-143	-1.02802	0.14	0.795	8.4023e-139	6	Rps17
2542	1.37204e-120	-1.03156	0.148	0.746	4.42964e-116	6	Sem1
2556	2.9324e-114	-1.04546	0.696	0.961	9.46724e-110	6	Rpl13
2511	1.62654e-130	-1.04597	0.219	0.859	5.2513e-126	6	Rpl14
2529	1.12646e-125	-1.05012	0.329	0.921	3.63677e-121	6	Rpl13a
2774	1.38144e-36	-1.05023	0.048	0.285	4.45999e-32	6	F13a1
2607	2.4047e-99	-1.05269	0.542	0.945	7.76356e-95	6	Rpsa
2480	2.06428e-143	-1.05309	0.164	0.829	6.66454e-139	6	Cox4i1
2534	1.22565e-123	-1.05522	0.199	0.817	3.957e-119	6	Myl6
2523	6.40446e-127	-1.05533	0.199	0.832	2.06768e-122	6	Gapdh
2546	8.01297e-119	-1.06474	0.336	0.916	2.58699e-114	6	Rpl27
2580	3.94894e-106	-1.06814	0.588	0.953	1.27492e-101	6	Tyrobp
2729	1.11925e-52	-1.06949	0.025	0.318	3.61351e-48	6	Smpdl3a
2483	7.07666e-143	-1.07369	0.071	0.687	2.2847e-138	6	Atp5h
2537	6.09997e-122	-1.07383	0.39	0.932	1.96937e-117	6	Rpl3
2539	1.90863e-121	-1.07523	0.168	0.779	6.16202e-117	6	Prdx1
2563	6.52242e-111	-1.08118	0.094	0.638	2.10576e-106	6	Taldo1
2614	1.34955e-95	-1.08475	0.458	0.938	4.35703e-91	6	H3f3a
2519	3.35964e-128	-1.08526	0.222	0.86	1.08466e-123	6	Rps15
2535	1.64677e-123	-1.08934	0.454	0.937	5.3166e-119	6	Rps3
2568	2.6905e-109	-1.097	0.242	0.836	8.68627e-105	6	H2afz
2485	1.44273e-142	-1.09945	0.198	0.857	4.65784e-138	6	Rpl35
2791	4.13582e-31	-1.10548	0.015	0.205	1.33525e-26	6	Tnip3
2493	4.35954e-140	-1.10906	0.113	0.744	1.40748e-135	6	Arhgdib
2468	1.1814e-148	-1.12526	0.187	0.862	3.81416e-144	6	Naca
2507	1.24077e-131	-1.12836	0.569	0.955	4.00583e-127	6	Rpl27a
2520	7.1188e-128	-1.13002	0.316	0.908	2.2983e-123	6	Rps26
2472	2.63693e-147	-1.13051	0.16	0.832	8.51334e-143	6	Rpl36a
2744	6.25791e-47	-1.13204	0.065	0.359	2.02037e-42	6	Dab2
2745	2.6452e-46	-1.1421	0.014	0.274	8.54003e-42	6	Cd36
2582	6.85143e-106	-1.1426	0.505	0.939	2.21199e-101	6	Rplp0
2739	4.35889e-49	-1.14532	0.022	0.299	1.40727e-44	6	Anxa2
2720	9.38466e-55	-1.15851	0.034	0.343	3.02984e-50	6	S100a11
2513	3.49666e-129	-1.15854	0.431	0.937	1.1289e-124	6	Rpl8
2747	1.58504e-45	-1.16081	0.048	0.326	5.11732e-41	6	Ms4a7
2749	5.85823e-45	-1.16141	0.034	0.301	1.89133e-40	6	S100a10
2490	2.54907e-140	-1.16498	0.276	0.905	8.22968e-136	6	Rps6
2498	1.10965e-136	-1.17052	0.306	0.914	3.5825e-132	6	Rpl36
2495	1.86646e-137	-1.17684	0.545	0.952	6.02587e-133	6	Rpl18a
2453	9.88148e-155	-1.18236	0.103	0.759	3.19024e-150	6	Nme2
2456	7.54395e-154	-1.18606	0.639	0.963	2.43557e-149	6	Rplp1
2769	2.3039e-39	-1.19184	0.003	0.222	7.43814e-35	6	Ifitm6
2465	1.37673e-149	-1.19247	0.215	0.878	4.44478e-145	6	Rpl5
2502	2.52022e-134	-1.19365	0.423	0.934	8.13653e-130	6	Rps27
2471	1.35807e-147	-1.19588	0.275	0.908	4.38452e-143	6	Rps25
2488	3.05385e-141	-1.19689	0.292	0.915	9.85936e-137	6	Rpl38
2482	2.88757e-143	-1.19732	0.262	0.893	9.32251e-139	6	Rpl22
2497	8.20173e-137	-1.20332	0.338	0.92	2.64793e-132	6	Rpl15
2755	1.62826e-43	-1.20678	0.06	0.332	5.25685e-39	6	Mrc1
2486	2.664e-142	-1.20765	0.56	0.958	8.60071e-138	6	Rps24
2492	3.68602e-140	-1.21074	0.394	0.939	1.19003e-135	6	Rps21
2491	2.69008e-140	-1.2164	0.401	0.935	8.68494e-136	6	Rpl39
2489	2.51941e-140	-1.22182	0.309	0.918	8.13392e-136	6	Rpl24
2641	1.54091e-89	-1.22455	0.079	0.543	4.97482e-85	6	Samhd1
2475	2.06118e-146	-1.23628	0.469	0.943	6.6545e-142	6	Rpl30
2506	1.60696e-132	-1.23719	0.423	0.933	5.18806e-128	6	Rps7
2504	2.23527e-133	-1.23881	0.372	0.927	7.21658e-129	6	Rps18
2478	1.52614e-145	-1.24007	0.25	0.894	4.92713e-141	6	Rpl29
2496	2.77679e-137	-1.2405	0.458	0.936	8.96486e-133	6	Rpl9
2487	5.44473e-142	-1.24205	0.455	0.946	1.75783e-137	6	Rps20
2564	2.92745e-110	-1.2469	0.48	0.925	9.45127e-106	6	Srgn
2618	5.15233e-95	-1.24855	0.096	0.583	1.66343e-90	6	Lst1
2501	4.71876e-135	-1.25325	0.407	0.935	1.52345e-130	6	Rpl41
2476	4.63782e-146	-1.26235	0.38	0.938	1.49732e-141	6	Rpl37
2470	4.00394e-148	-1.2644	0.563	0.958	1.29267e-143	6	Rpl23
2449	1.07713e-158	-1.26783	0.64	0.964	3.47752e-154	6	Rps29
2494	4.7916e-140	-1.26913	0.46	0.938	1.54697e-135	6	Rps13
2460	7.44195e-153	-1.27306	0.491	0.951	2.40263e-148	6	Rpl35a
2635	1.6339e-90	-1.27313	0.096	0.571	5.27504e-86	6	Gngt2
2500	3.88906e-135	-1.27378	0.114	0.725	1.25558e-130	6	Prdx5
2469	1.21237e-148	-1.27541	0.398	0.935	3.91413e-144	6	Rpl21
2448	1.88093e-161	-1.27605	0.145	0.827	6.0726e-157	6	Rpl23a
2716	1.75872e-57	-1.29069	0.006	0.306	5.67802e-53	6	Plbd1
2673	1.87505e-74	-1.29506	0.017	0.39	6.05359e-70	6	Itga4
2473	4.47147e-147	-1.29863	0.329	0.915	1.44361e-142	6	Rpl7
2711	4.48545e-58	-1.31152	0.025	0.339	1.44813e-53	6	Msrb1
2463	9.55639e-151	-1.31717	0.48	0.949	3.08528e-146	6	Rpl19
2484	8.22115e-143	-1.32066	0.421	0.933	2.6542e-138	6	Rps5
2464	3.73239e-150	-1.32139	0.272	0.911	1.205e-145	6	Rpl12
2462	5.11458e-151	-1.32735	0.495	0.943	1.65124e-146	6	Rps4x
2467	9.80685e-149	-1.3334	0.432	0.943	3.16614e-144	6	Rpl32
2466	7.01248e-149	-1.33639	0.423	0.935	2.26398e-144	6	Rps15a
2455	3.30509e-154	-1.34007	0.454	0.943	1.06705e-149	6	Rps3a1
2474	5.03476e-147	-1.34224	0.363	0.933	1.62547e-142	6	Rpl28
2454	2.15907e-154	-1.3522	0.446	0.945	6.97055e-150	6	Rps10
2452	9.26733e-155	-1.35729	0.264	0.91	2.99196e-150	6	Pfn1
2479	2.74061e-144	-1.3614	0.23	0.87	8.84806e-140	6	Sh3bgrl3
2586	1.75814e-104	-1.36795	0.123	0.635	5.67615e-100	6	Fxyd5
2562	8.57696e-112	-1.37015	0.27	0.823	2.76907e-107	6	Cd52
2458	1.96182e-153	-1.37112	0.451	0.945	6.33373e-149	6	Rps16
2450	8.18423e-158	-1.37219	0.346	0.928	2.64228e-153	6	Rplp2
2457	8.52738e-154	-1.37898	0.38	0.938	2.75306e-149	6	Rps28
2447	1.15666e-161	-1.38535	0.404	0.938	3.73426e-157	6	Rpl34
2446	3.39542e-163	-1.38768	0.409	0.941	1.09621e-158	6	Rps23
2451	1.51843e-156	-1.38892	0.429	0.945	4.90224e-152	6	Rps14
2670	1.88997e-76	-1.38894	0.042	0.438	6.10178e-72	6	Stap1
2574	1.18147e-108	-1.3959	0.108	0.634	3.81436e-104	6	Iqgap1
2459	2.77994e-153	-1.39708	0.432	0.946	8.97505e-149	6	Rpl37a
2530	5.50264e-125	-1.412	0.341	0.916	1.77653e-120	6	Calm1
2439	1.35203e-171	-1.42367	0.44	0.948	4.36504e-167	6	Rps12
2808	3.82697e-21	-1.42698	0.656	0.861	1.23554e-16	6	Apoe
2441	1.43889e-170	-1.42909	0.437	0.942	4.64544e-166	6	Rpl10
2436	1.35407e-192	-1.44377	0.724	0.97	4.37162e-188	6	Tpt1
2461	7.47097e-152	-1.45252	0.389	0.933	2.412e-147	6	Rps19
2445	2.26745e-164	-1.45937	0.841	0.982	7.32046e-160	6	Fth1
2443	2.19094e-165	-1.46763	0.065	0.721	7.07344e-161	6	Atox1
2615	1.82468e-95	-1.47924	0.116	0.602	5.89099e-91	6	Cybb
2571	5.71315e-109	-1.49327	0.086	0.601	1.84449e-104	6	Lsp1
2442	2.76836e-169	-1.49337	0.352	0.934	8.93765e-165	6	Rpl26
2659	2.22205e-81	-1.49381	0.168	0.626	7.1739e-77	6	Tmsb10
2440	3.91738e-171	-1.49513	0.466	0.951	1.26473e-166	6	Rps8
2715	1.52303e-57	-1.49767	0.039	0.358	4.91711e-53	6	Wfdc17
2717	1.62467e-56	-1.50673	0.054	0.374	5.24526e-52	6	Cytip
2437	1.04861e-182	-1.5079	0.633	0.964	3.38545e-178	6	Fau
2444	1.49509e-164	-1.50872	0.429	0.946	4.82691e-160	6	Rps11
2438	3.16771e-180	-1.51351	0.498	0.949	1.0227e-175	6	Rps9

## Sheet: 7 - cDC2
	p_val	avg_log2FC	pct.1	pct.2	p_val_adj	cluster	gene
2936	0	3.14888	0.937	0.159	0	7	Tnip3
2937	0	3.13425	0.858	0.023	0	7	Cd209a
2960	1.20864e-284	2.9933	0.992	0.449	3.90208e-280	7	H2-Eb1
2971	2.09185e-261	2.77849	0.992	0.529	6.75355e-257	7	H2-Ab1
2968	1.72662e-264	2.72781	0.985	0.471	5.5744e-260	7	H2-Aa
2965	2.21796e-269	2.63025	0.651	0.12	7.16067e-265	7	Mgl2
2976	2.02713e-250	2.46442	0.981	0.431	6.54458e-246	7	Vim
2988	4.94259e-224	2.45723	0.996	0.785	1.59571e-219	7	Cd74
2938	0	2.34844	0.791	0.078	0	7	Tnfsf9
2939	0	2.10715	0.768	0.035	0	7	Klrd1
2962	4.09624e-281	2.03995	0.95	0.295	1.32247e-276	7	S100a11
2983	2.30679e-234	2.02368	0.958	0.467	7.44748e-230	7	H2-DMb1
3021	1.63047e-171	1.99706	0.866	0.409	5.26396e-167	7	Etv3
2954	2.21437e-292	1.97326	0.956	0.232	7.1491e-288	7	S100a4
2953	9.38143e-293	1.95615	0.866	0.213	3.02879e-288	7	Bhlhe40
2958	4.65238e-286	1.92166	0.956	0.25	1.50202e-281	7	S100a6
2997	7.16126e-200	1.91597	0.952	0.614	2.31201e-195	7	Ifi30
2963	5.11274e-280	1.91532	0.921	0.256	1.65065e-275	7	S100a10
2998	4.60765e-199	1.89883	0.967	0.457	1.48758e-194	7	Crip1
3128	6.90286e-102	1.77312	0.862	0.507	2.22859e-97	7	Il1b
2974	2.10022e-257	1.76996	0.891	0.242	6.78056e-253	7	Traf1
2940	0	1.76374	0.615	0.075	0	7	Clec10a
3011	3.74849e-178	1.75487	0.841	0.311	1.2102e-173	7	Malt1
2995	3.63785e-204	1.74443	0.969	0.551	1.17448e-199	7	Lsp1
2978	1.5499e-246	1.6859	0.634	0.115	5.00385e-242	7	Il1r2
2967	7.30019e-268	1.65115	0.941	0.258	2.35687e-263	7	Plbd1
2972	2.29357e-260	1.64459	0.931	0.238	7.40478e-256	7	Napsa
2999	2.7121e-197	1.60588	0.956	0.623	8.75603e-193	7	H2-DMa
3015	1.22415e-176	1.59474	0.973	0.782	3.95216e-172	7	Cd52
2979	1.34251e-245	1.59329	0.805	0.182	4.3343e-241	7	Anxa1
2985	5.96052e-229	1.56045	0.895	0.254	1.92436e-224	7	Anxa2
2966	2.47828e-268	1.55929	0.868	0.188	8.00114e-264	7	Alcam
2980	4.99818e-243	1.55839	0.891	0.241	1.61366e-238	7	Gpr132
2941	0	1.55331	0.866	0.155	0	7	Itgb7
2975	1.0548e-250	1.5162	0.837	0.234	3.40544e-246	7	Gsn
3014	5.22083e-177	1.5039	0.96	0.366	1.68555e-172	7	Ahnak
3042	2.10868e-158	1.46115	0.944	0.588	6.80788e-154	7	Fxyd5
3074	1.15568e-141	1.44021	0.958	0.582	3.73112e-137	7	Tmsb10
2994	3.06658e-205	1.42179	0.979	0.918	9.90047e-201	7	Rpsa
2942	0	1.39961	0.676	0.06	0	7	Clec4b1
3013	1.95899e-177	1.39931	0.701	0.188	6.3246e-173	7	Ccnd2
3113	1.1742e-110	1.38844	0.559	0.172	3.79091e-106	7	Hilpda
3076	5.38876e-139	1.38412	0.964	0.793	1.73976e-134	7	H2afz
3019	9.51289e-173	1.34865	0.954	0.36	3.07124e-168	7	Lgals3
2987	9.2724e-226	1.33697	0.63	0.121	2.99359e-221	7	Avpi1
3081	1.65796e-136	1.33104	0.808	0.305	5.35271e-132	7	Lgals1
3040	8.39078e-159	1.32779	0.958	0.579	2.70896e-154	7	Gm2a
3051	1.43973e-153	1.318	0.927	0.591	4.64817e-149	7	H2afy
3004	4.0062e-190	1.31253	0.983	0.911	1.2934e-185	7	Rps11
2943	0	1.30986	0.366	0.024	0	7	AA467197
3007	2.58922e-184	1.30941	0.981	0.91	8.35931e-180	7	Rplp0
3002	9.38164e-191	1.29872	0.981	0.898	3.02886e-186	7	Rps7
3005	1.22168e-189	1.29008	0.969	0.899	3.9442e-185	7	Rps5
3001	3.36532e-195	1.28155	0.985	0.909	1.08649e-190	7	Rpl32
2944	0	1.26795	0.73	0.116	0	7	Mcemp1
2964	4.98819e-271	1.24581	0.837	0.174	1.61044e-266	7	Slamf7
3008	3.45213e-180	1.23787	0.981	0.89	1.11452e-175	7	Rps18
2945	0	1.23761	0.738	0.066	0	7	Olfm1
3006	4.92848e-185	1.2364	0.975	0.896	1.59116e-180	7	Rpl28
3032	1.3804e-163	1.20524	0.96	0.868	4.45661e-159	7	Rps26
3000	1.13779e-195	1.20406	0.992	0.943	3.67334e-191	7	Rpl13
2952	1.15046e-298	1.19152	0.521	0.06	3.71425e-294	7	Plscr1
3031	1.17167e-163	1.18335	0.956	0.815	3.78273e-159	7	Rpl14
3105	1.67691e-119	1.17193	0.665	0.212	5.4139e-115	7	Grasp
3084	1.47916e-133	1.16998	0.705	0.225	4.77546e-129	7	Jak2
3024	4.83439e-169	1.16294	0.971	0.887	1.56078e-164	7	Rpl17
3028	4.16119e-167	1.15898	0.985	0.899	1.34344e-162	7	Rpl39
2982	4.08512e-238	1.15777	0.849	0.204	1.31888e-233	7	Emb
3104	7.80747e-120	1.14886	0.736	0.263	2.52064e-115	7	Nr4a3
2992	3.06746e-211	1.14818	0.592	0.104	9.90331e-207	7	Gm15987
2989	6.72766e-223	1.14357	0.623	0.119	2.17203e-218	7	H2-Oa
3018	6.79185e-173	1.14034	0.983	0.9	2.19275e-168	7	Rps15a
3030	2.37631e-165	1.13927	0.962	0.881	7.67191e-161	7	Rpl15
3022	4.00082e-171	1.12683	0.969	0.862	1.29166e-166	7	Rps6
2977	3.48268e-249	1.1245	0.51	0.07	1.12438e-244	7	H2-DMb2
3136	2.65573e-96	1.12085	0.686	0.279	8.57402e-92	7	Arl5c
3036	9.63408e-161	1.10096	0.971	0.903	3.11036e-156	7	Rpl18
2996	4.19719e-204	1.09868	0.808	0.211	1.35506e-199	7	Cfp
3025	5.38823e-169	1.09254	0.983	0.913	1.73959e-164	7	Rps4x
3026	9.65382e-169	1.09007	0.979	0.912	3.11674e-164	7	Rps16
3016	3.12111e-176	1.08866	0.977	0.915	1.00765e-171	7	Rpl11
3048	6.11085e-155	1.0882	0.962	0.882	1.97289e-150	7	Rack1
3017	1.06415e-175	1.08787	0.992	0.931	3.43561e-171	7	Rps24
3053	1.81403e-152	1.08195	0.985	0.896	5.85659e-148	7	Rps19
3065	1.08972e-145	1.08138	0.933	0.328	3.51815e-141	7	Cytip
2946	0	1.07945	0.68	0.093	0	7	Ltb4r1
3027	1.53107e-168	1.07341	0.973	0.906	4.94307e-164	7	Rps13
3043	3.13626e-158	1.06455	0.962	0.905	1.01254e-153	7	Rps2
3003	1.15949e-190	1.06235	0.701	0.162	3.74341e-186	7	4930523C07Rik
3020	1.46915e-171	1.06055	0.981	0.912	4.74315e-167	7	Rps10
3029	5.06935e-166	1.05843	0.981	0.9	1.63664e-161	7	Rpl21
3057	1.45488e-149	1.0584	0.967	0.875	4.69707e-145	7	Rpl10a
3066	1.91351e-145	1.05612	0.964	0.817	6.17778e-141	7	Rpl4
3108	1.81734e-115	1.05561	0.895	0.527	5.86728e-111	7	Syngr2
3023	4.23333e-170	1.05257	0.981	0.919	1.36673e-165	7	Rpl19
3130	3.4889e-101	1.04569	0.87	0.486	1.12639e-96	7	Snx20
3149	1.45473e-91	1.04433	0.91	0.577	4.6966e-87	7	Tagln2
3052	4.94427e-153	1.04393	0.964	0.85	1.59626e-148	7	Rpl22
3124	1.76666e-106	1.0409	0.948	0.494	5.70367e-102	7	Ifitm2
3044	5.05199e-157	1.03916	0.975	0.896	1.63104e-152	7	Rpl3
3037	1.1315e-160	1.03778	0.983	0.911	3.65306e-156	7	Rps3a1
3010	4.69546e-179	1.03733	0.429	0.064	1.51593e-174	7	Stat4
2961	3.39388e-282	1.032	0.314	0.019	1.09571e-277	7	Ccl22
3085	1.35136e-132	1.03189	0.964	0.826	4.36285e-128	7	Sh3bgrl3
3033	7.59765e-163	1.03077	0.983	0.896	2.4529e-158	7	Rpl26
3063	7.07413e-147	1.02987	0.964	0.901	2.28388e-142	7	Rpl41
3058	3.85279e-149	1.02887	0.981	0.903	1.24387e-144	7	Rpl8
3045	1.02952e-156	1.02671	0.969	0.92	3.32379e-152	7	Rps8
3062	4.39751e-148	1.01989	0.962	0.869	1.41974e-143	7	Rpl12
3049	3.01251e-154	1.01952	0.977	0.898	9.72588e-150	7	Rpl6
3061	2.36628e-148	1.01713	0.977	0.92	7.63952e-144	7	Rps9
3054	2.27821e-151	1.01648	0.981	0.877	7.35521e-147	7	Rpl27
3055	3.92941e-150	1.01456	0.975	0.877	1.26861e-145	7	Rpl24
3012	1.66645e-177	1.01191	0.684	0.163	5.38012e-173	7	Itpr1
3140	9.0208e-95	1.00994	0.793	0.365	2.91236e-90	7	Ccnd1
3123	1.20631e-106	1.00433	0.944	0.791	3.89456e-102	7	Sub1
3144	1.28884e-93	0.998054	0.674	0.267	4.16101e-89	7	Lmnb1
3088	8.24096e-130	0.997784	0.956	0.784	2.66059e-125	7	Rpl36a
3050	4.83321e-154	0.997598	0.983	0.904	1.5604e-149	7	Rpl9
3056	6.93048e-150	0.99664	0.998	0.98	2.23751e-145	7	Tmsb4x
3069	1.02229e-142	0.994659	0.977	0.915	3.30045e-138	7	Rps27a
3071	2.66846e-142	0.990984	0.977	0.873	8.61513e-138	7	Rpl36
3038	2.70489e-159	0.990305	0.981	0.925	8.73274e-155	7	Rpl18a
3155	1.44459e-88	0.989044	0.864	0.453	4.66387e-84	7	Pde4b
3079	3.84677e-137	0.986593	0.96	0.851	1.24193e-132	7	Rpl29
3222	1.43675e-61	0.984613	0.293	0.075	4.63856e-57	7	Ust
3009	7.49795e-180	0.982662	0.596	0.117	2.42071e-175	7	Ccr2
3095	7.35448e-126	0.98062	0.958	0.811	2.37439e-121	7	Rpl35
2957	8.70663e-289	0.974582	0.454	0.044	2.81093e-284	7	Gpr171
3082	2.79189e-135	0.972847	0.864	0.315	9.01361e-131	7	Wfdc17
3096	7.90861e-126	0.971027	0.971	0.873	2.55329e-121	7	Rpl38
3180	4.28038e-76	0.970654	0.37	0.102	1.38192e-71	7	Tbc1d4
3039	8.2794e-159	0.967302	0.983	0.932	2.673e-154	7	Rpl23
3060	7.80505e-149	0.966214	0.975	0.914	2.51986e-144	7	Rps20
3093	2.85749e-126	0.96383	0.952	0.816	9.22542e-122	7	Naca
3126	3.84117e-105	0.961133	0.946	0.67	1.24012e-100	7	Atox1
2955	8.14757e-291	0.961127	0.226	0.007	2.63044e-286	7	Ccl17
3070	1.43033e-142	0.944949	0.977	0.912	4.61783e-138	7	Rps14
3092	2.75103e-126	0.944186	0.96	0.821	8.8817e-122	7	Eef1b2
3083	4.71495e-135	0.942219	0.975	0.865	1.52222e-130	7	Rpl7a
3041	9.37813e-159	0.937648	0.981	0.929	3.02773e-154	7	Rpl27a
2956	1.17397e-290	0.936907	0.446	0.042	3.79015e-286	7	Klrk1
2947	0	0.935538	0.638	0.082	0	7	Plp2
3067	2.53617e-145	0.934223	0.975	0.905	8.18801e-141	7	Rps3
3078	9.83627e-138	0.92939	0.732	0.236	3.17564e-133	7	Pak1
3072	7.95475e-142	0.928316	0.973	0.889	2.56819e-137	7	Rplp2
3118	2.74443e-109	0.924049	0.941	0.779	8.86039e-105	7	Rpl23a
2959	1.74219e-285	0.923528	0.663	0.102	5.62465e-281	7	1700025G04Rik
3091	1.69892e-127	0.923495	0.975	0.901	5.48495e-123	7	Rps28
3121	1.70062e-107	0.912426	0.768	0.285	5.49044e-103	7	Eps8
3097	2.42221e-125	0.910336	0.956	0.877	7.82011e-121	7	Rpl7
3064	1.14013e-146	0.91003	0.975	0.912	3.68092e-142	7	Rpl30
3134	1.57567e-96	0.907268	0.883	0.495	5.08704e-92	7	Rps27l
2948	0	0.903707	0.548	0.03	0	7	Lmo1
3098	1.29669e-124	0.902812	0.973	0.901	4.18635e-120	7	Rpl37
3132	3.04875e-97	0.899281	0.902	0.566	9.8429e-93	7	Gng10
2973	5.70689e-259	0.898043	0.632	0.098	1.84247e-254	7	Trerf1
3086	4.93539e-131	0.897432	0.977	0.902	1.59339e-126	7	Rpl34
2949	0	0.89612	0.471	0.037	0	7	Siglecg
3107	2.25902e-116	0.892189	0.939	0.833	7.29326e-112	7	Rpl5
3187	9.1196e-74	0.889205	0.893	0.585	2.94426e-69	7	Tmem176a
2950	0	0.885342	0.615	0.06	0	7	Dpp4
2951	0	0.881201	0.567	0.039	0	7	Flt3
3142	2.54209e-94	0.88003	0.939	0.692	8.20713e-90	7	Eif3f
3035	8.28456e-162	0.875276	0.705	0.183	2.67467e-157	7	Ms4a4c
3110	4.74178e-115	0.874796	0.77	0.295	1.53088e-110	7	Lrrfip2
3158	4.4419e-86	0.870401	0.906	0.566	1.43407e-81	7	Sec61b
3139	8.79749e-95	0.868658	0.799	0.35	2.84027e-90	7	Prdx6
3137	3.21119e-96	0.866782	0.845	0.4	1.03673e-91	7	Fam129a
3227	2.02138e-58	0.86673	0.862	0.614	6.52602e-54	7	Gadd45b
2984	3.8775e-229	0.865263	0.598	0.101	1.25185e-224	7	Ciita
3075	1.12549e-139	0.865099	0.987	0.92	3.63365e-135	7	Rpl35a
3141	2.50059e-94	0.862834	0.952	0.639	8.07316e-90	7	Cd47
2993	7.47435e-209	0.860966	0.485	0.073	2.41309e-204	7	Irf4
3146	1.9772e-93	0.859897	0.931	0.71	6.38338e-89	7	Nme2
3173	1.83768e-77	0.859274	0.762	0.386	5.93296e-73	7	Slc38a1
3127	4.50408e-103	0.856204	0.948	0.801	1.45414e-98	7	Btf3
3312	1.82181e-23	0.850466	0.703	0.437	5.88172e-19	7	Etv6
3103	7.97624e-121	0.847755	0.981	0.912	2.57513e-116	7	Rpl37a
3102	8.2666e-122	0.844661	0.962	0.865	2.66887e-117	7	Rps25
3131	4.41146e-98	0.844026	0.918	0.572	1.42424e-93	7	Snrpg
3117	2.17131e-109	0.836815	0.977	0.899	7.01006e-105	7	Rps27
3133	4.92016e-97	0.835056	0.939	0.667	1.58847e-92	7	Atp5e
3138	4.85592e-95	0.834031	0.908	0.579	1.56773e-90	7	Eif3k
3116	1.56067e-109	0.829006	0.544	0.15	5.03863e-105	7	Rab11fip1
3100	5.68421e-124	0.82622	0.979	0.906	1.83515e-119	7	Rps23
3174	2.1281e-77	0.81993	0.975	0.739	6.87057e-73	7	Pim1
3165	2.75663e-80	0.817791	0.822	0.397	8.89977e-76	7	Ccdc88a
3207	2.28307e-67	0.817615	0.766	0.397	7.3709e-63	7	Bcl2a1d
3087	2.73306e-130	0.816078	0.626	0.172	8.8237e-126	7	Pfkp
3059	5.46363e-149	0.814075	0.632	0.157	1.76393e-144	7	Dapk1
3111	2.42013e-114	0.813846	0.971	0.909	7.81338e-110	7	Rpl10
3214	4.44358e-64	0.813731	0.9	0.523	1.43461e-59	7	Pid1
3089	8.85102e-129	0.813304	0.975	0.915	2.85755e-124	7	Rps12
3151	2.46795e-90	0.810831	0.958	0.815	7.96778e-86	7	Rps15
3225	2.8573e-60	0.807314	0.914	0.685	9.22478e-56	7	Ckb
3150	8.25471e-91	0.80627	0.923	0.638	2.66503e-86	7	Atp5h
3112	2.55526e-112	0.802025	0.969	0.882	8.24966e-108	7	Rpl13a
3185	9.26289e-76	0.794153	0.741	0.346	2.99053e-71	7	Ctnna1
3106	4.41819e-118	0.793941	0.992	0.958	1.42641e-113	7	Eef1a1
3210	1.75845e-66	0.789656	0.211	0.04	5.67716e-62	7	Tmtc2
3143	5.8018e-94	0.787552	0.72	0.286	1.87311e-89	7	Lmo4
3080	9.61087e-137	0.786224	0.996	0.954	3.10287e-132	7	Tpt1
3166	3.39181e-80	0.780181	0.948	0.559	1.09505e-75	7	Ifitm3
3157	1.09381e-86	0.7775	0.705	0.278	3.53136e-82	7	Nr4a2
3159	2.1953e-84	0.777392	0.897	0.556	7.08753e-80	7	Eif3e
3172	1.8934e-78	0.772805	0.831	0.399	6.11284e-74	7	Ezr
3164	2.46037e-80	0.771647	0.856	0.466	7.9433e-76	7	Anp32b
3109	2.99798e-115	0.770168	0.992	0.942	9.67897e-111	7	Fau
3129	1.45346e-101	0.767088	0.659	0.23	4.6925e-97	7	Ybx3
3162	4.72638e-81	0.76492	0.238	0.042	1.52591e-76	7	Ccr7
3219	2.19861e-62	0.756102	0.705	0.328	7.0982e-58	7	St8sia4
3199	3.72705e-69	0.75554	0.971	0.894	1.20328e-64	7	Srgn
3068	2.98274e-144	0.754582	0.502	0.107	9.62977e-140	7	Cd40
3241	7.185e-48	0.752283	0.816	0.506	2.31968e-43	7	Rilpl2
3169	2.45667e-79	0.742579	0.504	0.158	7.93136e-75	7	Antxr2
3163	5.11197e-81	0.741478	0.929	0.702	1.6504e-76	7	Rpl31
3216	5.06406e-63	0.741131	0.548	0.219	1.63493e-58	7	Cd80
3161	4.48592e-82	0.736196	0.592	0.196	1.44828e-77	7	Fyn
3179	1.02296e-76	0.735795	0.933	0.591	3.30263e-72	7	Emp3
2991	3.19598e-216	0.733899	0.45	0.058	1.03182e-211	7	P2ry10
3414	1.87867e-10	0.732827	0.619	0.466	6.06528e-06	7	AY036118
3186	2.13688e-75	0.732682	0.672	0.273	6.89891e-71	7	Ptger4
3115	3.1591e-110	0.731691	0.435	0.103	1.01991e-105	7	Slc41a1
3047	3.40792e-156	0.731312	0.577	0.127	1.10025e-151	7	Itgax
3160	1.61799e-83	0.730343	0.835	0.426	5.22367e-79	7	Eif3i
3195	8.72741e-71	0.725931	0.897	0.639	2.81764e-66	7	Eif3h
3188	1.62432e-73	0.725039	0.939	0.772	5.24411e-69	7	Myl6
3201	5.30138e-69	0.724932	0.68	0.306	1.71155e-64	7	Capg
3198	5.5787e-70	0.724737	0.536	0.196	1.80108e-65	7	Mir155hg
3170	7.20455e-79	0.722583	0.69	0.301	2.32599e-74	7	Slamf9
3244	2.47299e-42	0.721663	0.646	0.335	7.98404e-38	7	Bcl2l11
3147	4.44116e-92	0.721452	0.96	0.904	1.43383e-87	7	Rps21
3196	1.14247e-70	0.716208	0.91	0.496	3.68847e-66	7	Ms4a6c
3175	2.57963e-77	0.716081	0.948	0.772	8.32833e-73	7	Rpl36al
3190	8.27015e-73	0.707272	0.91	0.517	2.67002e-68	7	Anxa5
3189	1.99179e-73	0.707143	0.822	0.426	6.43049e-69	7	Pgls
2990	8.63246e-219	0.704109	0.354	0.035	2.78699e-214	7	Mki67
3181	4.57548e-76	0.700934	0.931	0.684	1.47719e-71	7	Atp5g2
2970	3.63735e-262	0.700592	0.389	0.035	1.17432e-257	7	Klrb1b
3183	7.75116e-76	0.699189	0.9	0.569	2.50246e-71	7	Eef1g
3046	2.37784e-156	0.699014	0.703	0.18	7.67686e-152	7	Mcub
3153	1.89523e-89	0.695277	0.969	0.906	6.11876e-85	7	H3f3a
3236	4.06322e-51	0.694571	0.908	0.671	1.31181e-46	7	Tmem176b
3154	9.82621e-89	0.693622	0.383	0.093	3.17239e-84	7	Arap2
3230	1.19578e-57	0.691982	0.523	0.202	3.86057e-53	7	St3gal1
3156	4.51728e-87	0.688632	0.542	0.165	1.4584e-82	7	Arhgap26
3148	1.19733e-91	0.688313	0.837	0.356	3.8656e-87	7	Sh3bgrl
3192	2.97821e-72	0.684627	0.883	0.546	9.61515e-68	7	Psmb1
3205	7.11586e-68	0.683361	0.91	0.632	2.29735e-63	7	Nsa2
3194	4.73003e-71	0.682967	0.843	0.463	1.52709e-66	7	Nap1l1
3077	5.88724e-138	0.681638	0.596	0.154	1.9007e-133	7	Trappc5
3125	9.10809e-106	0.681203	0.385	0.082	2.94055e-101	7	Il7r
3250	3.34503e-36	0.678718	0.623	0.344	1.07994e-31	7	Pmaip1
3224	2.53752e-60	0.677504	0.914	0.707	8.19239e-56	7	Eif5a
3099	4.33523e-124	0.67602	0.603	0.167	1.39963e-119	7	Sema4a
3237	9.18741e-51	0.674292	0.782	0.468	2.96615e-46	7	Cxcl16
3203	4.9152e-68	0.67425	0.939	0.747	1.58687e-63	7	Rps17
3122	1.84355e-107	0.674153	0.575	0.175	5.9519e-103	7	Fh1
3204	5.35192e-68	0.673419	0.695	0.322	1.72787e-63	7	Got1
3176	3.77601e-77	0.672597	0.475	0.149	1.21908e-72	7	Cenpa
3197	2.34693e-70	0.672414	0.91	0.657	7.57705e-66	7	Psmb8
3215	1.20789e-63	0.669841	0.923	0.684	3.89968e-59	7	Pitpna
3177	4.18443e-77	0.66852	0.868	0.494	1.35094e-72	7	Tomm7
3318	6.59345e-23	0.668253	0.374	0.19	2.1287e-18	7	Mrtfa
2981	1.075e-240	0.66669	0.46	0.055	3.47063e-236	7	Kcnn4
3145	1.37247e-93	0.664919	0.588	0.193	4.43102e-89	7	Pvr
3200	4.72031e-69	0.664506	0.935	0.728	1.52395e-64	7	Alox5ap
3211	3.04579e-65	0.663325	0.897	0.596	9.83332e-61	7	Tspo
2969	6.6062e-263	0.661242	0.427	0.042	2.13281e-258	7	Hepacam2
3135	2.12454e-96	0.659893	0.615	0.196	6.85906e-92	7	Runx3
3228	4.06489e-58	0.654086	0.78	0.419	1.31235e-53	7	Fem1c
3234	3.89241e-53	0.653542	0.738	0.432	1.25667e-48	7	Gm11808
3272	1.21504e-27	0.65341	0.634	0.411	3.92275e-23	7	Dusp2
3233	5.69905e-54	0.652805	0.933	0.744	1.83994e-49	7	Gdi2
3221	3.13503e-62	0.651764	0.843	0.522	1.01214e-57	7	Mrpl52
3168	2.27917e-79	0.649608	0.856	0.444	7.35831e-75	7	Cox7b
3206	2.23638e-67	0.649107	0.954	0.809	7.22016e-63	7	Npm1
3184	8.04305e-76	0.648331	0.814	0.381	2.5967e-71	7	Dusp5
3191	1.15221e-72	0.64803	0.912	0.597	3.71991e-68	7	Atp5f1
3119	3.02529e-109	0.646627	0.68	0.214	9.76716e-105	7	Iqgap2
3090	1.38906e-127	0.645764	0.538	0.13	4.48457e-123	7	H2-Ob
3229	7.29159e-58	0.642521	0.782	0.42	2.35409e-53	7	Mdh2
3209	6.69833e-67	0.64244	0.81	0.451	2.16256e-62	7	Snrpf
3231	9.23215e-57	0.64177	0.833	0.423	2.9806e-52	7	Trps1
3101	8.33962e-124	0.640052	0.523	0.126	2.69245e-119	7	Tiam1
3235	8.57476e-52	0.634975	0.594	0.268	2.76836e-47	7	Pkib
3212	3.30456e-65	0.634816	0.937	0.744	1.06688e-60	7	Ppib
3202	1.18929e-68	0.629573	0.54	0.204	3.83961e-64	7	Snhg15
3114	2.70799e-110	0.62559	0.634	0.19	8.74275e-106	7	AI662270
3208	4.06542e-67	0.623417	0.653	0.26	1.31252e-62	7	Ccr1
3193	3.78242e-71	0.622697	0.956	0.845	1.22115e-66	7	Serf2
3120	2.37928e-108	0.622182	0.703	0.23	7.68149e-104	7	Cnn2
3217	1.7737e-62	0.621769	0.904	0.571	5.72639e-58	7	Atp5c1
3238	2.89287e-50	0.621157	0.831	0.528	9.33962e-46	7	Mpc1
3167	1.50003e-79	0.619819	0.715	0.303	4.84286e-75	7	Mpp6
2986	3.00776e-226	0.614377	0.297	0.022	9.71055e-222	7	Wnt11
3034	2.49276e-162	0.613649	0.305	0.035	8.04787e-158	7	Zbtb46
3218	1.80018e-62	0.61171	0.849	0.504	5.81187e-58	7	Ndufa6
3242	1.06729e-44	0.61086	0.814	0.527	3.44575e-40	7	Rnh1
3240	5.34945e-48	0.610221	0.669	0.331	1.72707e-43	7	Csf2rb
3252	1.04273e-34	0.608179	0.849	0.54	3.36646e-30	7	Foxp1
3171	8.63563e-79	0.60775	0.701	0.287	2.78801e-74	7	Vrk1
3220	2.24634e-62	0.606007	0.923	0.673	7.25232e-58	7	Atp5l
3213	1.78207e-64	0.605897	0.822	0.46	5.7534e-60	7	Eif3m
3223	2.32068e-60	0.604637	0.935	0.765	7.49232e-56	7	Pfdn5
3232	1.30324e-55	0.60284	0.912	0.645	4.20752e-51	7	Cox7a2l
3182	7.69307e-76	0.602123	0.768	0.354	2.48371e-71	7	Snrpd2
3226	1.53873e-59	0.602001	0.874	0.561	4.96779e-55	7	Rac2
3338	1.52898e-20	0.600197	0.513	0.293	4.93633e-16	7	Ext1
3152	1.45199e-89	0.599775	0.397	0.1	4.68776e-85	7	Stat5a
3257	7.08798e-33	0.599367	0.688	0.406	2.28835e-28	7	Sdf2l1
3073	8.91517e-142	0.597248	0.521	0.111	2.87826e-137	7	2023-09-06
3094	4.02194e-126	0.5921	0.429	0.086	1.29848e-121	7	Qpct
3178	6.5944e-77	0.591696	0.527	0.17	2.129e-72	7	Plec
3339	1.77059e-20	-0.59089	0.044	0.215	5.71635e-16	7	Lag3
3424	1.30211e-07	-0.590929	0.469	0.493	0.00420387	7	Sgpl1
3321	9.19888e-23	-0.592186	0.036	0.22	2.96986e-18	7	Msr1
3369	1.6507e-17	-0.593392	0.703	0.699	5.32927e-13	7	Itm2c
3365	8.29536e-18	-0.595063	0.31	0.449	2.67816e-13	7	Rin2
3380	4.45634e-16	-0.595873	0.358	0.469	1.43873e-11	7	Trim8
3410	8.23783e-12	-0.59662	0.439	0.491	2.65958e-07	7	Atp6v1h
3419	2.29079e-09	-0.596957	0.146	0.241	7.39581e-05	7	Rgs3
3385	3.17379e-15	-0.597753	0.349	0.454	1.02466e-10	7	Pip4p1
3353	1.40187e-19	-0.598395	0.381	0.493	4.52593e-15	7	Adipor1
3352	1.18778e-19	-0.598645	0.111	0.285	3.83476e-15	7	Mid1ip1
3411	4.1085e-11	-0.600082	0.291	0.384	1.32643e-06	7	Dnmt3a
3327	9.30824e-22	-0.600574	0.925	0.892	3.00517e-17	7	Hnrnpa2b1
3395	3.99411e-14	-0.600792	0.619	0.649	1.2895e-09	7	Pik3ap1
3401	4.00011e-13	-0.60081	0.372	0.463	1.29144e-08	7	Aim2
3418	1.20711e-09	-0.601879	0.28	0.359	3.89714e-05	7	Fchsd2
3373	4.13743e-17	-0.602687	0.498	0.571	1.33577e-12	7	Cmtm6
3399	1.76322e-13	-0.60408	0.153	0.289	5.69256e-09	7	Rhoq
3324	3.84357e-22	-0.604108	0.437	0.563	1.2409e-17	7	Nr3c1
3407	1.59025e-12	-0.604268	0.301	0.411	5.13412e-08	7	Tmcc1
3357	3.52455e-19	-0.605402	0.406	0.512	1.1379e-14	7	Vamp3
3325	6.10937e-22	-0.605443	0.326	0.485	1.97241e-17	7	9930111J21Rik2
3340	2.05128e-20	-0.605843	0.747	0.764	6.62254e-16	7	Ndel1
3288	7.88815e-26	-0.606814	0.017	0.215	2.54669e-21	7	Itga9
3351	1.06975e-19	-0.608663	0.418	0.537	3.4537e-15	7	Ctnnb1
3317	6.35199e-23	-0.609611	0.795	0.795	2.05074e-18	7	Cd68
3402	4.48766e-13	-0.612007	0.646	0.649	1.44884e-08	7	Il10ra
3265	5.99602e-29	-0.612027	0.017	0.235	1.93582e-24	7	Cables1
3295	1.73517e-24	-0.613213	0.121	0.323	5.602e-20	7	Acp2
3298	2.12084e-24	-0.613659	0.818	0.801	6.84713e-20	7	Hexa
3393	2.77859e-14	-0.614932	0.249	0.379	8.97069e-10	7	Tasor
3300	2.37965e-24	-0.615368	0.042	0.237	7.68271e-20	7	Lilra5
3379	3.06105e-16	-0.616542	0.199	0.344	9.8826e-12	7	4632427E13Rik
3374	5.84723e-17	-0.617833	0.264	0.409	1.88778e-12	7	Dip2b
3354	1.63078e-19	-0.618521	0.473	0.563	5.26497e-15	7	Ptpra
3364	8.23499e-18	-0.619036	0.929	0.861	2.65867e-13	7	Pnrc1
3363	7.46684e-18	-0.619933	0.515	0.569	2.41067e-13	7	Lmo2
3412	5.97934e-11	-0.619996	0.414	0.466	1.93043e-06	7	Slbp
3398	1.72891e-13	-0.620675	0.289	0.401	5.58179e-09	7	Tns3
3323	2.0687e-22	-0.621087	0.732	0.732	6.67881e-18	7	Etf1
3302	4.55952e-24	-0.62359	0.075	0.271	1.47204e-19	7	Kcnk13
3330	1.80946e-21	-0.623611	0.387	0.545	5.84185e-17	7	Snx18
3344	3.82093e-20	-0.623773	0.301	0.454	1.23359e-15	7	Map3k2
3305	6.26967e-24	-0.623949	0.134	0.329	2.02416e-19	7	Lyl1
3413	5.99813e-11	-0.625478	0.559	0.583	1.9365e-06	7	Cstb
3293	1.29105e-24	-0.627468	0.073	0.272	4.16815e-20	7	Pald1
3376	9.49668e-17	-0.62865	0.45	0.536	3.066e-12	7	Ddx50
3381	5.53319e-16	-0.630456	0.425	0.511	1.78639e-11	7	Snx2
3423	7.62983e-08	-0.630614	0.316	0.387	0.00246329	7	Osm
3349	1.03284e-19	-0.633302	0.523	0.596	3.33453e-15	7	Pcf11
3297	1.99312e-24	-0.636674	0.04	0.235	6.43478e-20	7	Cacna1d
3320	7.77958e-23	-0.636752	0.079	0.276	2.51164e-18	7	Nfia
3313	1.93558e-23	-0.638983	0.151	0.361	6.24901e-19	7	Cadm1
3375	6.40085e-17	-0.640649	0.343	0.449	2.06652e-12	7	Gmip
3279	1.60602e-26	-0.64104	0.199	0.406	5.18503e-22	7	Neu1
3420	3.78033e-09	-0.642272	0.232	0.321	0.000122048	7	Pitpnc1
3281	2.4608e-26	-0.642347	0.178	0.384	7.9447e-22	7	Man1c1
3258	1.2062e-31	-0.643833	0.883	0.856	3.8942e-27	7	Sdcbp
3278	1.5534e-26	-0.643907	0.651	0.7	5.01516e-22	7	Rab14
3368	1.21294e-17	-0.644832	0.582	0.614	3.91597e-13	7	Atp6v1e1
3307	6.95448e-24	-0.646622	0.092	0.288	2.24525e-19	7	Map11
3319	6.661e-23	-0.64812	0.485	0.584	2.1505e-18	7	Rab1a
3406	1.51393e-12	-0.650223	0.115	0.245	4.88774e-08	7	Fnip2
3347	5.3908e-20	-0.650971	0.822	0.795	1.74042e-15	7	Sfpq
3383	1.21982e-15	-0.651548	0.439	0.544	3.9382e-11	7	Kansl1
3384	1.42816e-15	-0.65191	0.46	0.529	4.61081e-11	7	Sertad1
3390	1.33857e-14	-0.65192	0.416	0.505	4.32158e-10	7	Btaf1
3404	4.63882e-13	-0.652606	0.383	0.482	1.49764e-08	7	E230029C05Rik
3280	2.35382e-26	-0.658249	0.044	0.251	7.59932e-22	7	Ets1
3386	6.48432e-15	-0.658377	0.732	0.716	2.09346e-10	7	Tpd52
3277	1.47557e-26	-0.658781	0.128	0.34	4.76389e-22	7	Flcn
3346	5.3711e-20	-0.658876	0.155	0.322	1.73406e-15	7	Ppcdc
3408	6.74319e-12	-0.660053	0.351	0.451	2.17704e-07	7	Ankrd12
3387	9.44296e-15	-0.660223	0.487	0.56	3.04866e-10	7	Nufip2
3326	6.1716e-22	-0.660412	0.866	0.824	1.9925e-17	7	Hnrnpu
3377	2.00899e-16	-0.661259	0.069	0.218	6.48604e-12	7	Optn
3322	1.37347e-22	-0.662316	0.967	0.929	4.43424e-18	7	Plek
3287	5.74185e-26	-0.662449	0.969	0.937	1.85376e-21	7	Hspa5
3359	5.33881e-19	-0.662732	0.374	0.503	1.72363e-14	7	AC149090.1
3358	5.29698e-19	-0.664101	0.23	0.394	1.71013e-14	7	Klf7
3362	2.5922e-18	-0.668352	0.111	0.272	8.36893e-14	7	Dusp8
3422	1.71537e-08	-0.669531	0.519	0.556	0.000553808	7	Diaph2
3286	5.25891e-26	-0.670515	0.826	0.824	1.69784e-21	7	Luc7l2
3267	2.2752e-28	-0.670804	0.902	0.897	7.3455e-24	7	Ube2d3
3285	4.22905e-26	-0.671117	0.435	0.562	1.36535e-21	7	Sft2d1
3311	1.62674e-23	-0.672264	0.079	0.274	5.25192e-19	7	Cyth3
3367	9.85711e-18	-0.673589	0.126	0.284	3.18237e-13	7	Fcgr4
3309	9.30473e-24	-0.67532	0.636	0.67	3.00403e-19	7	Creg1
3254	5.01997e-34	-0.677547	0.686	0.738	1.6207e-29	7	Laptm4a
3239	7.27316e-50	-0.678262	0.906	0.893	2.34814e-45	7	Atp6v0b
3275	5.95034e-27	-0.678447	0.136	0.351	1.92107e-22	7	Mpp1
3304	5.72497e-24	-0.679923	0.628	0.702	1.84831e-19	7	Foxn3
3289	1.77898e-25	-0.681914	0.605	0.669	5.74342e-21	7	Scamp2
3284	3.84339e-26	-0.683033	0.793	0.788	1.24084e-21	7	Cyfip1
3315	5.73859e-23	-0.68502	0.048	0.237	1.8527e-18	7	Slc12a2
3255	3.27072e-33	-0.685998	0.916	0.905	1.05595e-28	7	Srsf5
3397	8.87965e-14	-0.686206	0.224	0.358	2.8668e-09	7	Gpr65
3360	9.65181e-19	-0.688322	0.052	0.216	3.11609e-14	7	Bank1
3260	3.37798e-30	-0.688765	0.025	0.251	1.09058e-25	7	Nuak1
3259	1.35787e-30	-0.689028	0.013	0.24	4.38389e-26	7	Sall1
3389	1.3212e-14	-0.689138	0.32	0.421	4.26549e-10	7	Tceal9
3264	2.99557e-29	-0.689397	0.023	0.244	9.6712e-25	7	Gm2629
3292	7.1171e-25	-0.691262	0.105	0.31	2.29776e-20	7	Sipa1l2
3370	2.80454e-17	-0.692045	0.393	0.513	9.05447e-13	7	Klf3
3342	3.18935e-20	-0.693494	0.381	0.502	1.02968e-15	7	Cebpg
3294	1.37567e-24	-0.69472	0.718	0.775	4.44134e-20	7	Slc15a3
3268	2.48701e-28	-0.695335	0.228	0.44	8.02933e-24	7	Dhrs3
3303	5.1059e-24	-0.696272	0.387	0.522	1.64844e-19	7	Pura
3274	2.37837e-27	-0.696415	0.115	0.332	7.67858e-23	7	Scoc
3301	2.73468e-24	-0.696563	0.328	0.485	8.8289e-20	7	Csnk1e
3262	6.36548e-30	-0.697113	0.019	0.243	2.05509e-25	7	Bhlhe41
3331	2.65688e-21	-0.697665	0.469	0.588	8.57775e-17	7	Entpd1
3416	5.06018e-10	-0.697905	0.117	0.222	1.63368e-05	7	Bag3
3249	4.01561e-37	-0.699143	0.05	0.321	1.29644e-32	7	Ang
3253	3.95803e-34	-0.699588	0.862	0.838	1.27785e-29	7	Calm2
3270	5.29674e-28	-0.699689	0.126	0.344	1.71005e-23	7	Tmem86a
3343	3.30483e-20	-0.70441	0.5	0.576	1.06696e-15	7	Senp2
3282	2.84502e-26	-0.70612	0.849	0.838	9.18516e-22	7	Fus
3290	2.43722e-25	-0.707252	0.253	0.435	7.86856e-21	7	Susd3
3405	9.75012e-13	-0.707836	0.63	0.616	3.14783e-08	7	Ppp1r10
3361	1.82651e-18	-0.71011	0.205	0.368	5.89688e-14	7	Rreb1
3417	5.33962e-10	-0.710699	0.678	0.663	1.7239e-05	7	Herpud1
3348	6.949e-20	-0.71121	0.218	0.384	2.24348e-15	7	Pros1
3271	1.11726e-27	-0.711437	0.029	0.242	3.60706e-23	7	Lhfpl2
3273	1.37327e-27	-0.718317	0.109	0.331	4.43359e-23	7	Sbf2
3334	5.53481e-21	-0.719234	0.91	0.864	1.78691e-16	7	Ly86
3243	1.62797e-42	-0.720201	0.952	0.924	5.2559e-38	7	Ctsz
3333	5.18796e-21	-0.721516	0.571	0.628	1.67493e-16	7	Bmp2k
3425	1.42023e-07	-0.722247	0.621	0.609	0.00458521	7	Erbin
3283	2.91631e-26	-0.722567	0.374	0.53	9.41531e-22	7	Ppt1
3372	3.92293e-17	-0.72662	0.36	0.476	1.26652e-12	7	Slc16a6
3261	5.14701e-30	-0.726839	0.305	0.495	1.66171e-25	7	Rragc
3403	4.53052e-13	-0.726937	0.552	0.577	1.46268e-08	7	Ivns1abp
3394	3.7697e-14	-0.727827	0.904	0.825	1.21705e-09	7	Jmjd1c
3391	1.36747e-14	-0.728312	0.454	0.523	4.41486e-10	7	Zfp622
3266	9.23595e-29	-0.730063	0.588	0.699	2.98183e-24	7	Il6ra
3409	8.0114e-12	-0.730249	0.427	0.487	2.58648e-07	7	Atp6v1a
3378	2.91022e-16	-0.731188	0.37	0.468	9.39563e-12	7	Taf7
3371	3.3125e-17	-0.73256	0.266	0.4	1.06944e-12	7	AU020206
3247	6.40826e-38	-0.734587	0.795	0.796	2.06891e-33	7	Ctsa
3245	3.19412e-39	-0.735217	0.046	0.326	1.03122e-34	7	Ctsf
3396	6.49418e-14	-0.735499	0.941	0.889	2.09665e-09	7	Gnas
3314	2.83657e-23	-0.737485	0.772	0.778	9.15786e-19	7	Mapkapk2
3256	3.41452e-33	-0.741384	0.084	0.334	1.10238e-28	7	1700017B05Rik
3355	2.42455e-19	-0.741949	0.893	0.849	7.82766e-15	7	Nfkbiz
3356	2.51548e-19	-0.743506	0.163	0.333	8.12124e-15	7	Rab31
3269	3.77388e-28	-0.743993	0.287	0.481	1.2184e-23	7	Cttnbp2nl
3366	8.64215e-18	-0.744222	0.638	0.666	2.79012e-13	7	Rnf19b
3299	2.24029e-24	-0.744538	0.046	0.243	7.23277e-20	7	Igfbp4
3400	3.75722e-13	-0.746427	0.205	0.328	1.21302e-08	7	Sec24a
3415	2.58058e-10	-0.747413	0.592	0.33	8.33141e-06	7	Dab2
3388	1.21943e-14	-0.747819	0.119	0.263	3.93694e-10	7	Slc16a10
3421	8.94143e-09	-0.750762	0.985	0.98	0.000288674	7	Cst3
3341	2.9559e-20	-0.750818	0.826	0.798	9.54312e-16	7	Stat3
3263	1.03997e-29	-0.75185	0.088	0.321	3.35753e-25	7	Rhoh
3392	2.36928e-14	-0.752027	0.157	0.296	7.64921e-10	7	Dusp18
3276	1.07749e-26	-0.756792	0.029	0.24	3.47868e-22	7	Snx24
3337	1.49736e-20	-0.759963	0.19	0.364	4.83422e-16	7	Hivep3
3328	9.9121e-22	-0.7603	0.533	0.614	3.20012e-17	7	Rlim
3291	2.5698e-25	-0.763971	0.088	0.294	8.29661e-21	7	Camk2n1
3310	1.15921e-23	-0.764697	0.402	0.53	3.7425e-19	7	Fgd2
3345	5.21137e-20	-0.765063	0.14	0.313	1.68249e-15	7	Wwp1
3251	2.73957e-35	-0.76608	0.226	0.461	8.84471e-31	7	Tpp1
3306	6.70653e-24	-0.766906	0.341	0.503	2.1652e-19	7	Ppm1h
3350	1.06351e-19	-0.766968	0.226	0.377	3.43355e-15	7	Tbpl1
3335	6.65543e-21	-0.771247	0.801	0.797	2.1487e-16	7	Ly6e
3329	1.21551e-21	-0.771793	0.05	0.236	3.92428e-17	7	Plxna4
3336	1.20135e-20	-0.77207	0.854	0.804	3.87856e-16	7	Srsf2
3308	8.71045e-24	-0.772321	0.165	0.357	2.81217e-19	7	Dnajb4
3246	4.54905e-39	-0.775011	0.1	0.378	1.46866e-34	7	Mtus1
3316	6.10616e-23	-0.777699	0.533	0.585	1.97137e-18	7	Bin2
3332	3.61973e-21	-0.778666	0.977	0.952	1.16863e-16	7	Jund
3382	7.95826e-16	-0.782718	0.153	0.298	2.56932e-11	7	Hgsnat
3296	1.96337e-24	-0.783236	0.385	0.53	6.33874e-20	7	P2ry6
3248	1.57134e-37	-0.783411	0.695	0.76	5.07306e-33	7	Cltc

## Sheet: 8 - Pf4B
	p_val	avg_log2FC	pct.1	pct.2	p_val_adj	cluster	gene
3436	0	4.20223	0.53	0.032	0	8	Retnla
3437	0	3.06509	0.86	0.121	0	8	Psd3
3438	0	3.05347	0.818	0.075	0	8	Folr2
3458	3.34676e-297	3.03199	0.938	0.246	1.0805e-292	8	F13a1
3439	0	2.88271	0.826	0.116	0	8	Emp1
3440	0	2.72109	0.691	0.033	0	8	Ednrb
3441	0	2.60766	0.795	0.106	0	8	Lyve1
3460	2.78754e-288	2.53359	0.901	0.227	8.99956e-284	8	Pltp
3464	2.47388e-253	2.52695	0.974	0.291	7.98693e-249	8	Mrc1
3513	7.20038e-122	2.37102	0.909	0.58	2.32464e-117	8	Rbpj
3508	9.41258e-132	2.36693	0.756	0.294	3.03885e-127	8	Mctp1
3442	0	2.31809	0.792	0.037	0	8	Cbr2
3465	2.30904e-250	2.30273	0.694	0.125	7.45472e-246	8	Cd163
3457	1.09774e-297	2.20463	0.374	0.023	3.54406e-293	8	Ccl8
3499	3.8735e-148	2.19612	0.842	0.321	1.25056e-143	8	Wfdc17
3473	1.4276e-227	2.05602	0.878	0.242	4.60901e-223	8	Gas7
3482	1.45616e-188	2.04807	0.945	0.372	4.70122e-184	8	Ahnak
3485	5.19617e-177	2.04546	0.849	0.3	1.67758e-172	8	Rgl1
3505	5.71646e-137	2.04415	0.932	0.525	1.84556e-132	8	Pid1
3476	1.04554e-202	2.0273	0.883	0.263	3.37553e-198	8	S100a10
3510	8.14886e-126	2.01676	0.896	0.494	2.63086e-121	8	Ccl6
3534	1.50144e-105	1.98337	0.696	0.252	4.84741e-101	8	Cmss1
3443	0	1.96467	0.691	0.083	0	8	Ccl24
3496	1.38897e-153	1.9363	0.813	0.287	4.48428e-149	8	Eps8
3444	0	1.93622	0.694	0.074	0	8	Ecm1
3487	2.13536e-173	1.90505	0.909	0.301	6.894e-169	8	Pf4
3461	5.88009e-277	1.89915	0.748	0.122	1.89839e-272	8	Mgl2
3445	0	1.89829	0.566	0.02	0	8	Fcna
3446	0	1.88757	0.623	0.076	0	8	C4b
3447	0	1.88098	0.681	0.051	0	8	Fxyd2
3502	3.99096e-141	1.81562	0.951	0.462	1.28848e-136	8	Crip1
3608	6.16274e-63	1.80986	0.829	0.585	1.98964e-58	8	Camk1d
3542	2.87686e-101	1.80792	1	0.989	9.28793e-97	8	Gm42418
3519	4.65895e-118	1.78676	0.938	0.797	1.50414e-113	8	Selenop
3488	7.68074e-173	1.75915	0.839	0.286	2.47973e-168	8	Wwp1
3470	4.00229e-235	1.74368	0.725	0.144	1.29214e-230	8	Itsn1
3516	4.86299e-120	1.73579	0.816	0.426	1.57002e-115	8	Fcgrt
3486	1.71327e-174	1.73569	0.831	0.237	5.53129e-170	8	Cd36
3526	4.25626e-112	1.73333	0.868	0.644	1.37413e-107	8	Cfh
3506	8.13381e-137	1.6476	0.553	0.128	2.626e-132	8	Mt2
3610	3.14738e-62	1.63263	0.226	0.043	1.01613e-57	8	Iigp1
3463	3.97506e-254	1.6302	0.496	0.055	1.28335e-249	8	Colec12
3596	2.41092e-67	1.6182	0.935	0.709	7.78364e-63	8	Mt1
3483	3.97138e-185	1.61576	0.517	0.083	1.28216e-180	8	Clec10a
3490	9.71248e-167	1.60226	0.932	0.32	3.13567e-162	8	Dab2
3492	5.80498e-162	1.59775	0.779	0.249	1.87414e-157	8	Nav1
3503	8.72131e-139	1.59389	0.735	0.231	2.81567e-134	8	Nrp2
3537	2.31362e-104	1.58933	0.782	0.315	7.46951e-100	8	Ifi203
3500	9.81695e-148	1.58199	0.842	0.308	3.1694e-143	8	Lgals1
3553	2.44202e-91	1.57731	0.738	0.321	7.88405e-87	8	Cdk8
3448	0	1.57587	0.208	0.004	0	8	Cd209f
3472	1.30362e-229	1.56408	0.751	0.161	4.20874e-225	8	Serpinb6a
3518	2.69745e-119	1.5548	0.836	0.382	8.70873e-115	8	Ccl9
3545	1.01201e-95	1.53349	0.665	0.253	3.26727e-91	8	Gphn
3491	4.66165e-163	1.51222	0.416	0.06	1.50501e-158	8	Gm4951
3517	1.19166e-119	1.47958	0.94	0.437	3.84727e-115	8	Vim
3566	3.23037e-84	1.46246	0.73	0.344	1.04293e-79	8	Lars2
3539	1.25711e-102	1.4564	0.706	0.277	4.05858e-98	8	Dennd1a
3521	1.32698e-117	1.45408	0.816	0.375	4.28416e-113	8	Mtss1
3527	5.85546e-112	1.45056	0.875	0.47	1.89044e-107	8	Tgfbi
3497	3.932e-152	1.43648	0.751	0.219	1.26945e-147	8	Cfp
3449	0	1.4255	0.587	0.04	0	8	Fgfr1
3550	6.28668e-92	1.42308	0.792	0.392	2.02966e-87	8	Slc9a9
3512	4.59622e-125	1.42197	0.784	0.355	1.48389e-120	8	Pepd
3522	5.60098e-117	1.41127	0.912	0.563	1.80828e-112	8	App
3561	5.5321e-86	1.37678	0.847	0.522	1.78604e-81	8	Maf
3546	4.22623e-94	1.36478	0.917	0.553	1.36444e-89	8	Ifi207
3615	7.41369e-62	1.35505	0.797	0.46	2.39351e-57	8	AY036118
3552	8.96714e-92	1.35478	0.886	0.542	2.89504e-87	8	Foxp1
3450	0	1.35456	0.543	0.052	0	8	Timd4
3467	4.3081e-247	1.35326	0.66	0.101	1.39087e-242	8	Igf1
3547	2.18972e-93	1.34144	0.748	0.264	7.06951e-89	8	S100a6
3520	1.10489e-117	1.3352	0.626	0.188	3.56715e-113	8	Rnf150
3531	6.12181e-109	1.3291	0.784	0.323	1.97643e-104	8	Abca1
3580	1.20959e-75	1.31725	0.821	0.461	3.90515e-71	8	Lmna
3489	9.86204e-171	1.30856	0.774	0.215	3.18396e-166	8	Iqgap2
3619	5.19604e-61	1.30348	0.709	0.354	1.67754e-56	8	Sgms1
3536	1.02126e-104	1.2978	0.901	0.574	3.29713e-100	8	Timp2
3498	3.98464e-150	1.29688	0.535	0.104	1.28644e-145	8	Atrnl1
3640	1.00702e-54	1.29626	0.748	0.482	3.25117e-50	8	Susd6
3480	4.06501e-190	1.27793	0.681	0.151	1.31239e-185	8	Stard8
3509	1.18681e-127	1.268	0.701	0.217	3.8316e-123	8	Igfbp4
3614	5.60381e-62	1.26545	0.842	0.514	1.80919e-57	8	Ifi27l2a
3607	2.6047e-63	1.26166	0.857	0.59	8.40929e-59	8	Man1a
3543	1.07304e-99	1.25952	0.803	0.401	3.46432e-95	8	Blvrb
3471	1.26774e-230	1.25413	0.366	0.03	4.09288e-226	8	Gm17268
3511	1.83585e-125	1.25257	0.592	0.159	5.92703e-121	8	Rnasel
3532	8.55161e-108	1.25125	0.551	0.148	2.76089e-103	8	Kitl
3451	0	1.24805	0.426	0.015	0	8	Pdgfc
3570	1.60096e-82	1.21932	0.847	0.509	5.16871e-78	8	Rbms1
3719	1.0799e-38	1.21427	0.758	0.537	3.48646e-34	8	Irf1
3590	7.23186e-70	1.20616	0.66	0.289	2.33481e-65	8	Ext1
3555	4.743e-91	1.20183	0.818	0.395	1.53128e-86	8	Gas6
3469	3.82613e-236	1.19889	0.584	0.086	1.23527e-231	8	Dok2
3558	1.36524e-89	1.19291	0.766	0.367	4.40767e-85	8	Myo5a
3617	1.68681e-61	1.18495	0.655	0.308	5.44586e-57	8	Mndal
3533	9.31576e-106	1.18251	0.823	0.361	3.00759e-101	8	Sh3bgrl
3540	9.65304e-102	1.17391	0.639	0.194	3.11648e-97	8	Anxa1
3621	8.38815e-60	1.17296	0.59	0.264	2.70812e-55	8	Hdac9
3468	1.16294e-246	1.16764	0.371	0.029	3.75455e-242	8	Cpne8
3478	8.78442e-200	1.16754	0.501	0.071	2.83605e-195	8	Arhgap10
3501	6.98093e-146	1.16425	0.66	0.171	2.25379e-141	8	Tns1
3562	8.83837e-86	1.15541	0.823	0.495	2.85347e-81	8	Snx2
3515	4.55741e-120	1.14594	0.538	0.126	1.47136e-115	8	Tppp3
3524	1.96308e-115	1.1456	0.678	0.224	6.33781e-111	8	Lifr
3560	3.87747e-88	1.14314	0.647	0.242	1.25184e-83	8	Mdfic
3601	1.64139e-64	1.14123	0.745	0.394	5.29923e-60	8	Tmcc1
3567	3.81111e-84	1.13703	0.675	0.29	1.23042e-79	8	Snx9
3462	2.11902e-272	1.13594	0.403	0.031	6.84126e-268	8	Adgrg6
3493	5.33079e-157	1.12264	0.431	0.066	1.72105e-152	8	Rnd3
3613	5.01854e-62	1.10338	0.803	0.496	1.62024e-57	8	Frmd4b
3507	4.37706e-132	1.10255	0.452	0.084	1.41313e-127	8	Stxbp6
3484	2.83407e-180	1.1015	0.522	0.087	9.14978e-176	8	Cmah
3565	1.97841e-84	1.1012	0.719	0.247	6.3873e-80	8	S100a4
3452	0	1.09136	0.481	0.018	0	8	Chp2
3548	9.72939e-93	1.08897	0.569	0.176	3.14113e-88	8	Gbp7
3544	1.09727e-97	1.08127	0.574	0.177	3.54252e-93	8	Zdhhc14
3453	0	1.07325	0.223	0.001	0	8	Vsig4
3477	4.57009e-200	1.06528	0.509	0.072	1.47545e-195	8	Reps2
3569	9.4972e-84	1.06064	0.423	0.105	3.06617e-79	8	Immp2l
3625	7.79107e-59	1.05824	0.681	0.351	2.51535e-54	8	Pdlim5
3662	2.7424e-51	1.05521	0.74	0.475	8.85385e-47	8	Atp6v1a
3655	3.39748e-52	1.04616	0.522	0.229	1.09688e-47	8	Fnip2
3538	2.24314e-103	1.04052	0.735	0.262	7.24198e-99	8	Sash1
3585	1.40338e-73	1.03842	0.784	0.425	4.53081e-69	8	Nrp1
3651	8.9173e-53	1.03681	0.743	0.442	2.87895e-48	8	Zbtb20
3549	1.7649e-92	1.03443	0.688	0.283	5.69797e-88	8	Ap2a2
3581	1.60936e-75	1.03324	0.636	0.254	5.19581e-71	8	Arhgef3
3575	7.69399e-80	1.0312	0.875	0.521	2.48401e-75	8	Anxa5
3676	1.31642e-48	1.01863	0.73	0.417	4.25007e-44	8	Hivep2
3579	9.49581e-76	1.01735	0.655	0.276	3.06572e-71	8	Arhgap18
3645	8.77016e-54	1.01587	0.709	0.399	2.83145e-49	8	Spred1
3586	1.79248e-73	1.01307	0.657	0.292	5.78702e-69	8	Kif1b
3578	5.38068e-76	1.01007	0.873	0.569	1.73715e-71	8	Tcf4
3612	4.65192e-62	1.00095	0.782	0.429	1.50187e-57	8	Trps1
3563	3.95768e-85	1.00034	0.462	0.129	1.27774e-80	8	Rabgap1l
3630	9.1367e-58	1.00027	0.647	0.314	2.94978e-53	8	Rab31
3631	1.79522e-57	0.999874	0.213	0.041	5.79587e-53	8	Lyz1
3592	3.94311e-69	0.997208	0.888	0.581	1.27303e-64	8	Tagln2
3591	2.86743e-69	0.996021	0.961	0.81	9.25749e-65	8	Atp2b1
3535	6.23862e-105	0.995924	0.605	0.183	2.01414e-100	8	Raph1
3557	4.07501e-90	0.995232	0.579	0.186	1.31562e-85	8	2023-09-11
3454	0	0.993034	0.426	0.02	0	8	Rcn3
3577	1.16397e-78	0.992348	0.735	0.302	3.75789e-74	8	Ccl7
3474	3.15093e-216	0.990848	0.455	0.053	1.01728e-211	8	Plekhg5
3595	1.47083e-67	0.988721	0.397	0.111	4.74856e-63	8	Trerf1
3721	1.39894e-38	0.986839	0.548	0.281	4.51648e-34	8	B4galt5
3605	1.21415e-63	0.972172	0.54	0.204	3.91987e-59	8	St3gal1
3772	7.92658e-30	0.9707	0.548	0.293	2.55909e-25	8	Nupr1
3622	9.23466e-60	0.968458	0.805	0.51	2.98141e-55	8	Gnaq
3635	7.72756e-57	0.967824	0.805	0.488	2.49484e-52	8	Zswim6
3573	7.0357e-81	0.967497	0.582	0.195	2.27147e-76	8	Bank1
3495	1.02968e-153	0.965594	0.556	0.117	3.32434e-149	8	Sulf2
3675	7.06825e-49	0.965002	0.753	0.513	2.28198e-44	8	Ninj1
3642	1.23196e-54	0.962887	0.587	0.274	3.97739e-50	8	Vps13b
3574	7.38796e-81	0.960618	0.855	0.525	2.3852e-76	8	Aplp2
3599	8.13559e-66	0.95742	0.891	0.595	2.62657e-61	8	Emp3
3668	1.52285e-49	0.951911	0.951	0.868	4.91652e-45	8	Zeb2
3718	8.37685e-39	0.949173	0.548	0.271	2.70447e-34	8	Sik3
3589	1.61029e-70	0.946895	0.649	0.282	5.19882e-66	8	Snx8
3632	2.74115e-57	0.946789	0.722	0.388	8.84979e-53	8	Stab1
3528	1.20092e-110	0.944932	0.512	0.127	3.87716e-106	8	Rell1
3582	5.18188e-74	0.942736	0.242	0.041	1.67297e-69	8	Aff3
3603	6.53262e-64	0.93695	0.558	0.221	2.10906e-59	8	Mitf
3514	2.41986e-120	0.934841	0.33	0.049	7.81253e-116	8	Trim30c
3724	4.92012e-38	0.934623	0.616	0.349	1.58846e-33	8	Cebpd
3669	1.68785e-49	0.931589	0.566	0.263	5.44921e-45	8	Rps6ka3
3604	6.85893e-64	0.929275	0.795	0.434	2.21441e-59	8	Ifi204
3657	7.59561e-52	0.921856	0.571	0.268	2.45224e-47	8	Slc49a4
3739	9.5669e-35	0.917786	0.735	0.517	3.08867e-30	8	Tank
3620	1.47498e-60	0.915339	0.74	0.402	4.76198e-56	8	Tubb6
3523	7.98508e-116	0.910896	0.574	0.155	2.57798e-111	8	Myof
3541	1.82101e-101	0.909434	0.54	0.15	5.87914e-97	8	Capn2
3674	4.36532e-49	0.904492	0.587	0.285	1.40934e-44	8	Ptpn12
3494	9.60012e-157	0.9033	0.473	0.082	3.0994e-152	8	Selenbp1
3564	4.83954e-85	0.902439	0.408	0.101	1.56245e-80	8	Ddx60
3723	3.49518e-38	0.900008	0.662	0.411	1.12842e-33	8	Zfand3
3602	1.70651e-64	0.895001	0.647	0.294	5.50948e-60	8	Hacd4
3627	3.37687e-58	0.894159	0.912	0.752	1.09022e-53	8	Cltc
3663	1.80029e-50	0.890371	0.831	0.584	5.81223e-46	8	Ppp3ca
3529	6.38422e-110	0.886177	0.486	0.112	2.06115e-105	8	Klf9
3594	8.44813e-68	0.877603	0.987	0.845	2.72748e-63	8	Lyz2
3659	1.24783e-51	0.875694	0.662	0.364	4.02861e-47	8	Eps15
3701	6.84809e-41	0.873917	0.652	0.366	2.21091e-36	8	Pros1
3749	1.551e-32	0.86907	0.748	0.445	5.0074e-28	8	Cd44
3878	7.09467e-17	0.867217	0.481	0.318	2.29051e-12	8	Rnf213
3695	3.74505e-43	0.866136	0.81	0.575	1.20909e-38	8	Fnip1
3751	4.24526e-32	0.864666	0.784	0.539	1.37058e-27	8	Clic4
3729	5.99562e-37	0.859264	0.564	0.316	1.93568e-32	8	Dtnbp1
3696	4.34283e-42	0.855301	0.691	0.436	1.40208e-37	8	Dstn
3643	2.9047e-54	0.85524	0.6	0.274	9.37783e-50	8	Lrp6
3712	2.26831e-39	0.853867	0.743	0.49	7.32323e-35	8	Ltc4s
3754	8.74964e-32	0.852039	0.665	0.448	2.82482e-27	8	Rap1gds1
3687	9.79622e-46	0.851769	0.592	0.31	3.16271e-41	8	Pcyt1a
3722	2.3742e-38	0.851676	0.816	0.622	7.66511e-34	8	Bach1
3588	1.08084e-70	0.85134	0.395	0.104	3.48949e-66	8	Tbc1d4
3559	2.20642e-88	0.84925	0.418	0.101	7.12343e-84	8	Dip2c
3584	1.01221e-73	0.848469	0.577	0.209	3.2679e-69	8	Dse
3725	7.95899e-38	0.845157	0.525	0.259	2.56956e-33	8	Agmo
3646	1.32817e-53	0.843499	0.525	0.22	4.288e-49	8	Exoc6b
3689	4.51831e-44	0.842729	0.514	0.228	1.45874e-39	8	Rftn1
3667	9.64093e-50	0.842239	0.634	0.324	3.11257e-45	8	Wdfy3
3609	1.09591e-62	0.840505	0.668	0.308	3.53816e-58	8	Sbf2
3808	3.22158e-24	0.838188	0.678	0.515	1.04009e-19	8	Rapgef6
3459	1.32573e-288	0.829306	0.275	0.011	4.28011e-284	8	Mamdc2
3525	2.37668e-112	0.824731	0.421	0.083	7.67311e-108	8	Pdlim1
3671	3.21159e-49	0.822886	0.743	0.462	1.03686e-44	8	Aldh2
3679	4.78692e-48	0.822635	0.514	0.216	1.54546e-43	8	Lima1
3686	4.98164e-46	0.821472	0.462	0.184	1.60832e-41	8	Acox1
3705	1.37361e-40	0.820783	0.751	0.486	4.4347e-36	8	Arhgap15
3554	2.65447e-91	0.820496	0.434	0.106	8.56996e-87	8	Tfrc
3743	1.62427e-33	0.818588	0.831	0.649	5.24396e-29	8	Pnp
3903	2.54377e-14	0.815199	0.338	0.191	8.21257e-10	8	Homer1
3680	1.01158e-47	0.811707	0.449	0.176	3.26587e-43	8	Mtmr10
3713	2.89643e-39	0.809125	0.579	0.31	9.35114e-35	8	Nampt
3618	3.85596e-61	0.806514	0.881	0.5	1.2449e-56	8	Ifitm2
3626	2.62355e-58	0.805148	0.657	0.324	8.47012e-54	8	S100a13
3753	8.24597e-32	0.803606	0.852	0.702	2.66221e-27	8	Akap13
3730	7.85627e-37	0.799653	0.512	0.242	2.5364e-32	8	Cers6
3681	1.0751e-47	0.793366	0.709	0.446	3.47096e-43	8	Snx6
3741	2.20919e-34	0.787667	0.694	0.455	7.13237e-30	8	Fndc3a
3598	1.64864e-66	0.786683	0.517	0.169	5.32262e-62	8	Arhgap26
3684	4.05634e-46	0.785949	0.709	0.416	1.30959e-41	8	Ms4a6d
3479	6.83176e-197	0.783384	0.353	0.034	2.20563e-192	8	Slc41a2
3728	4.55375e-37	0.783106	0.603	0.328	1.47018e-32	8	Exoc4
3710	1.29828e-39	0.780824	0.701	0.449	4.1915e-35	8	Ripk1
3678	3.82696e-48	0.777777	0.392	0.139	1.23553e-43	8	Nlrc5
3633	3.24467e-57	0.777757	0.481	0.176	1.04754e-52	8	Dock1
3530	2.46047e-109	0.776442	0.465	0.104	7.94362e-105	8	Dennd4c
3758	5.21417e-31	0.773676	0.849	0.704	1.6834e-26	8	Jak1
3660	1.50675e-51	0.771418	0.304	0.082	4.86454e-47	8	2023-03-03
3711	1.49586e-39	0.769672	0.465	0.203	4.8294e-35	8	Fbxo30
3571	9.62978e-82	0.769361	0.447	0.12	3.10898e-77	8	Mob3b
3789	1.87052e-26	0.766503	0.603	0.386	6.03899e-22	8	Mir99ahg
3677	3.03278e-48	0.763939	0.41	0.15	9.79133e-44	8	Gm20559
3583	8.10943e-74	0.758615	0.517	0.174	2.61813e-69	8	Sema4a
3740	1.60143e-34	0.754598	0.53	0.257	5.17021e-30	8	Slfn5
3771	7.09244e-30	0.75388	0.564	0.337	2.28979e-25	8	Rabep1
3623	1.28961e-59	0.753235	0.545	0.217	4.16352e-55	8	Trak1
3745	4.35986e-33	0.751372	0.605	0.351	1.40758e-28	8	Rreb1
3746	4.72141e-33	0.751272	0.712	0.483	1.52431e-28	8	Sgpl1
3828	3.00955e-22	0.750924	0.556	0.356	9.71633e-18	8	Aff1
3670	2.63576e-49	0.74711	0.395	0.137	8.50956e-45	8	Enox2
3702	7.33703e-41	0.745705	0.569	0.292	2.36876e-36	8	Nsmce2
3666	6.95654e-50	0.744027	0.53	0.23	2.24592e-45	8	Sptbn1
3606	2.24358e-63	0.743783	0.538	0.204	7.24341e-59	8	Rab11fip5
3682	2.05516e-46	0.742599	0.805	0.525	6.63507e-42	8	Adgre1
3818	3.15513e-23	0.742169	0.652	0.482	1.01863e-18	8	Atp6v1h
3781	7.91774e-28	0.739188	0.452	0.225	2.55624e-23	8	Myo1e
3466	3.66739e-249	0.738031	0.306	0.018	1.18402e-244	8	Epb41l1
3638	3.36462e-55	0.729447	0.997	0.978	1.08627e-50	8	mt-Co1
3639	4.16247e-55	0.727103	0.519	0.214	1.34385e-50	8	Ap1b1
3587	9.12593e-71	0.724733	0.553	0.17	2.94631e-66	8	Gda
3902	2.32095e-14	0.724499	0.525	0.369	7.49317e-10	8	Furin
3786	9.01026e-27	0.722929	0.657	0.439	2.90896e-22	8	Ankrd12
3653	2.24301e-52	0.721209	0.953	0.837	7.24155e-48	8	Ctsc
3767	5.13689e-30	0.719748	0.675	0.462	1.65845e-25	8	Sod2
3650	4.44004e-53	0.719442	0.61	0.261	1.43347e-48	8	Vav3
3817	1.51977e-23	0.716916	0.519	0.31	4.90657e-19	8	Pitpnc1
3600	2.2672e-65	0.714426	0.436	0.132	7.31965e-61	8	Atxn1
3816	1.33163e-23	0.712834	0.621	0.421	4.29916e-19	8	Crebrf
3672	3.25e-49	0.707471	0.371	0.126	1.04926e-44	8	Prkag2
3551	7.93155e-92	0.706837	0.548	0.159	2.5607e-87	8	Antxr2
3788	1.59198e-26	0.7048	0.509	0.291	5.13972e-22	8	Tcf12
3611	3.22545e-62	0.703499	0.517	0.181	1.04134e-57	8	Xdh
3455	0	0.70116	0.296	0.007	0	8	Egfr
3717	6.34633e-39	0.698593	0.764	0.417	2.04891e-34	8	Adgre5
3806	2.19028e-24	0.696233	0.553	0.347	7.07131e-20	8	Parp14
3691	6.82964e-44	0.696053	0.59	0.281	2.20495e-39	8	Peak1
3732	2.85379e-36	0.692514	0.431	0.194	9.21346e-32	8	Anxa11
3504	9.22404e-138	0.691905	0.294	0.034	2.97798e-133	8	Slc28a2
3628	8.33749e-58	0.69156	0.332	0.088	2.69176e-53	8	Prkn
3690	4.63603e-44	0.689179	0.387	0.138	1.49674e-39	8	Apba1
3664	2.35122e-50	0.68897	0.548	0.239	7.59092e-46	8	Samd9l
3774	5.04184e-29	0.688707	0.673	0.445	1.62776e-24	8	Dclre1c
3652	1.82241e-52	0.688233	0.255	0.06	5.88364e-48	8	Arhgap6
3742	3.47794e-34	0.687314	0.348	0.138	1.12285e-29	8	Irgm1
3750	2.49623e-32	0.686204	0.712	0.476	8.05907e-28	8	Dbi
3822	3.92142e-23	0.68569	0.719	0.557	1.26603e-18	8	Arih1
3692	7.9246e-44	0.685016	0.512	0.232	2.55846e-39	8	B4galt6
3568	6.9243e-84	0.683515	0.486	0.137	2.23551e-79	8	Alox5
3773	3.08407e-29	0.682946	0.626	0.406	9.95693e-25	8	Elf2
3656	7.04691e-52	0.675891	0.548	0.236	2.27509e-47	8	Ctnnd1
3799	4.51053e-25	0.671153	0.714	0.503	1.45623e-20	8	Rnase4
3593	8.02286e-69	0.669727	0.6	0.215	2.59018e-64	8	Serpinb8
3647	1.59454e-53	0.6691	0.288	0.075	5.14797e-49	8	Cemip2
3624	1.39333e-59	0.667753	0.462	0.16	4.49838e-55	8	Clcn5
3661	2.02149e-51	0.666441	0.34	0.101	6.52637e-47	8	Pde4d
3715	3.40494e-39	0.665679	0.818	0.588	1.09929e-34	8	Ptprj
3756	1.69167e-31	0.663962	0.621	0.385	5.46156e-27	8	Cd302
3685	4.26036e-46	0.662105	0.494	0.21	1.37546e-41	8	Adam9
3694	2.7576e-43	0.661922	0.53	0.235	8.9029e-39	8	Sh3bp5
3641	1.06318e-54	0.660051	0.509	0.192	3.43248e-50	8	Mcub
3697	8.12508e-42	0.660024	0.857	0.688	2.62318e-37	8	Ehd4
3792	2.93804e-26	0.659472	0.408	0.202	9.48546e-22	8	Aopep
3709	1.27155e-39	0.658251	0.343	0.117	4.1052e-35	8	Cp
3777	7.66372e-29	0.657971	0.522	0.287	2.47423e-24	8	Lpp
3673	4.34275e-49	0.657312	0.67	0.329	1.40206e-44	8	Mpp1
3716	3.79305e-39	0.657164	0.714	0.42	1.22459e-34	8	Dhrs3
3688	5.78135e-45	0.654747	0.769	0.429	1.86651e-40	8	Lilr4b
3737	2.20679e-35	0.654044	0.442	0.198	7.12462e-31	8	St6gal1
3636	7.96634e-57	0.652533	0.47	0.168	2.57193e-52	8	Dapk1
3744	2.16197e-33	0.651913	0.66	0.408	6.97992e-29	8	Osbpl9
3769	6.01516e-30	0.651056	0.4	0.187	1.94199e-25	8	Rab3gap2
3665	5.83066e-50	0.65068	0.33	0.096	1.88243e-45	8	Pde7b
3693	2.36671e-43	0.649779	0.938	0.59	7.64093e-39	8	Iqgap1
3706	2.85079e-40	0.648746	0.696	0.418	9.20378e-36	8	Abca9
3761	8.73201e-31	0.648659	0.499	0.265	2.81913e-26	8	Pcmtd1
3654	3.29946e-52	0.647274	0.491	0.197	1.06523e-47	8	Tmem106a
3481	9.16208e-190	0.645417	0.221	0.012	2.95798e-185	8	Thrb
3648	2.16173e-53	0.644988	0.442	0.158	6.97913e-49	8	Anxa4
3475	8.29934e-203	0.644253	0.236	0.013	2.67944e-198	8	Lpar1
3823	6.2528e-23	0.644094	0.61	0.399	2.01872e-18	8	Atp6v1b2
3783	2.58515e-27	0.639187	0.577	0.348	8.34614e-23	8	Fchsd2
3616	9.89958e-62	0.638818	0.382	0.109	3.19608e-57	8	Adam19
3747	4.96751e-33	0.638767	0.704	0.423	1.60376e-28	8	Diaph1
3733	3.78745e-36	0.636292	0.47	0.211	1.22278e-31	8	Ifi211
3853	6.09855e-20	0.634429	0.849	0.797	1.96892e-15	8	Litaf
3736	1.44898e-35	0.634252	0.618	0.354	4.67804e-31	8	Ctnna1
3766	4.57065e-30	0.633471	0.597	0.347	1.47564e-25	8	Clec2d
3819	3.24348e-23	0.631561	0.538	0.315	1.04716e-18	8	Capg
3637	3.92867e-56	0.629329	0.421	0.14	1.26837e-51	8	Abcc1
3708	3.68821e-40	0.628032	0.556	0.276	1.19074e-35	8	2610507B11Rik
3720	1.14136e-38	0.625649	0.457	0.192	3.6849e-34	8	Plk2
3764	2.45877e-30	0.623243	0.735	0.499	7.93815e-26	8	Ptafr
3727	2.1669e-37	0.622178	0.548	0.288	6.99584e-33	8	Eid1
3576	2.48948e-79	0.621068	0.325	0.068	8.03728e-75	8	Il31ra
3748	1.48869e-32	0.61705	0.384	0.163	4.80624e-28	8	Smyd3
3699	2.45438e-41	0.616723	0.842	0.586	7.92398e-37	8	Ccl2
3859	1.60678e-19	0.616461	0.818	0.686	5.18748e-15	8	Casp4
3704	1.37264e-40	0.615886	0.449	0.19	4.43157e-36	8	Stk3
3649	3.98134e-53	0.615201	0.468	0.167	1.28538e-48	8	Aoah
3456	0	0.614704	0.294	0.009	0	8	Dnm1
3809	3.53997e-24	0.61469	0.281	0.114	1.14288e-19	8	Sntb2
3763	1.79766e-30	0.614251	0.958	0.945	5.80373e-26	8	Itm2b
3703	7.47501e-41	0.611743	0.496	0.223	2.41331e-36	8	Tom1
3634	6.78539e-57	0.611673	0.413	0.137	2.19066e-52	8	Sgpp1
3776	6.62909e-29	0.611345	0.353	0.153	2.1402e-24	8	Alpk1
3698	2.12662e-41	0.609326	0.616	0.27	6.8658e-37	8	Anxa2
3821	3.3532e-23	0.609246	0.579	0.367	1.08258e-18	8	Rbm47
3572	3.28892e-81	0.60919	0.306	0.059	1.06183e-76	8	Samd4
3735	7.55499e-36	0.607854	0.369	0.145	2.43913e-31	8	Fam129b
3597	6.28833e-67	0.607813	0.397	0.111	2.03019e-62	8	Etv1
3683	3.87788e-46	0.607501	0.421	0.156	1.25197e-41	8	Fer
3731	2.30019e-36	0.607357	0.364	0.144	7.42616e-32	8	Pi4ka
3790	1.93268e-26	0.606592	0.771	0.562	6.23965e-22	8	Tiparp
3714	2.96614e-39	0.606323	0.501	0.233	9.57618e-35	8	Tmem37
3797	1.54633e-25	0.603768	0.34	0.153	4.99234e-21	8	Scamp1
3644	3.44708e-54	0.60315	0.374	0.115	1.11289e-49	8	Gas2l3
3556	5.26967e-91	0.601817	0.226	0.03	1.70131e-86	8	Bcar3
3629	8.51796e-58	0.600116	0.364	0.104	2.75002e-53	8	Pstpip2
3738	2.31451e-35	0.592666	0.371	0.148	7.47238e-31	8	Slc16a7
3894	3.07817e-15	-0.590511	0.792	0.867	9.93788e-11	8	Pnrc1
3899	9.63732e-15	-0.592197	0.748	0.829	3.11141e-10	8	Hnrnpu
3877	5.41562e-17	-0.59288	0.506	0.71	1.74843e-12	8	Dock10
3843	1.06599e-20	-0.593515	0.099	0.32	3.44156e-16	8	Hps4
3886	4.8094e-16	-0.593643	0.548	0.681	1.55271e-11	8	Hmgb2
3917	9.34748e-10	-0.594781	0.629	0.691	3.01784e-05	8	Prdx5
3906	3.31826e-13	-0.594886	0.919	0.917	1.0713e-08	8	Xist
3904	2.62813e-14	-0.59489	0.766	0.877	8.48491e-10	8	Dennd4a
3872	1.84508e-17	-0.595198	0.335	0.539	5.95685e-13	8	Ddx50
3860	6.19645e-19	-0.596506	0.255	0.479	2.00052e-14	8	H2-Q4
3861	6.94388e-19	-0.596623	0.029	0.214	2.24183e-14	8	Lag3
3891	1.76603e-15	-0.600639	0.413	0.578	5.70163e-11	8	Senp2
3915	4.14727e-10	-0.602091	0.27	0.423	1.33895e-05	8	Itgav
3827	2.94734e-22	-0.602543	0.07	0.299	9.51547e-18	8	Spata13
3884	3.58261e-16	-0.604975	0.465	0.611	1.15665e-11	8	H2afy
3847	1.97376e-20	-0.606542	0.823	0.899	6.37227e-16	8	Kdm6b
3838	2.16405e-21	-0.606842	0.182	0.413	6.98665e-17	8	Il21r
3892	2.33411e-15	-0.60891	0.382	0.544	7.53567e-11	8	St3gal6
3871	1.17796e-17	-0.609736	0.14	0.345	3.80304e-13	8	4632427E13Rik
3833	1.3867e-21	-0.611	0.836	0.895	4.47697e-17	8	Hnrnpa2b1
3857	9.38829e-20	-0.613197	0.029	0.221	3.03101e-15	8	Runx3
3882	1.89138e-16	-0.613858	0.732	0.799	6.10632e-12	8	Sfpq
3913	2.64973e-11	-0.614996	0.875	0.876	8.55464e-07	8	Cebpb
3907	4.66629e-13	-0.615468	0.192	0.361	1.50651e-08	8	Numb
3889	9.90419e-16	-0.616541	0.738	0.796	3.19757e-11	8	Atf4
3923	1.83036e-08	-0.617625	0.519	0.625	0.000590932	8	Tsc22d2
3778	1.05123e-28	-0.61854	0.816	0.893	3.3939e-24	8	Srrm2
3812	1.08965e-23	-0.621673	0.078	0.317	3.51792e-19	8	Amz1
3824	7.8445e-23	-0.623809	0.686	0.789	2.5326e-18	8	Cyth4
3924	1.69368e-07	-0.624878	0.548	0.556	0.00546805	8	Slco2b1
3925	2.06859e-07	-0.629054	0.14	0.245	0.00667845	8	Bhlhe40
3867	3.78269e-18	-0.630595	0.444	0.623	1.22124e-13	8	Tkt
3866	3.18734e-18	-0.632109	0.229	0.434	1.02903e-13	8	Susd3
3854	6.16339e-20	-0.632208	0.255	0.472	1.98985e-15	8	Slc29a3
3840	2.31971e-21	-0.635251	0.623	0.76	7.48917e-17	8	Csf2ra
3863	1.09141e-18	-0.636124	0.668	0.78	3.52363e-14	8	Ifngr1
3918	1.95173e-09	-0.638385	0.169	0.295	6.30116e-05	8	Dusp18
3849	2.58545e-20	-0.639566	0.642	0.785	8.34713e-16	8	Rbm25
3921	5.98323e-09	-0.640655	0.283	0.414	0.000193169	8	Rbpms
3908	1.27274e-12	-0.641148	0.964	0.946	4.10906e-08	8	Hsp90ab1
3905	1.55062e-13	-0.641184	0.566	0.658	5.00617e-09	8	Ptms
3836	1.65459e-21	-0.642752	0.969	0.966	5.34186e-17	8	Ddx5
3858	1.24558e-19	-0.64287	0.39	0.569	4.02136e-15	8	Nfkbib
3912	2.1345e-11	-0.646039	0.244	0.375	6.89123e-07	8	P2ry13
3862	8.90427e-19	-0.648022	0.086	0.284	2.87474e-14	8	Fcgr4
3868	5.33215e-18	-0.64843	0.481	0.654	1.72148e-13	8	Pik3ap1
3890	1.69434e-15	-0.648579	0.532	0.665	5.47018e-11	8	Myl12b
3842	9.24543e-21	-0.64858	0.444	0.619	2.98489e-16	8	Hnrnpdl
3883	1.94424e-16	-0.648612	0.769	0.835	6.27698e-12	8	Fyb
3919	4.24759e-09	-0.652564	0.413	0.509	0.000137133	8	Cd300a
3815	1.28247e-23	-0.659067	0.057	0.288	4.14044e-19	8	Map11
3920	5.02245e-09	-0.659229	0.681	0.688	0.00016215	8	Bin1
3895	3.16491e-15	-0.659338	0.696	0.777	1.02179e-10	8	Tra2b
3911	1.13239e-11	-0.659809	0.691	0.813	3.65593e-07	8	Dleu2
3900	1.11809e-14	-0.661557	0.075	0.237	3.60974e-10	8	Klra2
3910	5.43497e-12	-0.662669	0.208	0.358	1.75468e-07	8	Gpr65
3876	4.85547e-17	-0.664955	0.335	0.527	1.56759e-12	8	Zfp622
3848	2.42741e-20	-0.66616	0.218	0.443	7.8369e-16	8	Mgat4a
3791	2.68325e-26	-0.668783	0.226	0.495	8.66289e-22	8	Lat2
3796	1.45433e-25	-0.669876	0.912	0.913	4.69531e-21	8	Rplp0
3869	8.27463e-18	-0.670224	0.717	0.826	2.67147e-13	8	Clk1
3829	3.50744e-22	-0.670458	0.478	0.648	1.13238e-17	8	Ywhah
3864	1.22572e-18	-0.671086	0.075	0.272	3.95723e-14	8	Dusp8
3885	4.03449e-16	-0.671815	0.369	0.53	1.30253e-11	8	Fgd2
3658	8.78061e-52	-0.672908	0.906	0.936	2.83482e-47	8	Laptm5
3851	4.10493e-20	-0.675622	0.042	0.24	1.32528e-15	8	Lhfpl2
3834	1.40014e-21	-0.675636	0.179	0.407	4.52036e-17	8	Ptk2b
3870	1.10321e-17	-0.678578	0.587	0.715	3.56171e-13	8	2410006H16Rik
3814	1.27455e-23	-0.679002	0.086	0.324	4.11487e-19	8	Ppcdc
3856	7.17246e-20	-0.682161	0.047	0.249	2.31563e-15	8	Grk3
3813	1.10953e-23	-0.68232	0.468	0.671	3.58212e-19	8	Prkcd
3901	1.46684e-14	-0.682383	0.771	0.808	4.7357e-10	8	Srsf2
3803	1.78306e-24	-0.682849	0.229	0.488	5.75661e-20	8	Csnk1e
3874	3.26792e-17	-0.684032	0.286	0.47	1.05505e-12	8	Taf7
3830	5.42919e-22	-0.685272	0.21	0.452	1.75281e-17	8	Pbxip1
3804	2.02996e-24	-0.685647	0.288	0.548	6.55374e-20	8	Snx18
3893	2.71996e-15	-0.690969	0.179	0.355	8.78141e-11	8	Dnajb4
3825	8.30976e-23	-0.693072	0.065	0.293	2.68281e-18	8	Lmnb1
3850	3.59655e-20	-0.693789	0.049	0.253	1.16115e-15	8	Slc16a3
3794	5.93e-26	-0.697855	0.431	0.661	1.9145e-21	8	Ptpn6
3835	1.45212e-21	-0.697916	0.314	0.54	4.68818e-17	8	Mknk2
3839	2.19416e-21	-0.699048	0.294	0.511	7.08383e-17	8	Snx20
3762	1.19227e-30	-0.701182	0.042	0.32	3.84924e-26	8	Rasal3
3805	2.10484e-24	-0.70141	0.54	0.72	6.79547e-20	8	Purb
3793	3.20385e-26	-0.701599	0.005	0.238	1.03436e-21	8	Sall1
3784	3.87477e-27	-0.704033	0.712	0.808	1.25097e-22	8	Ucp2
3837	1.79519e-21	-0.704514	0.844	0.899	5.79577e-17	8	Nfkbia
3845	1.80258e-20	-0.704707	0.325	0.539	5.81963e-16	8	H2-Q7
3800	4.8877e-25	-0.708259	0.114	0.378	1.57799e-20	8	Smim3
3785	7.28301e-27	-0.711646	0.005	0.243	2.35132e-22	8	Gm2629
3780	7.18414e-28	-0.711833	0.317	0.551	2.3194e-23	8	Syngr2
3807	2.21469e-24	-0.713484	0.553	0.705	7.15014e-20	8	Itm2c
3887	7.19595e-16	-0.715986	0.042	0.207	2.32321e-11	8	Rrad
3826	2.81774e-22	-0.717763	0.483	0.669	9.09707e-18	8	Saraf
3798	2.5986e-25	-0.722892	0.247	0.494	8.38958e-21	8	Tpst2
3898	8.6907e-15	-0.723324	0.068	0.237	2.80579e-10	8	Fgr
3865	2.74999e-18	-0.726596	0.247	0.451	8.87834e-14	8	Stk10
3734	7.52502e-36	-0.726933	0.958	0.958	2.42945e-31	8	H2-K1
3832	9.42313e-22	-0.731905	0.561	0.715	3.04226e-17	8	Irf8
3897	7.51099e-15	-0.73256	0.052	0.212	2.42492e-10	8	Ms4a4c
3922	8.61547e-09	-0.733215	0.299	0.162	0.00027815	8	Bmp2
3820	3.3011e-23	-0.735888	0.031	0.256	1.06576e-18	8	Gcnt2
3779	1.76595e-28	-0.737771	0.39	0.647	5.70136e-24	8	Hck
3831	7.45928e-22	-0.738076	0.07	0.295	2.40823e-17	8	Bcl2a1a
3896	4.46304e-15	-0.73864	0.569	0.656	1.44089e-10	8	Hpgds
3855	6.24692e-20	-0.739493	0.075	0.275	2.01682e-15	8	Adgrg1
3765	3.36749e-30	-0.739907	0.914	0.932	1.0872e-25	8	Tyrobp
3879	7.83195e-17	-0.740169	0.421	0.581	2.52854e-12	8	Ivns1abp
3909	2.77068e-12	-0.74328	0.512	0.608	8.94514e-08	8	Taldo1
3768	5.90334e-30	-0.745305	0.545	0.717	1.90589e-25	8	Hnrnpa1
3810	8.80297e-24	-0.750815	0.171	0.417	2.84204e-19	8	Hmgn2
3755	1.0208e-31	-0.751833	0.816	0.9	3.29564e-27	8	Ube2d3
3759	5.70432e-31	-0.751949	0.442	0.671	1.84164e-26	8	Irf5
3914	3.57331e-11	-0.75248	0.512	0.622	1.15364e-06	8	Hspe1
3875	3.8422e-17	-0.760514	0.491	0.607	1.24045e-12	8	Anxa3
3880	1.44977e-16	-0.761314	0.447	0.601	4.68058e-12	8	Gm2a
3782	9.88198e-28	-0.763184	0.203	0.47	3.1904e-23	8	Rcbtb2
3846	1.95732e-20	-0.765211	0.496	0.671	6.31921e-16	8	Rnf19b
3873	2.36149e-17	-0.772895	0.348	0.526	7.62406e-13	8	Rilpl2
3752	7.03227e-32	-0.773843	0.74	0.837	2.27037e-27	8	Sirpa
3811	9.73675e-24	-0.778155	0.14	0.379	3.14351e-19	8	Tbpl1
3841	8.25248e-21	-0.780865	0.26	0.479	2.66431e-16	8	Slc16a6
3852	4.6881e-20	-0.781116	0.966	0.952	1.51355e-15	8	Jund
3795	1.23278e-25	-0.785786	0.112	0.365	3.98004e-21	8	Pmaip1
3801	7.11217e-25	-0.786797	0.055	0.293	2.29617e-20	8	Camk2n1
3770	6.95368e-30	-0.788327	0.478	0.703	2.24499e-25	8	Tmed5
3787	1.53196e-26	-0.788606	0.343	0.585	4.94592e-22	8	Arl4c
3760	8.15725e-31	-0.790617	0.345	0.64	2.63357e-26	8	Retreg1
3888	9.61624e-16	-0.792816	0.039	0.206	3.1046e-11	8	Fhad1
3916	5.02521e-10	-0.797218	0.473	0.573	1.62239e-05	8	Lsp1
3700	3.44691e-41	-0.798722	0.857	0.907	1.11284e-36	8	Srsf5
3757	3.28162e-31	-0.809596	0.382	0.642	1.05947e-26	8	Tgif1
3775	6.34498e-29	-0.80992	0.582	0.729	2.04848e-24	8	Abhd12
3844	1.64317e-20	-0.812016	0.101	0.317	5.30498e-16	8	Cd72
3881	1.7321e-16	-0.814523	0.364	0.539	5.59208e-12	8	Clip1
3726	2.12353e-37	-0.820823	0.257	0.56	6.85581e-33	8	Vasp
3802	7.50079e-25	-0.823742	0.657	0.759	2.42163e-20	8	Slc3a2
3707	2.89159e-40	-0.831318	0.777	0.9	9.3355e-36	8	Rel

[truncated: 13 more sheets: 9 - Mac-B, 10 - Mac-C, 11 - Mg-Like, 12 - cDC1, 13 - DAM, 14 - Mac-D, 15 - Doublet B, 16 - migDC, 17 - NCM2, 18 - Mac-E, 19 - Mg-IFN, 20 - Doublet T, 21 - Mast]
