# Supplementary material for: Retinal perivascular macrophages regulate immune cell infiltration during neuroinflammation in mouse models of ocular disease
Source: J Clin Invest. 2024 Aug 29;134(20):e180904. doi: 10.1172/JCI180904 (PMC11473146; doi:10.1172/JCI180904)
Supplement: Supplemental table 3 [file jci-134-180904-s051.xlsx]

## Sheet: Pf4-A
GO Term	Description	P-value	FDR q-value	Enrichment	N	B	n	b	Genes
GO:0002684	positive regulation of immune system process	7.27e-17	9.38e-13	4.18	8047	529	160	44	[Fcgr2b - fc receptor, igg, low affinity iib, Ccl24 - chemokine (c-c motif) ligand 24, C5ar1 - complement component 5a receptor 1, Ccl3 - chemokine (c-c motif) ligand 3, Ccl4 - chemokine (c-c motif) ligand 4, Axl - axl receptor tyrosine kinase, Niacr1 - niacin receptor 1, 5430435G22Rik - riken cdna 5430435g22 gene, Gas6 - growth arrest specific 6, Ccr1 - chemokine (c-c motif) receptor 1, Ctsc - c…
GO:0050896	response to stimulus	7.02e-16	4.53e-12	2.06	8047	2292	160	94	[Fcgr2b - fc receptor, igg, low affinity iib, C5ar1 - complement component 5a receptor 1, Mrc1 - mannose receptor, c type 1, Apoe - apolipoprotein e, Slfn2 - schlafen 2, Fcgrt - fc receptor, igg, alpha chain transporter, Nr4a2 - nuclear receptor subfamily 4, group a, member 2, Axl - axl receptor tyrosine kinase, Itgav - integrin alpha v, Cd163 - cd163 antigen, Sdc4 - syndecan 4, Gpx3 - glutathion…
GO:0006954	inflammatory response	7.18e-16	3.09e-12	6.96	8047	195	160	27	[C5ar1 - complement component 5a receptor 1, Ccl24 - chemokine (c-c motif) ligand 24, Ccl3 - chemokine (c-c motif) ligand 3, Il1rn - interleukin 1 receptor antagonist, Ccl4 - chemokine (c-c motif) ligand 4, Axl - axl receptor tyrosine kinase, Itgav - integrin alpha v, Ccl7 - chemokine (c-c motif) ligand 7, Bmp2 - bone morphogenetic protein 2, Cxcl2 - chemokine (c-x-c motif) ligand 2, Cd163 - cd16…
GO:0051240	positive regulation of multicellular organismal process	7.62e-14	2.46e-10	2.95	8047	904	160	53	[C5ar1 - complement component 5a receptor 1, Apoe - apolipoprotein e, Axl - axl receptor tyrosine kinase, Niacr1 - niacin receptor 1, Cd14 - cd14 antigen, Trib1 - tribbles homolog 1 (drosophila), Cd28 - cd28 antigen, Cd38 - cd38 antigen, Sdcbp - syndecan binding protein, Baiap2 - brain-specific angiogenesis inhibitor 1-associated protein 2, Cd74 - cd74 antigen (invariant polypeptide of major hist…
GO:0051239	regulation of multicellular organismal process	1.78e-13	4.59e-10	2.36	8047	1470	160	69	[Fcgr2b - fc receptor, igg, low affinity iib, C5ar1 - complement component 5a receptor 1, Apoe - apolipoprotein e, Nr4a2 - nuclear receptor subfamily 4, group a, member 2, Axl - axl receptor tyrosine kinase, Itgav - integrin alpha v, Niacr1 - niacin receptor 1, Ctsc - cathepsin c, Cd14 - cd14 antigen, Trib1 - tribbles homolog 1 (drosophila), Cd28 - cd28 antigen, Stab1 - stabilin 1, Cd38 - cd38 an…
GO:0048584	positive regulation of response to stimulus	2.11e-13	4.55e-10	2.68	8047	1089	160	58	[Fcgr2b - fc receptor, igg, low affinity iib, C5ar1 - complement component 5a receptor 1, Apoe - apolipoprotein e, Axl - axl receptor tyrosine kinase, Ctsc - cathepsin c, Cd14 - cd14 antigen, Cd28 - cd28 antigen, Cd180 - cd180 antigen, Cd38 - cd38 antigen, Sdcbp - syndecan binding protein, Baiap2 - brain-specific angiogenesis inhibitor 1-associated protein 2, Cd74 - cd74 antigen (invariant polype…
GO:0002682	regulation of immune system process	2.29e-13	4.23e-10	3.11	8047	775	160	48	[Fcgr2b - fc receptor, igg, low affinity iib, C5ar1 - complement component 5a receptor 1, Ccl24 - chemokine (c-c motif) ligand 24, Apoe - apolipoprotein e, Ccl3 - chemokine (c-c motif) ligand 3, Ccl4 - chemokine (c-c motif) ligand 4, Axl - axl receptor tyrosine kinase, Niacr1 - niacin receptor 1, 5430435G22Rik - riken cdna 5430435g22 gene, Gas6 - growth arrest specific 6, Ccr1 - chemokine (c-c mo…
GO:0002376	immune system process	4.31e-13	6.96e-10	2.96	8047	849	160	50	[Fcgr2b - fc receptor, igg, low affinity iib, C5ar1 - complement component 5a receptor 1, Fcgrt - fc receptor, igg, alpha chain transporter, Axl - axl receptor tyrosine kinase, Ch25h - cholesterol 25-hydroxylase, Itgav - integrin alpha v, Ctsc - cathepsin c, Cd14 - cd14 antigen, Bst2 - bone marrow stromal cell antigen 2, Cd28 - cd28 antigen, Cd180 - cd180 antigen, Cd38 - cd38 antigen, Nfkbid - nu…
GO:0006935	chemotaxis	4.77e-13	6.85e-10	7.39	8047	143	160	21	[C5ar1 - complement component 5a receptor 1, Ccl24 - chemokine (c-c motif) ligand 24, Ccl3 - chemokine (c-c motif) ligand 3, Ccl4 - chemokine (c-c motif) ligand 4, Ch25h - cholesterol 25-hydroxylase, Nrp1 - neuropilin 1, Itgav - integrin alpha v, Ccl7 - chemokine (c-c motif) ligand 7, Gpr183 - g protein-coupled receptor 183, Hbegf - heparin-binding egf-like growth factor, Pf4 - platelet factor 4,…
GO:0042330	taxis	7.26e-13	9.37e-10	7.23	8047	146	160	21	[C5ar1 - complement component 5a receptor 1, Ccl24 - chemokine (c-c motif) ligand 24, Ccl3 - chemokine (c-c motif) ligand 3, Ccl4 - chemokine (c-c motif) ligand 4, Ch25h - cholesterol 25-hydroxylase, Nrp1 - neuropilin 1, Itgav - integrin alpha v, Ccl7 - chemokine (c-c motif) ligand 7, Gpr183 - g protein-coupled receptor 183, Hbegf - heparin-binding egf-like growth factor, Pf4 - platelet factor 4,…
GO:0032101	regulation of response to external stimulus	8.06e-13	9.46e-10	4.11	8047	416	160	34	[Fcgr2b - fc receptor, igg, low affinity iib, Ccl24 - chemokine (c-c motif) ligand 24, C5ar1 - complement component 5a receptor 1, Apoe - apolipoprotein e, Ccl3 - chemokine (c-c motif) ligand 3, Ccl4 - chemokine (c-c motif) ligand 4, Sash1 - sam and sh3 domain containing 1, Gas6 - growth arrest specific 6, Ccr1 - chemokine (c-c motif) receptor 1, Ctsc - cathepsin c, Serpinf1 - serine (or cysteine…
GO:0060326	cell chemotaxis	1.16e-12	1.25e-09	8.79	8047	103	160	18	[C5ar1 - complement component 5a receptor 1, Ccl24 - chemokine (c-c motif) ligand 24, Ccl3 - chemokine (c-c motif) ligand 3, Ccl4 - chemokine (c-c motif) ligand 4, Ch25h - cholesterol 25-hydroxylase, Nrp1 - neuropilin 1, Ccl7 - chemokine (c-c motif) ligand 7, Gpr183 - g protein-coupled receptor 183, Hbegf - heparin-binding egf-like growth factor, Pf4 - platelet factor 4, Cxcl2 - chemokine (c-x-c …
GO:0006955	immune response	1.3e-12	1.29e-09	4.04	8047	423	160	34	[Fcgr2b - fc receptor, igg, low affinity iib, Ccl24 - chemokine (c-c motif) ligand 24, Fcgrt - fc receptor, igg, alpha chain transporter, Ccl3 - chemokine (c-c motif) ligand 3, Il1rn - interleukin 1 receptor antagonist, Ccl4 - chemokine (c-c motif) ligand 4, Axl - axl receptor tyrosine kinase, Ccl7 - chemokine (c-c motif) ligand 7, Cxcl2 - chemokine (c-x-c motif) ligand 2, Ccr1 - chemokine (c-c m…
GO:0001934	positive regulation of protein phosphorylation	1.75e-12	1.61e-09	3.79	8047	478	160	36	[Ehd4 - eh-domain containing 4, Fcgr2b - fc receptor, igg, low affinity iib, Ccl24 - chemokine (c-c motif) ligand 24, C5ar1 - complement component 5a receptor 1, Apoe - apolipoprotein e, Ccl3 - chemokine (c-c motif) ligand 3, Il1rn - interleukin 1 receptor antagonist, Ccl4 - chemokine (c-c motif) ligand 4, Ccl7 - chemokine (c-c motif) ligand 7, Bmp2 - bone morphogenetic protein 2, Sash1 - sam and…
GO:0006952	defense response	2.51e-12	2.16e-09	3.65	8047	510	160	37	[Fcgr2b - fc receptor, igg, low affinity iib, Ccl24 - chemokine (c-c motif) ligand 24, C5ar1 - complement component 5a receptor 1, Ccl3 - chemokine (c-c motif) ligand 3, Il1rn - interleukin 1 receptor antagonist, Ccl4 - chemokine (c-c motif) ligand 4, Axl - axl receptor tyrosine kinase, Itgav - integrin alpha v, Ccl7 - chemokine (c-c motif) ligand 7, Bmp2 - bone morphogenetic protein 2, Cxcl2 - c…
GO:0042327	positive regulation of phosphorylation	2.66e-12	2.14e-09	3.64	8047	511	160	37	[Ehd4 - eh-domain containing 4, Fcgr2b - fc receptor, igg, low affinity iib, Ccl24 - chemokine (c-c motif) ligand 24, C5ar1 - complement component 5a receptor 1, Apoe - apolipoprotein e, Ccl3 - chemokine (c-c motif) ligand 3, Il1rn - interleukin 1 receptor antagonist, Ccl4 - chemokine (c-c motif) ligand 4, Axl - axl receptor tyrosine kinase, Ccl7 - chemokine (c-c motif) ligand 7, Bmp2 - bone morp…
GO:2000145	regulation of cell motility	2.7e-12	2.05e-09	3.73	8047	485	160	36	[Ccl24 - chemokine (c-c motif) ligand 24, C5ar1 - complement component 5a receptor 1, Apoe - apolipoprotein e, Il1rn - interleukin 1 receptor antagonist, Ccl4 - chemokine (c-c motif) ligand 4, Itgav - integrin alpha v, Bmp2 - bone morphogenetic protein 2, Sash1 - sam and sh3 domain containing 1, Gas6 - growth arrest specific 6, Ccr1 - chemokine (c-c motif) receptor 1, Sdc4 - syndecan 4, Serpinf1 …
GO:0010033	response to organic substance	4.41e-12	3.16e-09	2.59	8047	1066	160	55	[Fcgr2b - fc receptor, igg, low affinity iib, C5ar1 - complement component 5a receptor 1, Mrc1 - mannose receptor, c type 1, Nr4a2 - nuclear receptor subfamily 4, group a, member 2, Axl - axl receptor tyrosine kinase, Itgav - integrin alpha v, Ctsc - cathepsin c, Cd14 - cd14 antigen, Bst2 - bone marrow stromal cell antigen 2, Trib1 - tribbles homolog 1 (drosophila), Cd180 - cd180 antigen, Cd38 - …
GO:0030334	regulation of cell migration	4.66e-12	3.16e-09	3.76	8047	468	160	35	[Ccl24 - chemokine (c-c motif) ligand 24, C5ar1 - complement component 5a receptor 1, Apoe - apolipoprotein e, Il1rn - interleukin 1 receptor antagonist, Ccl4 - chemokine (c-c motif) ligand 4, Itgav - integrin alpha v, Bmp2 - bone morphogenetic protein 2, Sash1 - sam and sh3 domain containing 1, Gas6 - growth arrest specific 6, Ccr1 - chemokine (c-c motif) receptor 1, Sdc4 - syndecan 4, Serpinf1 …
GO:0045937	positive regulation of phosphate metabolic process	5.34e-12	3.44e-09	3.47	8047	550	160	38	[Ehd4 - eh-domain containing 4, Fcgr2b - fc receptor, igg, low affinity iib, Ccl24 - chemokine (c-c motif) ligand 24, C5ar1 - complement component 5a receptor 1, Apoe - apolipoprotein e, Ccl3 - chemokine (c-c motif) ligand 3, Il1rn - interleukin 1 receptor antagonist, Ccl4 - chemokine (c-c motif) ligand 4, Axl - axl receptor tyrosine kinase, Ccl7 - chemokine (c-c motif) ligand 7, Bmp2 - bone morp…
GO:0010562	positive regulation of phosphorus metabolic process	5.34e-12	3.28e-09	3.47	8047	550	160	38	[Ehd4 - eh-domain containing 4, Fcgr2b - fc receptor, igg, low affinity iib, Ccl24 - chemokine (c-c motif) ligand 24, C5ar1 - complement component 5a receptor 1, Apoe - apolipoprotein e, Ccl3 - chemokine (c-c motif) ligand 3, Il1rn - interleukin 1 receptor antagonist, Ccl4 - chemokine (c-c motif) ligand 4, Axl - axl receptor tyrosine kinase, Ccl7 - chemokine (c-c motif) ligand 7, Bmp2 - bone morp…
GO:0042221	response to chemical	8.3e-12	4.87e-09	2.37	8047	1292	160	61	[Fcgr2b - fc receptor, igg, low affinity iib, C5ar1 - complement component 5a receptor 1, Mrc1 - mannose receptor, c type 1, Nr4a2 - nuclear receptor subfamily 4, group a, member 2, Axl - axl receptor tyrosine kinase, Itgav - integrin alpha v, Ctsc - cathepsin c, Cd14 - cd14 antigen, Bst2 - bone marrow stromal cell antigen 2, Trib1 - tribbles homolog 1 (drosophila), Cp - ceruloplasmin, Cd180 - cd…
GO:0070098	chemokine-mediated signaling pathway	1.13e-11	6.31e-09	20.96	8047	24	160	10	[Cxcl1 - chemokine (c-x-c motif) ligand 1, Ccl24 - chemokine (c-c motif) ligand 24, Ccl3 - chemokine (c-c motif) ligand 3, Ccl4 - chemokine (c-c motif) ligand 4, Ccl7 - chemokine (c-c motif) ligand 7, Pf4 - platelet factor 4, Cxcl2 - chemokine (c-x-c motif) ligand 2, Ccl12 - chemokine (c-c motif) ligand 12, Ccr1 - chemokine (c-c motif) receptor 1, Ccl2 - chemokine (c-c motif) ligand 2]
GO:0051270	regulation of cellular component movement	1.57e-11	8.43e-09	3.52	8047	515	160	36	[Ccl24 - chemokine (c-c motif) ligand 24, C5ar1 - complement component 5a receptor 1, Apoe - apolipoprotein e, Il1rn - interleukin 1 receptor antagonist, Ccl4 - chemokine (c-c motif) ligand 4, Itgav - integrin alpha v, Bmp2 - bone morphogenetic protein 2, Sash1 - sam and sh3 domain containing 1, Gas6 - growth arrest specific 6, Ccr1 - chemokine (c-c motif) receptor 1, Sdc4 - syndecan 4, Serpinf1 …
GO:0043410	positive regulation of MAPK cascade	2.19e-11	1.13e-08	4.97	8047	253	160	25	[Fcgr2b - fc receptor, igg, low affinity iib, C5ar1 - complement component 5a receptor 1, Ccl24 - chemokine (c-c motif) ligand 24, Apoe - apolipoprotein e, Ccl3 - chemokine (c-c motif) ligand 3, Il1rn - interleukin 1 receptor antagonist, Ccl4 - chemokine (c-c motif) ligand 4, Ccl7 - chemokine (c-c motif) ligand 7, Bmp2 - bone morphogenetic protein 2, Sash1 - sam and sh3 domain containing 1, Gas6 …
GO:0040012	regulation of locomotion	2.19e-11	1.09e-08	3.48	8047	521	160	36	[Ccl24 - chemokine (c-c motif) ligand 24, C5ar1 - complement component 5a receptor 1, Apoe - apolipoprotein e, Il1rn - interleukin 1 receptor antagonist, Ccl4 - chemokine (c-c motif) ligand 4, Itgav - integrin alpha v, Bmp2 - bone morphogenetic protein 2, Sash1 - sam and sh3 domain containing 1, Gas6 - growth arrest specific 6, Ccr1 - chemokine (c-c motif) receptor 1, Sdc4 - syndecan 4, Serpinf1 …
GO:0040011	locomotion	2.53e-11	1.21e-08	3.74	8047	444	160	33	[Ccl24 - chemokine (c-c motif) ligand 24, C5ar1 - complement component 5a receptor 1, Ccl3 - chemokine (c-c motif) ligand 3, Nr4a2 - nuclear receptor subfamily 4, group a, member 2, Ccl4 - chemokine (c-c motif) ligand 4, Axl - axl receptor tyrosine kinase, Ch25h - cholesterol 25-hydroxylase, Itgav - integrin alpha v, Ccl7 - chemokine (c-c motif) ligand 7, Cxcl2 - chemokine (c-x-c motif) ligand 2,…
GO:0032103	positive regulation of response to external stimulus	3.6e-11	1.66e-08	5.93	8047	178	160	21	[C5ar1 - complement component 5a receptor 1, Ccl24 - chemokine (c-c motif) ligand 24, Pla2g7 - phospholipase a2, group vii (platelet-activating factor acetylhydrolase, plasma), Ccl3 - chemokine (c-c motif) ligand 3, Ccl4 - chemokine (c-c motif) ligand 4, Osm - oncostatin m, Nrp1 - neuropilin 1, Cd74 - cd74 antigen (invariant polypeptide of major histocompatibility complex, class ii antigen-associ…
GO:0048247	lymphocyte chemotaxis	9.29e-11	4.14e-08	21.55	8047	21	160	9	[Ccl24 - chemokine (c-c motif) ligand 24, Ccl3 - chemokine (c-c motif) ligand 3, Ccl4 - chemokine (c-c motif) ligand 4, Ch25h - cholesterol 25-hydroxylase, Ccl7 - chemokine (c-c motif) ligand 7, Gpr183 - g protein-coupled receptor 183, Ccl12 - chemokine (c-c motif) ligand 12, Gas6 - growth arrest specific 6, Ccl2 - chemokine (c-c motif) ligand 2]
GO:0042127	regulation of cell proliferation	1.18e-10	5.09e-08	2.8	8047	791	160	44	[Fcgr2b - fc receptor, igg, low affinity iib, C5ar1 - complement component 5a receptor 1, Ccl24 - chemokine (c-c motif) ligand 24, Apoe - apolipoprotein e, Slfn2 - schlafen 2, Itgav - integrin alpha v, Bmp2 - bone morphogenetic protein 2, Gas6 - growth arrest specific 6, Sdc4 - syndecan 4, Serpinf1 - serine (or cysteine) peptidase inhibitor, clade f, member 1, Plau - plasminogen activator, urokin…
GO:0071310	cellular response to organic substance	1.75e-10	7.26e-08	2.86	8047	738	160	42	[Ehd4 - eh-domain containing 4, Fcgr2b - fc receptor, igg, low affinity iib, Ccl24 - chemokine (c-c motif) ligand 24, Mrc1 - mannose receptor, c type 1, Ccl3 - chemokine (c-c motif) ligand 3, Nr4a2 - nuclear receptor subfamily 4, group a, member 2, Ccl4 - chemokine (c-c motif) ligand 4, Axl - axl receptor tyrosine kinase, Ccl7 - chemokine (c-c motif) ligand 7, Bmp2 - bone morphogenetic protein 2,…
GO:2000147	positive regulation of cell motility	1.86e-10	7.48e-08	4.33	8047	302	160	26	[C5ar1 - complement component 5a receptor 1, Ccl24 - chemokine (c-c motif) ligand 24, Ccl4 - chemokine (c-c motif) ligand 4, Itgav - integrin alpha v, Bmp2 - bone morphogenetic protein 2, Sash1 - sam and sh3 domain containing 1, Gas6 - growth arrest specific 6, Ccr1 - chemokine (c-c motif) receptor 1, Plau - plasminogen activator, urokinase, Dab2 - disabled 2, mitogen-responsive phosphoprotein, P…
GO:0007166	cell surface receptor signaling pathway	1.88e-10	7.33e-08	2.91	8047	709	160	41	[Fcgr2b - fc receptor, igg, low affinity iib, Ccl24 - chemokine (c-c motif) ligand 24, C5ar1 - complement component 5a receptor 1, Ccl3 - chemokine (c-c motif) ligand 3, Ccl4 - chemokine (c-c motif) ligand 4, Axl - axl receptor tyrosine kinase, Itgav - integrin alpha v, Ccl7 - chemokine (c-c motif) ligand 7, Bmp2 - bone morphogenetic protein 2, Tiparp - tcdd-inducible poly(adp-ribose) polymerase,…
GO:0016477	cell migration	2.06e-10	7.84e-08	3.88	8047	376	160	29	[C5ar1 - complement component 5a receptor 1, Ccl24 - chemokine (c-c motif) ligand 24, Ccl3 - chemokine (c-c motif) ligand 3, Nr4a2 - nuclear receptor subfamily 4, group a, member 2, Ccl4 - chemokine (c-c motif) ligand 4, Axl - axl receptor tyrosine kinase, Ch25h - cholesterol 25-hydroxylase, Itgav - integrin alpha v, Ccl7 - chemokine (c-c motif) ligand 7, Cxcl2 - chemokine (c-x-c motif) ligand 2,…
GO:0070887	cellular response to chemical stimulus	2.12e-10	7.83e-08	2.62	8047	902	160	47	[Ehd4 - eh-domain containing 4, Fcgr2b - fc receptor, igg, low affinity iib, Ccl24 - chemokine (c-c motif) ligand 24, Mrc1 - mannose receptor, c type 1, Ccl3 - chemokine (c-c motif) ligand 3, Ccl4 - chemokine (c-c motif) ligand 4, Nr4a2 - nuclear receptor subfamily 4, group a, member 2, Axl - axl receptor tyrosine kinase, Ccl7 - chemokine (c-c motif) ligand 7, Bmp2 - bone morphogenetic protein 2,…
GO:0048870	cell motility	2.29e-10	8.21e-08	3.74	8047	403	160	30	[Ccl24 - chemokine (c-c motif) ligand 24, C5ar1 - complement component 5a receptor 1, Ccl3 - chemokine (c-c motif) ligand 3, Nr4a2 - nuclear receptor subfamily 4, group a, member 2, Ccl4 - chemokine (c-c motif) ligand 4, Axl - axl receptor tyrosine kinase, Ch25h - cholesterol 25-hydroxylase, Itgav - integrin alpha v, Ccl7 - chemokine (c-c motif) ligand 7, Cxcl2 - chemokine (c-x-c motif) ligand 2,…
GO:0030595	leukocyte chemotaxis	2.43e-10	8.47e-08	9.14	8047	77	160	14	[C5ar1 - complement component 5a receptor 1, Ccl24 - chemokine (c-c motif) ligand 24, Ccl3 - chemokine (c-c motif) ligand 3, Ccl4 - chemokine (c-c motif) ligand 4, Ch25h - cholesterol 25-hydroxylase, Ccl7 - chemokine (c-c motif) ligand 7, Gpr183 - g protein-coupled receptor 183, Pf4 - platelet factor 4, Cxcl2 - chemokine (c-x-c motif) ligand 2, Gas6 - growth arrest specific 6, Ccr1 - chemokine (c…
GO:0051272	positive regulation of cellular component movement	3.3e-10	1.12e-07	4.22	8047	310	160	26	[C5ar1 - complement component 5a receptor 1, Ccl24 - chemokine (c-c motif) ligand 24, Ccl4 - chemokine (c-c motif) ligand 4, Itgav - integrin alpha v, Bmp2 - bone morphogenetic protein 2, Sash1 - sam and sh3 domain containing 1, Gas6 - growth arrest specific 6, Ccr1 - chemokine (c-c motif) receptor 1, Plau - plasminogen activator, urokinase, Dab2 - disabled 2, mitogen-responsive phosphoprotein, P…
GO:0010647	positive regulation of cell communication	4.1e-10	1.36e-07	2.65	8047	854	160	45	[Fcgr2b - fc receptor, igg, low affinity iib, C5ar1 - complement component 5a receptor 1, Ccl24 - chemokine (c-c motif) ligand 24, Apoe - apolipoprotein e, Ccl3 - chemokine (c-c motif) ligand 3, Il1rn - interleukin 1 receptor antagonist, Ccl4 - chemokine (c-c motif) ligand 4, Axl - axl receptor tyrosine kinase, Ccl7 - chemokine (c-c motif) ligand 7, Niacr1 - niacin receptor 1, Bmp2 - bone morphog…
GO:0023056	positive regulation of signaling	5.36e-10	1.73e-07	2.63	8047	861	160	45	[Fcgr2b - fc receptor, igg, low affinity iib, C5ar1 - complement component 5a receptor 1, Ccl24 - chemokine (c-c motif) ligand 24, Apoe - apolipoprotein e, Ccl3 - chemokine (c-c motif) ligand 3, Il1rn - interleukin 1 receptor antagonist, Ccl4 - chemokine (c-c motif) ligand 4, Axl - axl receptor tyrosine kinase, Ccl7 - chemokine (c-c motif) ligand 7, Niacr1 - niacin receptor 1, Bmp2 - bone morphog…
GO:0040017	positive regulation of locomotion	5.76e-10	1.81e-07	4.11	8047	318	160	26	[C5ar1 - complement component 5a receptor 1, Ccl24 - chemokine (c-c motif) ligand 24, Ccl4 - chemokine (c-c motif) ligand 4, Itgav - integrin alpha v, Bmp2 - bone morphogenetic protein 2, Sash1 - sam and sh3 domain containing 1, Gas6 - growth arrest specific 6, Ccr1 - chemokine (c-c motif) receptor 1, Plau - plasminogen activator, urokinase, Dab2 - disabled 2, mitogen-responsive phosphoprotein, P…
GO:0030335	positive regulation of cell migration	7.5e-10	2.3e-07	4.22	8047	298	160	25	[C5ar1 - complement component 5a receptor 1, Ccl24 - chemokine (c-c motif) ligand 24, Ccl4 - chemokine (c-c motif) ligand 4, Itgav - integrin alpha v, Bmp2 - bone morphogenetic protein 2, Sash1 - sam and sh3 domain containing 1, Gas6 - growth arrest specific 6, Ccr1 - chemokine (c-c motif) receptor 1, Plau - plasminogen activator, urokinase, Dab2 - disabled 2, mitogen-responsive phosphoprotein, P…
GO:0048583	regulation of response to stimulus	7.67e-10	2.3e-07	1.92	8047	1911	160	73	[Fcgr2b - fc receptor, igg, low affinity iib, C5ar1 - complement component 5a receptor 1, Apoe - apolipoprotein e, Nr4a2 - nuclear receptor subfamily 4, group a, member 2, Axl - axl receptor tyrosine kinase, Itgav - integrin alpha v, Ctsc - cathepsin c, Cd14 - cd14 antigen, Trib1 - tribbles homolog 1 (drosophila), Cd28 - cd28 antigen, Cd180 - cd180 antigen, Metrnl - meteorin, glial cell different…
GO:0007165	signal transduction	1.21e-09	3.54e-07	2.09	8047	1491	160	62	[Fcgr2b - fc receptor, igg, low affinity iib, C5ar1 - complement component 5a receptor 1, Apoe - apolipoprotein e, Axl - axl receptor tyrosine kinase, Itgav - integrin alpha v, Niacr1 - niacin receptor 1, Fcrls - fc receptor-like s, scavenger receptor, Cd14 - cd14 antigen, Trib1 - tribbles homolog 1 (drosophila), Cd28 - cd28 antigen, Bcl2a1b - b cell leukemia/lymphoma 2 related protein a1b, Cd38 …
GO:2000026	regulation of multicellular organismal development	1.52e-09	4.35e-07	2.44	8047	990	160	48	[C5ar1 - complement component 5a receptor 1, Ccl24 - chemokine (c-c motif) ligand 24, Apoe - apolipoprotein e, Ccl3 - chemokine (c-c motif) ligand 3, Il1rn - interleukin 1 receptor antagonist, Axl - axl receptor tyrosine kinase, Bmp2 - bone morphogenetic protein 2, 5430435G22Rik - riken cdna 5430435g22 gene, Sash1 - sam and sh3 domain containing 1, Gas6 - growth arrest specific 6, Ccr1 - chemokin…
GO:0050793	regulation of developmental process	1.62e-09	4.55e-07	2.21	8047	1276	160	56	[C5ar1 - complement component 5a receptor 1, Apoe - apolipoprotein e, Axl - axl receptor tyrosine kinase, Itgav - integrin alpha v, Ctsc - cathepsin c, Trib1 - tribbles homolog 1 (drosophila), Cd28 - cd28 antigen, Metrnl - meteorin, glial cell differentiation regulator-like, Stab1 - stabilin 1, Cd38 - cd38 antigen, Sdcbp - syndecan binding protein, Baiap2 - brain-specific angiogenesis inhibitor 1…
GO:0031401	positive regulation of protein modification process	1.84e-09	5.05e-07	2.91	8047	640	160	37	[Ehd4 - eh-domain containing 4, Fcgr2b - fc receptor, igg, low affinity iib, Ccl24 - chemokine (c-c motif) ligand 24, C5ar1 - complement component 5a receptor 1, Apoe - apolipoprotein e, Ccl3 - chemokine (c-c motif) ligand 3, Il1rn - interleukin 1 receptor antagonist, Ccl4 - chemokine (c-c motif) ligand 4, Ccl7 - chemokine (c-c motif) ligand 7, Bmp2 - bone morphogenetic protein 2, Sash1 - sam and…
GO:0050865	regulation of cell activation	1.89e-09	5.09e-07	3.89	8047	336	160	26	[Fcgr2b - fc receptor, igg, low affinity iib, Apoe - apolipoprotein e, Axl - axl receptor tyrosine kinase, Gas6 - growth arrest specific 6, Sdc4 - syndecan 4, Ctsc - cathepsin c, Cd28 - cd28 antigen, Zfp36l1 - zinc finger protein 36, c3h type-like 1, Cdkn1a - cyclin-dependent kinase inhibitor 1a (p21), Cd38 - cd38 antigen, Cd74 - cd74 antigen (invariant polypeptide of major histocompatibility com…
GO:0043207	response to external biotic stimulus	1.91e-09	5.03e-07	3.43	8047	440	160	30	[Fcgr2b - fc receptor, igg, low affinity iib, Mrc1 - mannose receptor, c type 1, C5ar1 - complement component 5a receptor 1, Slfn2 - schlafen 2, Axl - axl receptor tyrosine kinase, Itgav - integrin alpha v, Bmp2 - bone morphogenetic protein 2, Cxcl2 - chemokine (c-x-c motif) ligand 2, Cd14 - cd14 antigen, Bst2 - bone marrow stromal cell antigen 2, Trib1 - tribbles homolog 1 (drosophila), Ier3 - i…
GO:0051094	positive regulation of developmental process	2.23e-09	5.77e-07	2.78	8047	706	160	39	[Ccl24 - chemokine (c-c motif) ligand 24, C5ar1 - complement component 5a receptor 1, Apoe - apolipoprotein e, Ccl3 - chemokine (c-c motif) ligand 3, Axl - axl receptor tyrosine kinase, Bmp2 - bone morphogenetic protein 2, 5430435G22Rik - riken cdna 5430435g22 gene, Sash1 - sam and sh3 domain containing 1, Gas6 - growth arrest specific 6, Ccr1 - chemokine (c-c motif) receptor 1, Serpinf1 - serine…
GO:1902533	positive regulation of intracellular signal transduction	3.19e-09	8.08e-07	3.11	8047	534	160	33	[Fcgr2b - fc receptor, igg, low affinity iib, Ccl24 - chemokine (c-c motif) ligand 24, C5ar1 - complement component 5a receptor 1, Apoe - apolipoprotein e, Ccl3 - chemokine (c-c motif) ligand 3, Il1rn - interleukin 1 receptor antagonist, Ccl4 - chemokine (c-c motif) ligand 4, Axl - axl receptor tyrosine kinase, Ccl7 - chemokine (c-c motif) ligand 7, Bmp2 - bone morphogenetic protein 2, Sash1 - sa…
GO:0043408	regulation of MAPK cascade	3.22e-09	8e-07	3.67	8047	370	160	27	[Fcgr2b - fc receptor, igg, low affinity iib, C5ar1 - complement component 5a receptor 1, Ccl24 - chemokine (c-c motif) ligand 24, Apoe - apolipoprotein e, Ccl3 - chemokine (c-c motif) ligand 3, Il1rn - interleukin 1 receptor antagonist, Ccl4 - chemokine (c-c motif) ligand 4, Ccl7 - chemokine (c-c motif) ligand 7, Bmp2 - bone morphogenetic protein 2, Sash1 - sam and sh3 domain containing 1, Gas6 …
GO:0009605	response to external stimulus	3.24e-09	7.88e-07	2.79	8047	684	160	38	[Fcgr2b - fc receptor, igg, low affinity iib, Mrc1 - mannose receptor, c type 1, C5ar1 - complement component 5a receptor 1, Slfn2 - schlafen 2, Apoe - apolipoprotein e, Nr4a2 - nuclear receptor subfamily 4, group a, member 2, Axl - axl receptor tyrosine kinase, Itgav - integrin alpha v, Bmp2 - bone morphogenetic protein 2, Cxcl2 - chemokine (c-x-c motif) ligand 2, Gas6 - growth arrest specific 6…
GO:0009967	positive regulation of signal transduction	3.67e-09	8.76e-07	2.64	8047	782	160	41	[Fcgr2b - fc receptor, igg, low affinity iib, C5ar1 - complement component 5a receptor 1, Ccl24 - chemokine (c-c motif) ligand 24, Apoe - apolipoprotein e, Ccl3 - chemokine (c-c motif) ligand 3, Il1rn - interleukin 1 receptor antagonist, Ccl4 - chemokine (c-c motif) ligand 4, Axl - axl receptor tyrosine kinase, Ccl7 - chemokine (c-c motif) ligand 7, Bmp2 - bone morphogenetic protein 2, Sash1 - sa…
GO:0048518	positive regulation of biological process	4.19e-09	9.82e-07	1.6	8047	3011	160	96	[Fcgr2b - fc receptor, igg, low affinity iib, C5ar1 - complement component 5a receptor 1, Apoe - apolipoprotein e, Nr4a2 - nuclear receptor subfamily 4, group a, member 2, Axl - axl receptor tyrosine kinase, Itgav - integrin alpha v, Niacr1 - niacin receptor 1, Sdc4 - syndecan 4, Ctsc - cathepsin c, Cd14 - cd14 antigen, Trib1 - tribbles homolog 1 (drosophila), Cd28 - cd28 antigen, Cd180 - cd180 a…
GO:0006928	movement of cell or subcellular component	4.87e-09	1.12e-06	3.06	8047	543	160	33	[Ccl24 - chemokine (c-c motif) ligand 24, C5ar1 - complement component 5a receptor 1, Ccl3 - chemokine (c-c motif) ligand 3, Nr4a2 - nuclear receptor subfamily 4, group a, member 2, Ccl4 - chemokine (c-c motif) ligand 4, Axl - axl receptor tyrosine kinase, Ch25h - cholesterol 25-hydroxylase, Itgav - integrin alpha v, Ccl7 - chemokine (c-c motif) ligand 7, Cxcl2 - chemokine (c-x-c motif) ligand 2,…
GO:0009607	response to biotic stimulus	4.92e-09	1.11e-06	3.29	8047	458	160	30	[Fcgr2b - fc receptor, igg, low affinity iib, Mrc1 - mannose receptor, c type 1, C5ar1 - complement component 5a receptor 1, Slfn2 - schlafen 2, Axl - axl receptor tyrosine kinase, Itgav - integrin alpha v, Bmp2 - bone morphogenetic protein 2, Cxcl2 - chemokine (c-x-c motif) ligand 2, Cd14 - cd14 antigen, Bst2 - bone marrow stromal cell antigen 2, Trib1 - tribbles homolog 1 (drosophila), Ier3 - i…
GO:0050867	positive regulation of cell activation	5.04e-09	1.12e-06	4.79	8047	210	160	20	[Cd38 - cd38 antigen, Axl - axl receptor tyrosine kinase, Cd74 - cd74 antigen (invariant polypeptide of major histocompatibility complex, class ii antigen-associated), Nfkbid - nuclear factor of kappa light polypeptide gene enhancer in b cells inhibitor, delta, Gpr183 - g protein-coupled receptor 183, Irs2 - insulin receptor substrate 2, Plek - pleckstrin, Gas6 - growth arrest specific 6, Ctsc - …
GO:0019220	regulation of phosphate metabolic process	6.13e-09	1.34e-06	2.47	8047	895	160	44	[Ehd4 - eh-domain containing 4, Fcgr2b - fc receptor, igg, low affinity iib, C5ar1 - complement component 5a receptor 1, Ccl24 - chemokine (c-c motif) ligand 24, Apoe - apolipoprotein e, Ccl3 - chemokine (c-c motif) ligand 3, Il1rn - interleukin 1 receptor antagonist, Ccl4 - chemokine (c-c motif) ligand 4, Axl - axl receptor tyrosine kinase, Ccl7 - chemokine (c-c motif) ligand 7, Bmp2 - bone morp…
GO:0051174	regulation of phosphorus metabolic process	6.34e-09	1.36e-06	2.47	8047	896	160	44	[Ehd4 - eh-domain containing 4, Fcgr2b - fc receptor, igg, low affinity iib, C5ar1 - complement component 5a receptor 1, Ccl24 - chemokine (c-c motif) ligand 24, Apoe - apolipoprotein e, Ccl3 - chemokine (c-c motif) ligand 3, Il1rn - interleukin 1 receptor antagonist, Ccl4 - chemokine (c-c motif) ligand 4, Axl - axl receptor tyrosine kinase, Ccl7 - chemokine (c-c motif) ligand 7, Bmp2 - bone morp…
GO:0070374	positive regulation of ERK1 and ERK2 cascade	6.58e-09	1.39e-06	7.18	8047	98	160	14	[C5ar1 - complement component 5a receptor 1, Ccl24 - chemokine (c-c motif) ligand 24, Apoe - apolipoprotein e, Ccl3 - chemokine (c-c motif) ligand 3, Ccl4 - chemokine (c-c motif) ligand 4, Nrp1 - neuropilin 1, Cd74 - cd74 antigen (invariant polypeptide of major histocompatibility complex, class ii antigen-associated), Ccl7 - chemokine (c-c motif) ligand 7, Bmp2 - bone morphogenetic protein 2, Gpr…
GO:0042325	regulation of phosphorylation	7.71e-09	1.61e-06	2.57	8047	802	160	41	[Ehd4 - eh-domain containing 4, Fcgr2b - fc receptor, igg, low affinity iib, C5ar1 - complement component 5a receptor 1, Ccl24 - chemokine (c-c motif) ligand 24, Apoe - apolipoprotein e, Ccl3 - chemokine (c-c motif) ligand 3, Il1rn - interleukin 1 receptor antagonist, Ccl4 - chemokine (c-c motif) ligand 4, Axl - axl receptor tyrosine kinase, Ccl7 - chemokine (c-c motif) ligand 7, Bmp2 - bone morp…
GO:0030593	neutrophil chemotaxis	7.95e-09	1.63e-06	11.7	8047	43	160	10	[Cxcl1 - chemokine (c-x-c motif) ligand 1, C5ar1 - complement component 5a receptor 1, Ccl24 - chemokine (c-c motif) ligand 24, Ccl3 - chemokine (c-c motif) ligand 3, Ccl4 - chemokine (c-c motif) ligand 4, Ccl7 - chemokine (c-c motif) ligand 7, Pf4 - platelet factor 4, Cxcl2 - chemokine (c-x-c motif) ligand 2, Ccl12 - chemokine (c-c motif) ligand 12, Ccl2 - chemokine (c-c motif) ligand 2]
GO:0001932	regulation of protein phosphorylation	1.5e-08	3.03e-06	2.64	8047	723	160	38	[Ehd4 - eh-domain containing 4, Fcgr2b - fc receptor, igg, low affinity iib, Ccl24 - chemokine (c-c motif) ligand 24, C5ar1 - complement component 5a receptor 1, Apoe - apolipoprotein e, Ccl3 - chemokine (c-c motif) ligand 3, Il1rn - interleukin 1 receptor antagonist, Ccl4 - chemokine (c-c motif) ligand 4, Ccl7 - chemokine (c-c motif) ligand 7, Bmp2 - bone morphogenetic protein 2, Sash1 - sam and…
GO:0006950	response to stress	1.58e-08	3.13e-06	2.02	8047	1471	160	59	[Fcgr2b - fc receptor, igg, low affinity iib, C5ar1 - complement component 5a receptor 1, Apoe - apolipoprotein e, Nr4a2 - nuclear receptor subfamily 4, group a, member 2, Axl - axl receptor tyrosine kinase, Itgav - integrin alpha v, Cd163 - cd163 antigen, Gpx3 - glutathione peroxidase 3, Sdc4 - syndecan 4, Cd14 - cd14 antigen, Bst2 - bone marrow stromal cell antigen 2, Trib1 - tribbles homolog 1…
GO:0071621	granulocyte chemotaxis	1.61e-08	3.14e-06	10.93	8047	46	160	10	[Cxcl1 - chemokine (c-x-c motif) ligand 1, C5ar1 - complement component 5a receptor 1, Ccl24 - chemokine (c-c motif) ligand 24, Ccl3 - chemokine (c-c motif) ligand 3, Ccl4 - chemokine (c-c motif) ligand 4, Ccl7 - chemokine (c-c motif) ligand 7, Pf4 - platelet factor 4, Cxcl2 - chemokine (c-x-c motif) ligand 2, Ccl12 - chemokine (c-c motif) ligand 12, Ccl2 - chemokine (c-c motif) ligand 2]
GO:1990266	neutrophil migration	2e-08	3.86e-06	10.7	8047	47	160	10	[Cxcl1 - chemokine (c-x-c motif) ligand 1, C5ar1 - complement component 5a receptor 1, Ccl24 - chemokine (c-c motif) ligand 24, Ccl3 - chemokine (c-c motif) ligand 3, Ccl4 - chemokine (c-c motif) ligand 4, Ccl7 - chemokine (c-c motif) ligand 7, Pf4 - platelet factor 4, Cxcl2 - chemokine (c-x-c motif) ligand 2, Ccl12 - chemokine (c-c motif) ligand 12, Ccl2 - chemokine (c-c motif) ligand 2]
GO:0032879	regulation of localization	2.11e-08	4e-06	2.08	8047	1329	160	55	[Fcgr2b - fc receptor, igg, low affinity iib, C5ar1 - complement component 5a receptor 1, Apoe - apolipoprotein e, Axl - axl receptor tyrosine kinase, Itgav - integrin alpha v, Niacr1 - niacin receptor 1, Sdc4 - syndecan 4, Cd14 - cd14 antigen, Bst2 - bone marrow stromal cell antigen 2, Trib1 - tribbles homolog 1 (drosophila), Cd38 - cd38 antigen, Sdcbp - syndecan binding protein, Cd74 - cd74 ant…
GO:0002237	response to molecule of bacterial origin	2.19e-08	4.09e-06	5.21	8047	164	160	17	[Fcgr2b - fc receptor, igg, low affinity iib, C5ar1 - complement component 5a receptor 1, Mrc1 - mannose receptor, c type 1, Axl - axl receptor tyrosine kinase, Itgav - integrin alpha v, Pf4 - platelet factor 4, Cxcl2 - chemokine (c-x-c motif) ligand 2, Cxcl1 - chemokine (c-x-c motif) ligand 1, Cd14 - cd14 antigen, Trib1 - tribbles homolog 1 (drosophila), P2rx7 - purinergic receptor p2x, ligand-g…
GO:0008284	positive regulation of cell proliferation	2.3e-08	4.24e-06	3.16	8047	461	160	29	[Ccl24 - chemokine (c-c motif) ligand 24, C5ar1 - complement component 5a receptor 1, Itgav - integrin alpha v, Bmp2 - bone morphogenetic protein 2, Gas6 - growth arrest specific 6, Plau - plasminogen activator, urokinase, Marcksl1 - marcks-like 1, Cd28 - cd28 antigen, Cdkn1a - cyclin-dependent kinase inhibitor 1a (p21), Cd38 - cd38 antigen, Sdcbp - syndecan binding protein, Osm - oncostatin m, C…
GO:0072676	lymphocyte migration	2.31e-08	4.19e-06	12.57	8047	36	160	9	[Ccl24 - chemokine (c-c motif) ligand 24, Ccl3 - chemokine (c-c motif) ligand 3, Ccl4 - chemokine (c-c motif) ligand 4, Ch25h - cholesterol 25-hydroxylase, Ccl7 - chemokine (c-c motif) ligand 7, Gpr183 - g protein-coupled receptor 183, Ccl12 - chemokine (c-c motif) ligand 12, Gas6 - growth arrest specific 6, Ccl2 - chemokine (c-c motif) ligand 2]
GO:0001817	regulation of cytokine production	2.49e-08	4.47e-06	3.34	8047	407	160	27	[Fcgr2b - fc receptor, igg, low affinity iib, C5ar1 - complement component 5a receptor 1, Ccl3 - chemokine (c-c motif) ligand 3, Ccl4 - chemokine (c-c motif) ligand 4, Axl - axl receptor tyrosine kinase, Itgav - integrin alpha v, 5430435G22Rik - riken cdna 5430435g22 gene, Gas6 - growth arrest specific 6, Cd14 - cd14 antigen, Srgn - serglycin, Mapkapk2 - map kinase-activated protein kinase 2, Cd2…
GO:0010646	regulation of cell communication	2.67e-08	4.71e-06	1.95	8047	1570	160	61	[Fcgr2b - fc receptor, igg, low affinity iib, C5ar1 - complement component 5a receptor 1, Apoe - apolipoprotein e, Nr4a2 - nuclear receptor subfamily 4, group a, member 2, Axl - axl receptor tyrosine kinase, Itgav - integrin alpha v, Niacr1 - niacin receptor 1, Ctsc - cathepsin c, Cd14 - cd14 antigen, Trib1 - tribbles homolog 1 (drosophila), Cd28 - cd28 antigen, Cd180 - cd180 antigen, Cd38 - cd38…
GO:0023051	regulation of signaling	3.49e-08	6.09e-06	1.94	8047	1581	160	61	[Fcgr2b - fc receptor, igg, low affinity iib, C5ar1 - complement component 5a receptor 1, Apoe - apolipoprotein e, Nr4a2 - nuclear receptor subfamily 4, group a, member 2, Axl - axl receptor tyrosine kinase, Itgav - integrin alpha v, Niacr1 - niacin receptor 1, Ctsc - cathepsin c, Cd14 - cd14 antigen, Trib1 - tribbles homolog 1 (drosophila), Cd28 - cd28 antigen, Cd180 - cd180 antigen, Cd38 - cd38…
GO:0050900	leukocyte migration	4.27e-08	7.35e-06	6.23	8047	113	160	14	[C5ar1 - complement component 5a receptor 1, Ccl24 - chemokine (c-c motif) ligand 24, Ccl3 - chemokine (c-c motif) ligand 3, Ccl4 - chemokine (c-c motif) ligand 4, Ch25h - cholesterol 25-hydroxylase, Ccl7 - chemokine (c-c motif) ligand 7, Gpr183 - g protein-coupled receptor 183, Pf4 - platelet factor 4, Cxcl2 - chemokine (c-x-c motif) ligand 2, Gas6 - growth arrest specific 6, Ccr1 - chemokine (c…
GO:0097530	granulocyte migration	4.62e-08	7.84e-06	9.86	8047	51	160	10	[Cxcl1 - chemokine (c-x-c motif) ligand 1, C5ar1 - complement component 5a receptor 1, Ccl24 - chemokine (c-c motif) ligand 24, Ccl3 - chemokine (c-c motif) ligand 3, Ccl4 - chemokine (c-c motif) ligand 4, Ccl7 - chemokine (c-c motif) ligand 7, Pf4 - platelet factor 4, Ccl12 - chemokine (c-c motif) ligand 12, Cxcl2 - chemokine (c-x-c motif) ligand 2, Ccl2 - chemokine (c-c motif) ligand 2]
GO:0070372	regulation of ERK1 and ERK2 cascade	4.68e-08	7.85e-06	5.29	8047	152	160	16	[C5ar1 - complement component 5a receptor 1, Ccl24 - chemokine (c-c motif) ligand 24, Apoe - apolipoprotein e, Ccl3 - chemokine (c-c motif) ligand 3, Ccl4 - chemokine (c-c motif) ligand 4, Nrp1 - neuropilin 1, Cd74 - cd74 antigen (invariant polypeptide of major histocompatibility complex, class ii antigen-associated), Ccl7 - chemokine (c-c motif) ligand 7, Bmp2 - bone morphogenetic protein 2, Gpr…
GO:0002694	regulation of leukocyte activation	4.77e-08	7.89e-06	3.7	8047	313	160	23	[Fcgr2b - fc receptor, igg, low affinity iib, Cd38 - cd38 antigen, Axl - axl receptor tyrosine kinase, Nfkbid - nuclear factor of kappa light polypeptide gene enhancer in b cells inhibitor, delta, Cd74 - cd74 antigen (invariant polypeptide of major histocompatibility complex, class ii antigen-associated), Gpr183 - g protein-coupled receptor 183, Irs2 - insulin receptor substrate 2, Gas6 - growth …
GO:0031347	regulation of defense response	4.97e-08	8.11e-06	3.33	8047	393	160	26	[Fcgr2b - fc receptor, igg, low affinity iib, Ccl24 - chemokine (c-c motif) ligand 24, Apoe - apolipoprotein e, Ccl3 - chemokine (c-c motif) ligand 3, 5430435G22Rik - riken cdna 5430435g22 gene, Ccr1 - chemokine (c-c motif) receptor 1, Ctsc - cathepsin c, Serpinf1 - serine (or cysteine) peptidase inhibitor, clade f, member 1, Cd14 - cd14 antigen, Lacc1 - laccase (multicopper oxidoreductase) domai…
GO:0051704	multi-organism process	5.31e-08	8.56e-06	2.97	8047	508	160	30	[Fcgr2b - fc receptor, igg, low affinity iib, C5ar1 - complement component 5a receptor 1, Slfn2 - schlafen 2, Apoe - apolipoprotein e, Ccl4 - chemokine (c-c motif) ligand 4, Axl - axl receptor tyrosine kinase, Itgav - integrin alpha v, Bmp2 - bone morphogenetic protein 2, Cxcl2 - chemokine (c-x-c motif) ligand 2, Gas6 - growth arrest specific 6, Cd14 - cd14 antigen, Bst2 - bone marrow stromal cel…
GO:0055082	cellular chemical homeostasis	5.37e-08	8.55e-06	3.67	8047	315	160	23	[C5ar1 - complement component 5a receptor 1, Cd38 - cd38 antigen, Apoe - apolipoprotein e, Ccl3 - chemokine (c-c motif) ligand 3, Lpar6 - lysophosphatidic acid receptor 6, Itgav - integrin alpha v, Gm6377 - predicted gene 6377, Cxcl2 - chemokine (c-x-c motif) ligand 2, Gas6 - growth arrest specific 6, Ccr1 - chemokine (c-c motif) receptor 1, Vcam1 - vascular cell adhesion molecule 1, Hmox1 - heme…
GO:0055080	cation homeostasis	5.81e-08	9.14e-06	3.8	8047	291	160	22	[C5ar1 - complement component 5a receptor 1, Cd38 - cd38 antigen, Apoe - apolipoprotein e, Ccl3 - chemokine (c-c motif) ligand 3, Lpar6 - lysophosphatidic acid receptor 6, Itgav - integrin alpha v, Gm6377 - predicted gene 6377, Cxcl2 - chemokine (c-x-c motif) ligand 2, Ccr1 - chemokine (c-c motif) receptor 1, Hmox1 - heme oxygenase (decycling) 1, Cxcl1 - chemokine (c-x-c motif) ligand 1, Lacc1 - …
GO:0072677	eosinophil migration	5.94e-08	9.23e-06	35.92	8047	7	160	5	[Ccl24 - chemokine (c-c motif) ligand 24, Ccl4 - chemokine (c-c motif) ligand 4, Ccl7 - chemokine (c-c motif) ligand 7, Ccl12 - chemokine (c-c motif) ligand 12, Ccl2 - chemokine (c-c motif) ligand 2]
GO:0048245	eosinophil chemotaxis	5.94e-08	9.12e-06	35.92	8047	7	160	5	[Ccl24 - chemokine (c-c motif) ligand 24, Ccl4 - chemokine (c-c motif) ligand 4, Ccl7 - chemokine (c-c motif) ligand 7, Ccl12 - chemokine (c-c motif) ligand 12, Ccl2 - chemokine (c-c motif) ligand 2]
GO:0030003	cellular cation homeostasis	6.06e-08	9.21e-06	3.96	8047	267	160	21	[C5ar1 - complement component 5a receptor 1, Cd38 - cd38 antigen, Apoe - apolipoprotein e, Ccl3 - chemokine (c-c motif) ligand 3, Lpar6 - lysophosphatidic acid receptor 6, Itgav - integrin alpha v, Gm6377 - predicted gene 6377, Cxcl2 - chemokine (c-x-c motif) ligand 2, Ccr1 - chemokine (c-c motif) receptor 1, Hmox1 - heme oxygenase (decycling) 1, Cxcl1 - chemokine (c-x-c motif) ligand 1, Lacc1 - …
GO:0034341	response to interferon-gamma	6.29e-08	9.44e-06	7.36	8047	82	160	12	[Mrc1 - mannose receptor, c type 1, Bst2 - bone marrow stromal cell antigen 2, Ccl24 - chemokine (c-c motif) ligand 24, Ccl3 - chemokine (c-c motif) ligand 3, H2-Aa - histocompatibility 2, class ii antigen a, alpha, Ccl4 - chemokine (c-c motif) ligand 4, H2-Ab1 - histocompatibility 2, class ii antigen a, beta 1, Cd74 - cd74 antigen (invariant polypeptide of major histocompatibility complex, class…
GO:1901700	response to oxygen-containing compound	6.65e-08	9.86e-06	2.75	8047	604	160	33	[Fcgr2b - fc receptor, igg, low affinity iib, Mrc1 - mannose receptor, c type 1, C5ar1 - complement component 5a receptor 1, Nr4a2 - nuclear receptor subfamily 4, group a, member 2, Axl - axl receptor tyrosine kinase, Itgav - integrin alpha v, Ccl7 - chemokine (c-c motif) ligand 7, Cxcl2 - chemokine (c-x-c motif) ligand 2, Gas6 - growth arrest specific 6, Serpinf1 - serine (or cysteine) peptidase…
GO:0098771	inorganic ion homeostasis	7.41e-08	1.09e-05	3.75	8047	295	160	22	[C5ar1 - complement component 5a receptor 1, Cd38 - cd38 antigen, Apoe - apolipoprotein e, Ccl3 - chemokine (c-c motif) ligand 3, Lpar6 - lysophosphatidic acid receptor 6, Itgav - integrin alpha v, Gm6377 - predicted gene 6377, Cxcl2 - chemokine (c-x-c motif) ligand 2, Ccr1 - chemokine (c-c motif) receptor 1, Hmox1 - heme oxygenase (decycling) 1, Cxcl1 - chemokine (c-x-c motif) ligand 1, Lacc1 - …
GO:0007186	G protein-coupled receptor signaling pathway	7.41e-08	1.07e-05	5.13	8047	157	160	16	[C5ar1 - complement component 5a receptor 1, Ccl24 - chemokine (c-c motif) ligand 24, Apoe - apolipoprotein e, Ccl3 - chemokine (c-c motif) ligand 3, Ccl4 - chemokine (c-c motif) ligand 4, Lpar6 - lysophosphatidic acid receptor 6, Ccl7 - chemokine (c-c motif) ligand 7, Niacr1 - niacin receptor 1, Gpr183 - g protein-coupled receptor 183, Pf4 - platelet factor 4, Plek - pleckstrin, Ccr1 - chemokine…
GO:0002696	positive regulation of leukocyte activation	7.52e-08	1.08e-05	4.53	8047	200	160	18	[Cd38 - cd38 antigen, Axl - axl receptor tyrosine kinase, Cd74 - cd74 antigen (invariant polypeptide of major histocompatibility complex, class ii antigen-associated), Nfkbid - nuclear factor of kappa light polypeptide gene enhancer in b cells inhibitor, delta, Gpr183 - g protein-coupled receptor 183, Irs2 - insulin receptor substrate 2, Gas6 - growth arrest specific 6, Ctsc - cathepsin c, Vcam1 …
GO:0006873	cellular ion homeostasis	7.84e-08	1.11e-05	3.9	8047	271	160	21	[C5ar1 - complement component 5a receptor 1, Cd38 - cd38 antigen, Apoe - apolipoprotein e, Ccl3 - chemokine (c-c motif) ligand 3, Lpar6 - lysophosphatidic acid receptor 6, Itgav - integrin alpha v, Gm6377 - predicted gene 6377, Cxcl2 - chemokine (c-x-c motif) ligand 2, Ccr1 - chemokine (c-c motif) receptor 1, Hmox1 - heme oxygenase (decycling) 1, Cxcl1 - chemokine (c-x-c motif) ligand 1, Lacc1 - …
GO:0009617	response to bacterium	8.1e-08	1.14e-05	5.09	8047	158	160	16	[Fcgr2b - fc receptor, igg, low affinity iib, C5ar1 - complement component 5a receptor 1, Ifit3 - interferon-induced protein with tetratricopeptide repeats 3, Slfn2 - schlafen 2, Baiap2 - brain-specific angiogenesis inhibitor 1-associated protein 2, Bmp2 - bone morphogenetic protein 2, Cd14 - cd14 antigen, Trf - transferrin, P2rx7 - purinergic receptor p2x, ligand-gated ion channel, 7, Bank1 - b …
GO:0051241	negative regulation of multicellular organismal process	9.83e-08	1.36e-05	2.7	8047	614	160	33	[Fcgr2b - fc receptor, igg, low affinity iib, Apoe - apolipoprotein e, Axl - axl receptor tyrosine kinase, Bmp2 - bone morphogenetic protein 2, Gas6 - growth arrest specific 6, Ccr1 - chemokine (c-c motif) receptor 1, Ctsc - cathepsin c, Serpinf1 - serine (or cysteine) peptidase inhibitor, clade f, member 1, Srgn - serglycin, Plau - plasminogen activator, urokinase, Dab2 - disabled 2, mitogen-res…
GO:0009966	regulation of signal transduction	1.06e-07	1.46e-05	1.97	8047	1430	160	56	[Fcgr2b - fc receptor, igg, low affinity iib, C5ar1 - complement component 5a receptor 1, Apoe - apolipoprotein e, Nr4a2 - nuclear receptor subfamily 4, group a, member 2, Axl - axl receptor tyrosine kinase, Itgav - integrin alpha v, Ctsc - cathepsin c, Cd14 - cd14 antigen, Trib1 - tribbles homolog 1 (drosophila), Cd28 - cd28 antigen, Cd180 - cd180 antigen, Sdcbp - syndecan binding protein, Baiap…
GO:0051480	regulation of cytosolic calcium ion concentration	1.06e-07	1.44e-05	6.35	8047	103	160	13	[C5ar1 - complement component 5a receptor 1, Cd38 - cd38 antigen, Ccl3 - chemokine (c-c motif) ligand 3, Itgav - integrin alpha v, Lpar6 - lysophosphatidic acid receptor 6, Cxcl2 - chemokine (c-x-c motif) ligand 2, Ccr1 - chemokine (c-c motif) receptor 1, Cxcl1 - chemokine (c-x-c motif) ligand 1, Lrp6 - low density lipoprotein receptor-related protein 6, Myo5a - myosin va, P2rx7 - purinergic rece…
GO:0051707	response to other organism	1.19e-07	1.6e-05	3.52	8047	329	160	23	[Fcgr2b - fc receptor, igg, low affinity iib, C5ar1 - complement component 5a receptor 1, Ifit3 - interferon-induced protein with tetratricopeptide repeats 3, Slfn2 - schlafen 2, Baiap2 - brain-specific angiogenesis inhibitor 1-associated protein 2, Bmp2 - bone morphogenetic protein 2, Pf4 - platelet factor 4, Cxcl2 - chemokine (c-x-c motif) ligand 2, Cxcl1 - chemokine (c-x-c motif) ligand 1, Cd1…
GO:0006875	cellular metal ion homeostasis	1.26e-07	1.67e-05	4.15	8047	230	160	19	[C5ar1 - complement component 5a receptor 1, Cd38 - cd38 antigen, Apoe - apolipoprotein e, Ccl3 - chemokine (c-c motif) ligand 3, Lpar6 - lysophosphatidic acid receptor 6, Itgav - integrin alpha v, Cxcl2 - chemokine (c-x-c motif) ligand 2, Ccr1 - chemokine (c-c motif) receptor 1, Hmox1 - heme oxygenase (decycling) 1, Cxcl1 - chemokine (c-x-c motif) ligand 1, Lrp6 - low density lipoprotein recepto…
GO:0055065	metal ion homeostasis	1.26e-07	1.66e-05	3.96	8047	254	160	20	[C5ar1 - complement component 5a receptor 1, Cd38 - cd38 antigen, Apoe - apolipoprotein e, Ccl3 - chemokine (c-c motif) ligand 3, Lpar6 - lysophosphatidic acid receptor 6, Itgav - integrin alpha v, Cxcl2 - chemokine (c-x-c motif) ligand 2, Ccr1 - chemokine (c-c motif) receptor 1, Hmox1 - heme oxygenase (decycling) 1, Cxcl1 - chemokine (c-x-c motif) ligand 1, Lrp6 - low density lipoprotein recepto…
GO:0048522	positive regulation of cellular process	1.54e-07	2.01e-05	1.58	8047	2729	160	86	[Fcgr2b - fc receptor, igg, low affinity iib, C5ar1 - complement component 5a receptor 1, Apoe - apolipoprotein e, Nr4a2 - nuclear receptor subfamily 4, group a, member 2, Axl - axl receptor tyrosine kinase, Itgav - integrin alpha v, Niacr1 - niacin receptor 1, Sdc4 - syndecan 4, Ctsc - cathepsin c, Cd14 - cd14 antigen, Trib1 - tribbles homolog 1 (drosophila), Cd28 - cd28 antigen, Cd180 - cd180 a…
GO:0072507	divalent inorganic cation homeostasis	1.66e-07	2.14e-05	4.55	8047	188	160	17	[C5ar1 - complement component 5a receptor 1, Cd38 - cd38 antigen, Apoe - apolipoprotein e, Ccl3 - chemokine (c-c motif) ligand 3, Itgav - integrin alpha v, Lpar6 - lysophosphatidic acid receptor 6, Cxcl2 - chemokine (c-x-c motif) ligand 2, Ccr1 - chemokine (c-c motif) receptor 1, Cxcl1 - chemokine (c-x-c motif) ligand 1, Lrp6 - low density lipoprotein receptor-related protein 6, Myo5a - myosin va…
GO:0007204	positive regulation of cytosolic calcium ion concentration	1.81e-07	2.32e-05	6.71	8047	90	160	12	[Cxcl1 - chemokine (c-x-c motif) ligand 1, C5ar1 - complement component 5a receptor 1, Cd38 - cd38 antigen, Ccl3 - chemokine (c-c motif) ligand 3, Lrp6 - low density lipoprotein receptor-related protein 6, Itgav - integrin alpha v, Lpar6 - lysophosphatidic acid receptor 6, P2rx7 - purinergic receptor p2x, ligand-gated ion channel, 7, Gpr65 - g-protein coupled receptor 65, Cxcl2 - chemokine (c-x-c…
GO:0051050	positive regulation of transport	2.9e-07	3.67e-05	2.89	8047	488	160	28	[Fcgr2b - fc receptor, igg, low affinity iib, Apoe - apolipoprotein e, Ccl4 - chemokine (c-c motif) ligand 4, Axl - axl receptor tyrosine kinase, Niacr1 - niacin receptor 1, Bmp2 - bone morphogenetic protein 2, Gas6 - growth arrest specific 6, Ccr1 - chemokine (c-c motif) receptor 1, Sdc4 - syndecan 4, Cd14 - cd14 antigen, Dab2 - disabled 2, mitogen-responsive phosphoprotein, Mmp13 - matrix metal…
GO:0045597	positive regulation of cell differentiation	2.94e-07	3.69e-05	2.75	8047	549	160	30	[Apoe - apolipoprotein e, Ccl3 - chemokine (c-c motif) ligand 3, Axl - axl receptor tyrosine kinase, Bmp2 - bone morphogenetic protein 2, 5430435G22Rik - riken cdna 5430435g22 gene, Gas6 - growth arrest specific 6, Ccr1 - chemokine (c-c motif) receptor 1, Serpinf1 - serine (or cysteine) peptidase inhibitor, clade f, member 1, Dab2 - disabled 2, mitogen-responsive phosphoprotein, Trib1 - tribbles …
GO:0002253	activation of immune response	3.11e-07	3.85e-05	4.62	8047	174	160	16	[Fcgr2b - fc receptor, igg, low affinity iib, C5ar1 - complement component 5a receptor 1, Cd38 - cd38 antigen, Nfkbid - nuclear factor of kappa light polypeptide gene enhancer in b cells inhibitor, delta, Cfp - complement factor properdin, Cd14 - cd14 antigen, Lacc1 - laccase (multicopper oxidoreductase) domain containing 1, H2-Ab1 - histocompatibility 2, class ii antigen a, beta 1, Mapkapk2 - ma…
GO:0031349	positive regulation of defense response	3.2e-07	3.93e-05	4.11	8047	220	160	18	[Ccl24 - chemokine (c-c motif) ligand 24, Ccl3 - chemokine (c-c motif) ligand 3, Osm - oncostatin m, Cd74 - cd74 antigen (invariant polypeptide of major histocompatibility complex, class ii antigen-associated), Ctsc - cathepsin c, Cxcl1 - chemokine (c-x-c motif) ligand 1, Cd14 - cd14 antigen, Lacc1 - laccase (multicopper oxidoreductase) domain containing 1, Ptgs2 - prostaglandin-endoperoxide synt…
GO:0002688	regulation of leukocyte chemotaxis	3.22e-07	3.92e-05	8.11	8047	62	160	10	[C5ar1 - complement component 5a receptor 1, Pla2g7 - phospholipase a2, group vii (platelet-activating factor acetylhydrolase, plasma), Ccl4 - chemokine (c-c motif) ligand 4, Cd74 - cd74 antigen (invariant polypeptide of major histocompatibility complex, class ii antigen-associated), Ccl12 - chemokine (c-c motif) ligand 12, Gas6 - growth arrest specific 6, Ccr1 - chemokine (c-c motif) receptor 1,…
GO:0070663	regulation of leukocyte proliferation	3.71e-07	4.48e-05	5.25	8047	134	160	14	[Fcgr2b - fc receptor, igg, low affinity iib, Cd38 - cd38 antigen, Cd74 - cd74 antigen (invariant polypeptide of major histocompatibility complex, class ii antigen-associated), Gpr183 - g protein-coupled receptor 183, Irs2 - insulin receptor substrate 2, Sdc4 - syndecan 4, Vcam1 - vascular cell adhesion molecule 1, H2-Aa - histocompatibility 2, class ii antigen a, alpha, H2-Ab1 - histocompatibili…
GO:0050801	ion homeostasis	3.84e-07	4.58e-05	3.42	8047	324	160	22	[C5ar1 - complement component 5a receptor 1, Cd38 - cd38 antigen, Apoe - apolipoprotein e, Ccl3 - chemokine (c-c motif) ligand 3, Lpar6 - lysophosphatidic acid receptor 6, Itgav - integrin alpha v, Gm6377 - predicted gene 6377, Cxcl2 - chemokine (c-x-c motif) ligand 2, Ccr1 - chemokine (c-c motif) receptor 1, Hmox1 - heme oxygenase (decycling) 1, Cxcl1 - chemokine (c-x-c motif) ligand 1, Lacc1 - …
GO:0007155	cell adhesion	3.85e-07	4.56e-05	3.87	8047	247	160	19	[Axl - axl receptor tyrosine kinase, Nrp1 - neuropilin 1, Itgav - integrin alpha v, Plek - pleckstrin, Gas6 - growth arrest specific 6, C230081A13Rik - riken cdna c230081a13 gene, Vmp1 - vacuole membrane protein 1, Vcam1 - vascular cell adhesion molecule 1, Lyve1 - lymphatic vessel endothelial hyaluronan receptor 1, Cd63 - cd63 antigen, Lrp6 - low density lipoprotein receptor-related protein 6, C…
GO:2000106	regulation of leukocyte apoptotic process	4.39e-07	5.15e-05	7.86	8047	64	160	10	[Fcgr2b - fc receptor, igg, low affinity iib, Axl - axl receptor tyrosine kinase, Nfkbid - nuclear factor of kappa light polypeptide gene enhancer in b cells inhibitor, delta, Cd74 - cd74 antigen (invariant polypeptide of major histocompatibility complex, class ii antigen-associated), P2rx7 - purinergic receptor p2x, ligand-gated ion channel, 7, Niacr1 - niacin receptor 1, Irs2 - insulin receptor…
GO:0051247	positive regulation of protein metabolic process	4.4e-07	5.11e-05	2.23	8047	926	160	41	[Ehd4 - eh-domain containing 4, Fcgr2b - fc receptor, igg, low affinity iib, C5ar1 - complement component 5a receptor 1, Ccl24 - chemokine (c-c motif) ligand 24, Apoe - apolipoprotein e, Ccl3 - chemokine (c-c motif) ligand 3, Il1rn - interleukin 1 receptor antagonist, Ccl4 - chemokine (c-c motif) ligand 4, Ccl7 - chemokine (c-c motif) ligand 7, Bmp2 - bone morphogenetic protein 2, Tiparp - tcdd-i…
GO:0072503	cellular divalent inorganic cation homeostasis	4.94e-07	5.69e-05	4.47	8047	180	160	16	[C5ar1 - complement component 5a receptor 1, Cd38 - cd38 antigen, Apoe - apolipoprotein e, Ccl3 - chemokine (c-c motif) ligand 3, Itgav - integrin alpha v, Lpar6 - lysophosphatidic acid receptor 6, Cxcl2 - chemokine (c-x-c motif) ligand 2, Ccr1 - chemokine (c-c motif) receptor 1, Cxcl1 - chemokine (c-x-c motif) ligand 1, Lrp6 - low density lipoprotein receptor-related protein 6, Myo5a - myosin va…
GO:0002687	positive regulation of leukocyte migration	4.97e-07	5.68e-05	6.83	8047	81	160	11	[C5ar1 - complement component 5a receptor 1, Ccl24 - chemokine (c-c motif) ligand 24, Pla2g7 - phospholipase a2, group vii (platelet-activating factor acetylhydrolase, plasma), Ccl4 - chemokine (c-c motif) ligand 4, Cd74 - cd74 antigen (invariant polypeptide of major histocompatibility complex, class ii antigen-associated), Ccl12 - chemokine (c-c motif) ligand 12, Kitl - kit ligand, Gas6 - growth…
GO:0022610	biological adhesion	5.58e-07	6.32e-05	3.78	8047	253	160	19	[Axl - axl receptor tyrosine kinase, Nrp1 - neuropilin 1, Itgav - integrin alpha v, Plek - pleckstrin, Gas6 - growth arrest specific 6, C230081A13Rik - riken cdna c230081a13 gene, Vmp1 - vacuole membrane protein 1, Vcam1 - vascular cell adhesion molecule 1, Lyve1 - lymphatic vessel endothelial hyaluronan receptor 1, Cd63 - cd63 antigen, Lrp6 - low density lipoprotein receptor-related protein 6, C…
GO:0034097	response to cytokine	5.71e-07	6.41e-05	3.22	8047	359	160	23	[Ccl24 - chemokine (c-c motif) ligand 24, Mrc1 - mannose receptor, c type 1, Ifit3 - interferon-induced protein with tetratricopeptide repeats 3, Ccl3 - chemokine (c-c motif) ligand 3, Ccl4 - chemokine (c-c motif) ligand 4, Axl - axl receptor tyrosine kinase, Cd74 - cd74 antigen (invariant polypeptide of major histocompatibility complex, class ii antigen-associated), Ccl7 - chemokine (c-c motif) …
GO:0097529	myeloid leukocyte migration	5.9e-07	6.57e-05	7.62	8047	66	160	10	[Cxcl1 - chemokine (c-x-c motif) ligand 1, C5ar1 - complement component 5a receptor 1, Ccl24 - chemokine (c-c motif) ligand 24, Ccl3 - chemokine (c-c motif) ligand 3, Ccl4 - chemokine (c-c motif) ligand 4, Ccl7 - chemokine (c-c motif) ligand 7, Pf4 - platelet factor 4, Ccl12 - chemokine (c-c motif) ligand 12, Cxcl2 - chemokine (c-x-c motif) ligand 2, Ccl2 - chemokine (c-c motif) ligand 2]
GO:1903708	positive regulation of hemopoiesis	7.59e-07	8.38e-05	4.96	8047	142	160	14	[Ccl3 - chemokine (c-c motif) ligand 3, Axl - axl receptor tyrosine kinase, Cd74 - cd74 antigen (invariant polypeptide of major histocompatibility complex, class ii antigen-associated), Nfkbid - nuclear factor of kappa light polypeptide gene enhancer in b cells inhibitor, delta, 5430435G22Rik - riken cdna 5430435g22 gene, Pf4 - platelet factor 4, Gas6 - growth arrest specific 6, Ccr1 - chemokine …
GO:0051249	regulation of lymphocyte activation	7.99e-07	8.74e-05	3.69	8047	259	160	19	[Fcgr2b - fc receptor, igg, low affinity iib, Cd38 - cd38 antigen, Axl - axl receptor tyrosine kinase, Cd74 - cd74 antigen (invariant polypeptide of major histocompatibility complex, class ii antigen-associated), Nfkbid - nuclear factor of kappa light polypeptide gene enhancer in b cells inhibitor, delta, Gpr183 - g protein-coupled receptor 183, Irs2 - insulin receptor substrate 2, Gas6 - growth …
GO:0050920	regulation of chemotaxis	8.1e-07	8.78e-05	5.86	8047	103	160	12	[C5ar1 - complement component 5a receptor 1, Pla2g7 - phospholipase a2, group vii (platelet-activating factor acetylhydrolase, plasma), Ccl4 - chemokine (c-c motif) ligand 4, Nrp1 - neuropilin 1, Cd74 - cd74 antigen (invariant polypeptide of major histocompatibility complex, class ii antigen-associated), Gpr183 - g protein-coupled receptor 183, Ccl12 - chemokine (c-c motif) ligand 12, Gas6 - grow…
GO:0051716	cellular response to stimulus	8.44e-07	9.08e-05	1.85	8047	1519	160	56	[Fcgr2b - fc receptor, igg, low affinity iib, Mrc1 - mannose receptor, c type 1, Nr4a2 - nuclear receptor subfamily 4, group a, member 2, Axl - axl receptor tyrosine kinase, Cd14 - cd14 antigen, Trib1 - tribbles homolog 1 (drosophila), Bcl2a1b - b cell leukemia/lymphoma 2 related protein a1b, Cd180 - cd180 antigen, Cited2 - cbp/p300-interacting transactivator, with glu/asp-rich carboxy-terminal d…
GO:0002548	monocyte chemotaxis	8.57e-07	9.14e-05	16.76	8047	18	160	6	[Ccl24 - chemokine (c-c motif) ligand 24, Ccl3 - chemokine (c-c motif) ligand 3, Ccl4 - chemokine (c-c motif) ligand 4, Ccl7 - chemokine (c-c motif) ligand 7, Ccl12 - chemokine (c-c motif) ligand 12, Ccl2 - chemokine (c-c motif) ligand 2]
GO:0006874	cellular calcium ion homeostasis	9.29e-07	9.83e-05	4.54	8047	166	160	15	[C5ar1 - complement component 5a receptor 1, Cd38 - cd38 antigen, Apoe - apolipoprotein e, Ccl3 - chemokine (c-c motif) ligand 3, Itgav - integrin alpha v, Lpar6 - lysophosphatidic acid receptor 6, Cxcl2 - chemokine (c-x-c motif) ligand 2, Ccr1 - chemokine (c-c motif) receptor 1, Cxcl1 - chemokine (c-x-c motif) ligand 1, Lrp6 - low density lipoprotein receptor-related protein 6, Myo5a - myosin va…
GO:0050678	regulation of epithelial cell proliferation	9.29e-07	9.75e-05	4.54	8047	166	160	15	[C5ar1 - complement component 5a receptor 1, Ccl24 - chemokine (c-c motif) ligand 24, Apoe - apolipoprotein e, Bmp2 - bone morphogenetic protein 2, Hmox1 - heme oxygenase (decycling) 1, Egr3 - early growth response 3, Serpinf1 - serine (or cysteine) peptidase inhibitor, clade f, member 1, Lrp6 - low density lipoprotein receptor-related protein 6, Plau - plasminogen activator, urokinase, Dab2 - di…
GO:0051251	positive regulation of lymphocyte activation	1.17e-06	0.000122	4.46	8047	169	160	15	[Cd38 - cd38 antigen, Axl - axl receptor tyrosine kinase, Cd74 - cd74 antigen (invariant polypeptide of major histocompatibility complex, class ii antigen-associated), Nfkbid - nuclear factor of kappa light polypeptide gene enhancer in b cells inhibitor, delta, Gpr183 - g protein-coupled receptor 183, Irs2 - insulin receptor substrate 2, Gas6 - growth arrest specific 6, Egr3 - early growth respon…
GO:0055074	calcium ion homeostasis	1.26e-06	0.00013	4.44	8047	170	160	15	[C5ar1 - complement component 5a receptor 1, Cd38 - cd38 antigen, Apoe - apolipoprotein e, Ccl3 - chemokine (c-c motif) ligand 3, Itgav - integrin alpha v, Lpar6 - lysophosphatidic acid receptor 6, Cxcl2 - chemokine (c-x-c motif) ligand 2, Ccr1 - chemokine (c-c motif) receptor 1, Cxcl1 - chemokine (c-x-c motif) ligand 1, Lrp6 - low density lipoprotein receptor-related protein 6, Myo5a - myosin va…
GO:0080134	regulation of response to stress	1.31e-06	0.000134	2.26	8047	823	160	37	[Fcgr2b - fc receptor, igg, low affinity iib, Ccl24 - chemokine (c-c motif) ligand 24, Apoe - apolipoprotein e, Ccl3 - chemokine (c-c motif) ligand 3, Il1rn - interleukin 1 receptor antagonist, Bmp2 - bone morphogenetic protein 2, 5430435G22Rik - riken cdna 5430435g22 gene, Sash1 - sam and sh3 domain containing 1, Ccr1 - chemokine (c-c motif) receptor 1, Serpinf1 - serine (or cysteine) peptidase …
GO:0001819	positive regulation of cytokine production	1.34e-06	0.000136	3.57	8047	268	160	19	[C5ar1 - complement component 5a receptor 1, Ccl3 - chemokine (c-c motif) ligand 3, Ccl4 - chemokine (c-c motif) ligand 4, Osm - oncostatin m, Cd74 - cd74 antigen (invariant polypeptide of major histocompatibility complex, class ii antigen-associated), 5430435G22Rik - riken cdna 5430435g22 gene, Pf4 - platelet factor 4, Cd14 - cd14 antigen, P2rx7 - purinergic receptor p2x, ligand-gated ion channe…
GO:0002683	negative regulation of immune system process	1.59e-06	0.00016	3.53	8047	271	160	19	[Fcgr2b - fc receptor, igg, low affinity iib, Axl - axl receptor tyrosine kinase, Cd74 - cd74 antigen (invariant polypeptide of major histocompatibility complex, class ii antigen-associated), Nfkbid - nuclear factor of kappa light polypeptide gene enhancer in b cells inhibitor, delta, 5430435G22Rik - riken cdna 5430435g22 gene, Pf4 - platelet factor 4, Ccr1 - chemokine (c-c motif) receptor 1, Sdc…
GO:0009893	positive regulation of metabolic process	1.59e-06	0.000159	1.69	8047	1964	160	66	[Fcgr2b - fc receptor, igg, low affinity iib, C5ar1 - complement component 5a receptor 1, Apoe - apolipoprotein e, Nr4a2 - nuclear receptor subfamily 4, group a, member 2, Axl - axl receptor tyrosine kinase, Sdc4 - syndecan 4, Ctsc - cathepsin c, Trib1 - tribbles homolog 1 (drosophila), Cd28 - cd28 antigen, Cd38 - cd38 antigen, Sdcbp - syndecan binding protein, Cd74 - cd74 antigen (invariant poly…
GO:0032496	response to lipopolysaccharide	1.6e-06	0.000159	4.66	8047	151	160	14	[Mrc1 - mannose receptor, c type 1, Axl - axl receptor tyrosine kinase, Pf4 - platelet factor 4, Cxcl2 - chemokine (c-x-c motif) ligand 2, Cxcl1 - chemokine (c-x-c motif) ligand 1, Cd14 - cd14 antigen, Trib1 - tribbles homolog 1 (drosophila), P2rx7 - purinergic receptor p2x, ligand-gated ion channel, 7, Ptgs2 - prostaglandin-endoperoxide synthase 2, Mapkapk2 - map kinase-activated protein kinase …
GO:1902107	positive regulation of leukocyte differentiation	2e-06	0.000197	5.39	8047	112	160	12	[H2-Aa - histocompatibility 2, class ii antigen a, alpha, Ccl3 - chemokine (c-c motif) ligand 3, Axl - axl receptor tyrosine kinase, Trib1 - tribbles homolog 1 (drosophila), Nfkbid - nuclear factor of kappa light polypeptide gene enhancer in b cells inhibitor, delta, Cd74 - cd74 antigen (invariant polypeptide of major histocompatibility complex, class ii antigen-associated), Pf4 - platelet factor…
GO:0032270	positive regulation of cellular protein metabolic process	2.01e-06	0.000197	2.19	8047	873	160	38	[Ehd4 - eh-domain containing 4, Fcgr2b - fc receptor, igg, low affinity iib, C5ar1 - complement component 5a receptor 1, Ccl24 - chemokine (c-c motif) ligand 24, Apoe - apolipoprotein e, Ccl3 - chemokine (c-c motif) ligand 3, Il1rn - interleukin 1 receptor antagonist, Ccl4 - chemokine (c-c motif) ligand 4, Ccl7 - chemokine (c-c motif) ligand 7, Bmp2 - bone morphogenetic protein 2, Sash1 - sam and…
GO:0043549	regulation of kinase activity	2.18e-06	0.000211	2.89	8047	417	160	24	[C5ar1 - complement component 5a receptor 1, Apoe - apolipoprotein e, Il1rn - interleukin 1 receptor antagonist, Axl - axl receptor tyrosine kinase, Cd74 - cd74 antigen (invariant polypeptide of major histocompatibility complex, class ii antigen-associated), Bmp2 - bone morphogenetic protein 2, Hbegf - heparin-binding egf-like growth factor, Irs2 - insulin receptor substrate 2, Sash1 - sam and sh…
GO:0071674	mononuclear cell migration	2.38e-06	0.00023	14.37	8047	21	160	6	[Ccl24 - chemokine (c-c motif) ligand 24, Ccl3 - chemokine (c-c motif) ligand 3, Ccl4 - chemokine (c-c motif) ligand 4, Ccl7 - chemokine (c-c motif) ligand 7, Ccl12 - chemokine (c-c motif) ligand 12, Ccl2 - chemokine (c-c motif) ligand 2]
GO:0048878	chemical homeostasis	2.43e-06	0.000232	2.72	8047	480	160	26	[C5ar1 - complement component 5a receptor 1, Apoe - apolipoprotein e, Ccl3 - chemokine (c-c motif) ligand 3, Itgav - integrin alpha v, Cxcl2 - chemokine (c-x-c motif) ligand 2, Gas6 - growth arrest specific 6, Ccr1 - chemokine (c-c motif) receptor 1, Lacc1 - laccase (multicopper oxidoreductase) domain containing 1, Cp - ceruloplasmin, Mt1 - metallothionein 1, Cd38 - cd38 antigen, Lpar6 - lysophos…
GO:0045860	positive regulation of protein kinase activity	2.53e-06	0.00024	3.75	8047	228	160	17	[Il1rn - interleukin 1 receptor antagonist, Cd74 - cd74 antigen (invariant polypeptide of major histocompatibility complex, class ii antigen-associated), Bmp2 - bone morphogenetic protein 2, Hbegf - heparin-binding egf-like growth factor, Sash1 - sam and sh3 domain containing 1, Gas6 - growth arrest specific 6, Sdc4 - syndecan 4, Trf - transferrin, Dab2 - disabled 2, mitogen-responsive phosphopro…
GO:0048519	negative regulation of biological process	2.65e-06	0.000249	1.53	8047	2660	160	81	[Fcgr2b - fc receptor, igg, low affinity iib, C5ar1 - complement component 5a receptor 1, Apoe - apolipoprotein e, Slfn2 - schlafen 2, Nr4a2 - nuclear receptor subfamily 4, group a, member 2, Axl - axl receptor tyrosine kinase, Itgav - integrin alpha v, Cstb - cystatin b, Niacr1 - niacin receptor 1, Sdc4 - syndecan 4, Ctsc - cathepsin c, Bst2 - bone marrow stromal cell antigen 2, Trib1 - tribbles…
GO:0002685	regulation of leukocyte migration	2.66e-06	0.000249	5.25	8047	115	160	12	[C5ar1 - complement component 5a receptor 1, Ccl24 - chemokine (c-c motif) ligand 24, Pla2g7 - phospholipase a2, group vii (platelet-activating factor acetylhydrolase, plasma), Ccl4 - chemokine (c-c motif) ligand 4, Cd74 - cd74 antigen (invariant polypeptide of major histocompatibility complex, class ii antigen-associated), Ccl12 - chemokine (c-c motif) ligand 12, Kitl - kit ligand, Gas6 - growth…
GO:0033674	positive regulation of kinase activity	2.93e-06	0.000272	3.54	8047	256	160	18	[Il1rn - interleukin 1 receptor antagonist, Axl - axl receptor tyrosine kinase, Cd74 - cd74 antigen (invariant polypeptide of major histocompatibility complex, class ii antigen-associated), Bmp2 - bone morphogenetic protein 2, Hbegf - heparin-binding egf-like growth factor, Sash1 - sam and sh3 domain containing 1, Gas6 - growth arrest specific 6, Sdc4 - syndecan 4, Trf - transferrin, Dab2 - disab…
GO:0019725	cellular homeostasis	2.99e-06	0.000275	2.93	8047	395	160	23	[C5ar1 - complement component 5a receptor 1, Cd38 - cd38 antigen, Apoe - apolipoprotein e, Ccl3 - chemokine (c-c motif) ligand 3, Lpar6 - lysophosphatidic acid receptor 6, Itgav - integrin alpha v, Gm6377 - predicted gene 6377, Cxcl2 - chemokine (c-x-c motif) ligand 2, Gas6 - growth arrest specific 6, Ccr1 - chemokine (c-c motif) receptor 1, Vcam1 - vascular cell adhesion molecule 1, Hmox1 - heme…
GO:0050727	regulation of inflammatory response	2.99e-06	0.000274	3.91	8047	206	160	16	[Fcgr2b - fc receptor, igg, low affinity iib, Ccl24 - chemokine (c-c motif) ligand 24, Apoe - apolipoprotein e, Ccl3 - chemokine (c-c motif) ligand 3, Osm - oncostatin m, Ctsc - cathepsin c, Serpinf1 - serine (or cysteine) peptidase inhibitor, clade f, member 1, Lacc1 - laccase (multicopper oxidoreductase) domain containing 1, Ptgs2 - prostaglandin-endoperoxide synthase 2, Ier3 - immediate early …
GO:0051049	regulation of transport	3.01e-06	0.000274	2.18	8047	852	160	37	[Ehd4 - eh-domain containing 4, Fcgr2b - fc receptor, igg, low affinity iib, Apoe - apolipoprotein e, Il1rn - interleukin 1 receptor antagonist, Ccl4 - chemokine (c-c motif) ligand 4, Axl - axl receptor tyrosine kinase, Itgav - integrin alpha v, Niacr1 - niacin receptor 1, Bmp2 - bone morphogenetic protein 2, Gas6 - growth arrest specific 6, Ccr1 - chemokine (c-c motif) receptor 1, Sdc4 - syndeca…
GO:0050731	positive regulation of peptidyl-tyrosine phosphorylation	3.1e-06	0.00028	5.7	8047	97	160	11	[Ehd4 - eh-domain containing 4, Osm - oncostatin m, Nrp1 - neuropilin 1, Cd74 - cd74 antigen (invariant polypeptide of major histocompatibility complex, class ii antigen-associated), Bank1 - b cell scaffold protein with ankyrin repeats 1, Hbegf - heparin-binding egf-like growth factor, Lilra5 - leukocyte immunoglobulin-like receptor, subfamily a (with tm domain), member 5, Kitl - kit ligand, Gas6…
GO:1902531	regulation of intracellular signal transduction	3.22e-06	0.000288	2.12	8047	926	160	39	[Fcgr2b - fc receptor, igg, low affinity iib, C5ar1 - complement component 5a receptor 1, Ccl24 - chemokine (c-c motif) ligand 24, Apoe - apolipoprotein e, Ccl3 - chemokine (c-c motif) ligand 3, Il1rn - interleukin 1 receptor antagonist, Ccl4 - chemokine (c-c motif) ligand 4, Axl - axl receptor tyrosine kinase, Ccl7 - chemokine (c-c motif) ligand 7, Bmp2 - bone morphogenetic protein 2, Sash1 - sa…
GO:0045859	regulation of protein kinase activity	3.41e-06	0.000304	3	8047	369	160	22	[C5ar1 - complement component 5a receptor 1, Apoe - apolipoprotein e, Il1rn - interleukin 1 receptor antagonist, Cd74 - cd74 antigen (invariant polypeptide of major histocompatibility complex, class ii antigen-associated), Bmp2 - bone morphogenetic protein 2, Hbegf - heparin-binding egf-like growth factor, Sash1 - sam and sh3 domain containing 1, Gas6 - growth arrest specific 6, Sdc4 - syndecan 4…
GO:0002690	positive regulation of leukocyte chemotaxis	3.94e-06	0.000348	8.38	8047	48	160	8	[C5ar1 - complement component 5a receptor 1, Pla2g7 - phospholipase a2, group vii (platelet-activating factor acetylhydrolase, plasma), Ccl4 - chemokine (c-c motif) ligand 4, Cd74 - cd74 antigen (invariant polypeptide of major histocompatibility complex, class ii antigen-associated), Gas6 - growth arrest specific 6, Ccr1 - chemokine (c-c motif) receptor 1, Ccl2 - chemokine (c-c motif) ligand 2, C…
GO:0002250	adaptive immune response	4.96e-06	0.000436	4.95	8047	122	160	12	[Fcgr2b - fc receptor, igg, low affinity iib, H2-Aa - histocompatibility 2, class ii antigen a, alpha, H2-Ab1 - histocompatibility 2, class ii antigen a, beta 1, Cd74 - cd74 antigen (invariant polypeptide of major histocompatibility complex, class ii antigen-associated), Clec4n - c-type lectin domain family 4, member n, Gpr183 - g protein-coupled receptor 183, Clec4a2 - c-type lectin domain famil…
GO:0033993	response to lipid	5.04e-06	0.00044	3.26	8047	293	160	19	[Mrc1 - mannose receptor, c type 1, Il1rn - interleukin 1 receptor antagonist, Axl - axl receptor tyrosine kinase, Pf4 - platelet factor 4, Cxcl2 - chemokine (c-x-c motif) ligand 2, Cxcl1 - chemokine (c-x-c motif) ligand 1, Cd14 - cd14 antigen, Lrp6 - low density lipoprotein receptor-related protein 6, Dab2 - disabled 2, mitogen-responsive phosphoprotein, Trib1 - tribbles homolog 1 (drosophila), …
GO:0071346	cellular response to interferon-gamma	5.44e-06	0.000472	6.86	8047	66	160	9	[Mrc1 - mannose receptor, c type 1, Ccl24 - chemokine (c-c motif) ligand 24, Ccl3 - chemokine (c-c motif) ligand 3, Ccl4 - chemokine (c-c motif) ligand 4, H2-Ab1 - histocompatibility 2, class ii antigen a, beta 1, Ccl7 - chemokine (c-c motif) ligand 7, 5430435G22Rik - riken cdna 5430435g22 gene, Ccl12 - chemokine (c-c motif) ligand 12, Ccl2 - chemokine (c-c motif) ligand 2]
GO:0043085	positive regulation of catalytic activity	5.77e-06	0.000496	2.38	8047	633	160	30	[Ccl24 - chemokine (c-c motif) ligand 24, Apoe - apolipoprotein e, Ccl3 - chemokine (c-c motif) ligand 3, Il1rn - interleukin 1 receptor antagonist, Nr4a2 - nuclear receptor subfamily 4, group a, member 2, Ccl4 - chemokine (c-c motif) ligand 4, Axl - axl receptor tyrosine kinase, Ccl7 - chemokine (c-c motif) ligand 7, Bmp2 - bone morphogenetic protein 2, Sash1 - sam and sh3 domain containing 1, G…
GO:0031325	positive regulation of cellular metabolic process	5.79e-06	0.000495	1.69	8047	1820	160	61	[Fcgr2b - fc receptor, igg, low affinity iib, C5ar1 - complement component 5a receptor 1, Apoe - apolipoprotein e, Nr4a2 - nuclear receptor subfamily 4, group a, member 2, Axl - axl receptor tyrosine kinase, Sdc4 - syndecan 4, Ctsc - cathepsin c, Trib1 - tribbles homolog 1 (drosophila), Cd28 - cd28 antigen, Cd38 - cd38 antigen, Sdcbp - syndecan binding protein, Cd74 - cd74 antigen (invariant poly…
GO:0050670	regulation of lymphocyte proliferation	5.88e-06	0.0005	4.87	8047	124	160	12	[Fcgr2b - fc receptor, igg, low affinity iib, Cd38 - cd38 antigen, H2-Aa - histocompatibility 2, class ii antigen a, alpha, H2-Ab1 - histocompatibility 2, class ii antigen a, beta 1, Cd74 - cd74 antigen (invariant polypeptide of major histocompatibility complex, class ii antigen-associated), Gpr183 - g protein-coupled receptor 183, Irs2 - insulin receptor substrate 2, Cd28 - cd28 antigen, Cd86 - …
GO:0045595	regulation of cell differentiation	5.93e-06	0.0005	2.09	8047	913	160	38	[Apoe - apolipoprotein e, Ccl3 - chemokine (c-c motif) ligand 3, Axl - axl receptor tyrosine kinase, Itgav - integrin alpha v, Bmp2 - bone morphogenetic protein 2, 5430435G22Rik - riken cdna 5430435g22 gene, Gas6 - growth arrest specific 6, Ccr1 - chemokine (c-c motif) receptor 1, Serpinf1 - serine (or cysteine) peptidase inhibitor, clade f, member 1, Dab2 - disabled 2, mitogen-responsive phospho…
GO:0043066	negative regulation of apoptotic process	6.17e-06	0.000517	2.59	8047	505	160	26	[Fcgr2b - fc receptor, igg, low affinity iib, C5ar1 - complement component 5a receptor 1, Apoe - apolipoprotein e, Il1rn - interleukin 1 receptor antagonist, Nr4a2 - nuclear receptor subfamily 4, group a, member 2, Axl - axl receptor tyrosine kinase, Itgav - integrin alpha v, Gas6 - growth arrest specific 6, Dab2 - disabled 2, mitogen-responsive phosphoprotein, Ier3 - immediate early response 3, …
GO:0045785	positive regulation of cell adhesion	6.71e-06	0.000559	3.49	8047	245	160	17	[Nrp1 - neuropilin 1, Itgav - integrin alpha v, Nfkbid - nuclear factor of kappa light polypeptide gene enhancer in b cells inhibitor, delta, Cd74 - cd74 antigen (invariant polypeptide of major histocompatibility complex, class ii antigen-associated), Cited2 - cbp/p300-interacting transactivator, with glu/asp-rich carboxy-terminal domain, 2, Sdc4 - syndecan 4, Vcam1 - vascular cell adhesion molec…
GO:0032944	regulation of mononuclear cell proliferation	6.95e-06	0.000575	4.79	8047	126	160	12	[Fcgr2b - fc receptor, igg, low affinity iib, Cd38 - cd38 antigen, H2-Aa - histocompatibility 2, class ii antigen a, alpha, H2-Ab1 - histocompatibility 2, class ii antigen a, beta 1, Cd74 - cd74 antigen (invariant polypeptide of major histocompatibility complex, class ii antigen-associated), Gpr183 - g protein-coupled receptor 183, Irs2 - insulin receptor substrate 2, Cd28 - cd28 antigen, Cd86 - …
GO:0050778	positive regulation of immune response	7.42e-06	0.00061	3.06	8047	329	160	20	[Fcgr2b - fc receptor, igg, low affinity iib, C5ar1 - complement component 5a receptor 1, Cd38 - cd38 antigen, Nfkbid - nuclear factor of kappa light polypeptide gene enhancer in b cells inhibitor, delta, Cd74 - cd74 antigen (invariant polypeptide of major histocompatibility complex, class ii antigen-associated), Cfp - complement factor properdin, Cd14 - cd14 antigen, Lacc1 - laccase (multicopper…
GO:0050921	positive regulation of chemotaxis	7.92e-06	0.000647	6.56	8047	69	160	9	[C5ar1 - complement component 5a receptor 1, Pla2g7 - phospholipase a2, group vii (platelet-activating factor acetylhydrolase, plasma), Ccl4 - chemokine (c-c motif) ligand 4, Nrp1 - neuropilin 1, Cd74 - cd74 antigen (invariant polypeptide of major histocompatibility complex, class ii antigen-associated), Gas6 - growth arrest specific 6, Ccr1 - chemokine (c-c motif) receptor 1, Ccl2 - chemokine (c…
GO:0071219	cellular response to molecule of bacterial origin	8.14e-06	0.000661	5.17	8047	107	160	11	[Cxcl1 - chemokine (c-x-c motif) ligand 1, Fcgr2b - fc receptor, igg, low affinity iib, Cd14 - cd14 antigen, Mrc1 - mannose receptor, c type 1, Axl - axl receptor tyrosine kinase, Pf4 - platelet factor 4, Cxcl2 - chemokine (c-x-c motif) ligand 2, Cd86 - cd86 antigen, Cd180 - cd180 antigen, Ccl2 - chemokine (c-c motif) ligand 2, Stap1 - signal transducing adaptor family member 1]
GO:0006959	humoral immune response	8.5e-06	0.000685	7.59	8047	53	160	8	[Cxcl1 - chemokine (c-x-c motif) ligand 1, H2-Ab1 - histocompatibility 2, class ii antigen a, beta 1, Trf - transferrin, Gpr183 - g protein-coupled receptor 183, Pf4 - platelet factor 4, Cxcl2 - chemokine (c-x-c motif) ligand 2, Cfp - complement factor properdin, Ccl2 - chemokine (c-c motif) ligand 2]
GO:0071356	cellular response to tumor necrosis factor	8.5e-06	0.000681	7.59	8047	53	160	8	[Ccl24 - chemokine (c-c motif) ligand 24, Ccl3 - chemokine (c-c motif) ligand 3, Ccl4 - chemokine (c-c motif) ligand 4, Ccl7 - chemokine (c-c motif) ligand 7, Asah1 - n-acylsphingosine amidohydrolase 1, Ccl12 - chemokine (c-c motif) ligand 12, Ccl2 - chemokine (c-c motif) ligand 2, Zfp36l1 - zinc finger protein 36, c3h type-like 1]
GO:0065007	biological regulation	8.63e-06	0.000687	1.25	8047	5110	160	127	[C5ar1 - complement component 5a receptor 1, Apoe - apolipoprotein e, Nr4a2 - nuclear receptor subfamily 4, group a, member 2, Itgav - integrin alpha v, Cstb - cystatin b, Chka - choline kinase alpha, Ctsc - cathepsin c, Bst2 - bone marrow stromal cell antigen 2, Trib1 - tribbles homolog 1 (drosophila), Stab1 - stabilin 1, Cd74 - cd74 antigen (invariant polypeptide of major histocompatibility com…
GO:0034612	response to tumor necrosis factor	8.94e-06	0.000708	6.47	8047	70	160	9	[Cd14 - cd14 antigen, Ccl24 - chemokine (c-c motif) ligand 24, Ccl3 - chemokine (c-c motif) ligand 3, Ccl4 - chemokine (c-c motif) ligand 4, Ccl7 - chemokine (c-c motif) ligand 7, Asah1 - n-acylsphingosine amidohydrolase 1, Ccl12 - chemokine (c-c motif) ligand 12, Ccl2 - chemokine (c-c motif) ligand 2, Zfp36l1 - zinc finger protein 36, c3h type-like 1]
GO:0002478	antigen processing and presentation of exogenous peptide antigen	9.32e-06	0.000733	11.61	8047	26	160	6	[Fcgr2b - fc receptor, igg, low affinity iib, H2-Aa - histocompatibility 2, class ii antigen a, alpha, H2-Ab1 - histocompatibility 2, class ii antigen a, beta 1, Cd74 - cd74 antigen (invariant polypeptide of major histocompatibility complex, class ii antigen-associated), Clec4a2 - c-type lectin domain family 4, member a2, Fcgr1 - fc receptor, igg, high affinity i]
GO:0050790	regulation of catalytic activity	9.63e-06	0.000753	2	8047	1006	160	40	[C5ar1 - complement component 5a receptor 1, Ccl24 - chemokine (c-c motif) ligand 24, Apoe - apolipoprotein e, Ccl3 - chemokine (c-c motif) ligand 3, Il1rn - interleukin 1 receptor antagonist, Ccl4 - chemokine (c-c motif) ligand 4, Nr4a2 - nuclear receptor subfamily 4, group a, member 2, Axl - axl receptor tyrosine kinase, Ccl7 - chemokine (c-c motif) ligand 7, Cstb - cystatin b, Bmp2 - bone morp…
GO:0043069	negative regulation of programmed cell death	9.75e-06	0.000758	2.52	8047	518	160	26	[Fcgr2b - fc receptor, igg, low affinity iib, C5ar1 - complement component 5a receptor 1, Apoe - apolipoprotein e, Il1rn - interleukin 1 receptor antagonist, Nr4a2 - nuclear receptor subfamily 4, group a, member 2, Axl - axl receptor tyrosine kinase, Itgav - integrin alpha v, Gas6 - growth arrest specific 6, Dab2 - disabled 2, mitogen-responsive phosphoprotein, Ier3 - immediate early response 3, …
GO:0050776	regulation of immune response	9.8e-06	0.000757	2.65	8047	455	160	24	[Fcgr2b - fc receptor, igg, low affinity iib, C5ar1 - complement component 5a receptor 1, Cd38 - cd38 antigen, Apoe - apolipoprotein e, Cd74 - cd74 antigen (invariant polypeptide of major histocompatibility complex, class ii antigen-associated), Nfkbid - nuclear factor of kappa light polypeptide gene enhancer in b cells inhibitor, delta, 5430435G22Rik - riken cdna 5430435g22 gene, Cfp - complemen…
GO:0002763	positive regulation of myeloid leukocyte differentiation	1.16e-05	0.000889	8.8	8047	40	160	7	[Ccl3 - chemokine (c-c motif) ligand 3, Trib1 - tribbles homolog 1 (drosophila), Cd74 - cd74 antigen (invariant polypeptide of major histocompatibility complex, class ii antigen-associated), Pf4 - platelet factor 4, Kitl - kit ligand, Ccr1 - chemokine (c-c motif) receptor 1, Zfp36l1 - zinc finger protein 36, c3h type-like 1]
GO:0065008	regulation of biological quality	1.16e-05	0.000884	1.69	8047	1731	160	58	[Fcgr2b - fc receptor, igg, low affinity iib, C5ar1 - complement component 5a receptor 1, Apoe - apolipoprotein e, Axl - axl receptor tyrosine kinase, Itgav - integrin alpha v, Niacr1 - niacin receptor 1, Chka - choline kinase alpha, Cp - ceruloplasmin, Metrnl - meteorin, glial cell differentiation regulator-like, Cd38 - cd38 antigen, Baiap2 - brain-specific angiogenesis inhibitor 1-associated pr…
GO:0051347	positive regulation of transferase activity	1.19e-05	0.000904	3.07	8047	311	160	19	[Il1rn - interleukin 1 receptor antagonist, Axl - axl receptor tyrosine kinase, Cd74 - cd74 antigen (invariant polypeptide of major histocompatibility complex, class ii antigen-associated), Bmp2 - bone morphogenetic protein 2, Hbegf - heparin-binding egf-like growth factor, Sash1 - sam and sh3 domain containing 1, Gas6 - growth arrest specific 6, Sdc4 - syndecan 4, Trf - transferrin, Dab2 - disab…
GO:0031399	regulation of protein modification process	1.2e-05	0.000909	2.01	8047	978	160	39	[Ehd4 - eh-domain containing 4, Fcgr2b - fc receptor, igg, low affinity iib, C5ar1 - complement component 5a receptor 1, Ccl24 - chemokine (c-c motif) ligand 24, Apoe - apolipoprotein e, Ccl3 - chemokine (c-c motif) ligand 3, Il1rn - interleukin 1 receptor antagonist, Ccl4 - chemokine (c-c motif) ligand 4, Ccl7 - chemokine (c-c motif) ligand 7, Bmp2 - bone morphogenetic protein 2, Sash1 - sam and…
GO:0042592	homeostatic process	1.32e-05	0.00099	2.21	8047	729	160	32	[C5ar1 - complement component 5a receptor 1, Apoe - apolipoprotein e, Ccl3 - chemokine (c-c motif) ligand 3, Il1rn - interleukin 1 receptor antagonist, Axl - axl receptor tyrosine kinase, Itgav - integrin alpha v, Cxcl2 - chemokine (c-x-c motif) ligand 2, Gas6 - growth arrest specific 6, Ccr1 - chemokine (c-c motif) receptor 1, Lacc1 - laccase (multicopper oxidoreductase) domain containing 1, Cp …
GO:0050866	negative regulation of cell activation	1.38e-05	0.00103	4.9	8047	113	160	11	[Fcgr2b - fc receptor, igg, low affinity iib, Apoe - apolipoprotein e, H2-Aa - histocompatibility 2, class ii antigen a, alpha, H2-Ab1 - histocompatibility 2, class ii antigen a, beta 1, Axl - axl receptor tyrosine kinase, Nfkbid - nuclear factor of kappa light polypeptide gene enhancer in b cells inhibitor, delta, Cd74 - cd74 antigen (invariant polypeptide of major histocompatibility complex, cl…
GO:0050730	regulation of peptidyl-tyrosine phosphorylation	1.41e-05	0.00105	4.47	8047	135	160	12	[Ehd4 - eh-domain containing 4, Osm - oncostatin m, Nrp1 - neuropilin 1, Cd74 - cd74 antigen (invariant polypeptide of major histocompatibility complex, class ii antigen-associated), Bank1 - b cell scaffold protein with ankyrin repeats 1, Hbegf - heparin-binding egf-like growth factor, Rap2b - rap2b, member of ras oncogene family, Lilra5 - leukocyte immunoglobulin-like receptor, subfamily a (with…
GO:0051093	negative regulation of developmental process	1.58e-05	0.00117	2.51	8047	500	160	25	[Apoe - apolipoprotein e, Itgav - integrin alpha v, Bmp2 - bone morphogenetic protein 2, Gas6 - growth arrest specific 6, Ccr1 - chemokine (c-c motif) receptor 1, Ctsc - cathepsin c, Serpinf1 - serine (or cysteine) peptidase inhibitor, clade f, member 1, Srgn - serglycin, Dab2 - disabled 2, mitogen-responsive phosphoprotein, Trib1 - tribbles homolog 1 (drosophila), Zfp36l1 - zinc finger protein 3…
GO:0010604	positive regulation of macromolecule metabolic process	1.75e-05	0.00128	1.65	8047	1796	160	59	[Fcgr2b - fc receptor, igg, low affinity iib, C5ar1 - complement component 5a receptor 1, Apoe - apolipoprotein e, Nr4a2 - nuclear receptor subfamily 4, group a, member 2, Sdc4 - syndecan 4, Ctsc - cathepsin c, Trib1 - tribbles homolog 1 (drosophila), Cd28 - cd28 antigen, Cd38 - cd38 antigen, Sdcbp - syndecan binding protein, Cd74 - cd74 antigen (invariant polypeptide of major histocompatibility …
GO:0035457	cellular response to interferon-alpha	1.76e-05	0.00128	22.35	8047	9	160	4	[Ifit3 - interferon-induced protein with tetratricopeptide repeats 3, Axl - axl receptor tyrosine kinase, Gas6 - growth arrest specific 6, Ifi204 - interferon activated gene 204]
GO:0030155	regulation of cell adhesion	1.79e-05	0.0013	2.79	8047	379	160	21	[Il1rn - interleukin 1 receptor antagonist, Nrp1 - neuropilin 1, Itgav - integrin alpha v, Nfkbid - nuclear factor of kappa light polypeptide gene enhancer in b cells inhibitor, delta, Cd74 - cd74 antigen (invariant polypeptide of major histocompatibility complex, class ii antigen-associated), Bmp2 - bone morphogenetic protein 2, Cited2 - cbp/p300-interacting transactivator, with glu/asp-rich car…
GO:1902105	regulation of leukocyte differentiation	1.83e-05	0.00132	3.79	8047	186	160	14	[Ccl3 - chemokine (c-c motif) ligand 3, Axl - axl receptor tyrosine kinase, Cd74 - cd74 antigen (invariant polypeptide of major histocompatibility complex, class ii antigen-associated), Nfkbid - nuclear factor of kappa light polypeptide gene enhancer in b cells inhibitor, delta, Pf4 - platelet factor 4, Gas6 - growth arrest specific 6, Ccr1 - chemokine (c-c motif) receptor 1, Egr3 - early growth …
GO:0002757	immune response-activating signal transduction	1.9e-05	0.00136	4.34	8047	139	160	12	[Fcgr2b - fc receptor, igg, low affinity iib, Cd14 - cd14 antigen, C5ar1 - complement component 5a receptor 1, Cd38 - cd38 antigen, Lacc1 - laccase (multicopper oxidoreductase) domain containing 1, H2-Ab1 - histocompatibility 2, class ii antigen a, beta 1, Nfkbid - nuclear factor of kappa light polypeptide gene enhancer in b cells inhibitor, delta, Mapkapk2 - map kinase-activated protein kinase 2…
GO:0065009	regulation of molecular function	1.96e-05	0.0014	1.79	8047	1348	160	48	[Fcgr2b - fc receptor, igg, low affinity iib, C5ar1 - complement component 5a receptor 1, Ccl24 - chemokine (c-c motif) ligand 24, Apoe - apolipoprotein e, Ccl3 - chemokine (c-c motif) ligand 3, Il1rn - interleukin 1 receptor antagonist, Ccl4 - chemokine (c-c motif) ligand 4, Nr4a2 - nuclear receptor subfamily 4, group a, member 2, Axl - axl receptor tyrosine kinase, Itgav - integrin alpha v, Ccl…
GO:0035455	response to interferon-alpha	2.03e-05	0.00144	13.97	8047	18	160	5	[Ifit3 - interferon-induced protein with tetratricopeptide repeats 3, Bst2 - bone marrow stromal cell antigen 2, Axl - axl receptor tyrosine kinase, Gas6 - growth arrest specific 6, Ifi204 - interferon activated gene 204]
GO:1901701	cellular response to oxygen-containing compound	2.06e-05	0.00145	2.68	8047	413	160	22	[Fcgr2b - fc receptor, igg, low affinity iib, Mrc1 - mannose receptor, c type 1, Nr4a2 - nuclear receptor subfamily 4, group a, member 2, Axl - axl receptor tyrosine kinase, Ccl7 - chemokine (c-c motif) ligand 7, Irs2 - insulin receptor substrate 2, Pf4 - platelet factor 4, Cxcl2 - chemokine (c-x-c motif) ligand 2, Gas6 - growth arrest specific 6, Vcam1 - vascular cell adhesion molecule 1, Cxcl1 …
GO:0042981	regulation of apoptotic process	2.36e-05	0.00165	2.05	8047	858	160	35	[Fcgr2b - fc receptor, igg, low affinity iib, C5ar1 - complement component 5a receptor 1, Apoe - apolipoprotein e, Ccl3 - chemokine (c-c motif) ligand 3, Il1rn - interleukin 1 receptor antagonist, Nr4a2 - nuclear receptor subfamily 4, group a, member 2, Axl - axl receptor tyrosine kinase, Itgav - integrin alpha v, Niacr1 - niacin receptor 1, Bmp2 - bone morphogenetic protein 2, Gas6 - growth arre…
GO:0045807	positive regulation of endocytosis	2.44e-05	0.0017	4.61	8047	120	160	11	[Fcgr2b - fc receptor, igg, low affinity iib, Cd14 - cd14 antigen, Cd63 - cd63 antigen, Apoe - apolipoprotein e, Trf - transferrin, Axl - axl receptor tyrosine kinase, Dab2 - disabled 2, mitogen-responsive phosphoprotein, Gas6 - growth arrest specific 6, Ccl2 - chemokine (c-c motif) ligand 2, Stap1 - signal transducing adaptor family member 1, Fcgr1 - fc receptor, igg, high affinity i]
GO:0030100	regulation of endocytosis	2.47e-05	0.00172	3.69	8047	191	160	14	[Ehd4 - eh-domain containing 4, Fcgr2b - fc receptor, igg, low affinity iib, Apoe - apolipoprotein e, Sdcbp - syndecan binding protein, Axl - axl receptor tyrosine kinase, Itgav - integrin alpha v, Gas6 - growth arrest specific 6, Cd14 - cd14 antigen, Cd63 - cd63 antigen, Trf - transferrin, Dab2 - disabled 2, mitogen-responsive phosphoprotein, Ccl2 - chemokine (c-c motif) ligand 2, Stap1 - signal…
GO:0071222	cellular response to lipopolysaccharide	2.48e-05	0.00171	5.08	8047	99	160	10	[Cxcl1 - chemokine (c-x-c motif) ligand 1, Cd14 - cd14 antigen, Mrc1 - mannose receptor, c type 1, Axl - axl receptor tyrosine kinase, Pf4 - platelet factor 4, Cxcl2 - chemokine (c-x-c motif) ligand 2, Cd86 - cd86 antigen, Cd180 - cd180 antigen, Ccl2 - chemokine (c-c motif) ligand 2, Stap1 - signal transducing adaptor family member 1]
GO:0002764	immune response-regulating signaling pathway	2.72e-05	0.00187	4.19	8047	144	160	12	[Fcgr2b - fc receptor, igg, low affinity iib, Cd14 - cd14 antigen, C5ar1 - complement component 5a receptor 1, Cd38 - cd38 antigen, Lacc1 - laccase (multicopper oxidoreductase) domain containing 1, H2-Ab1 - histocompatibility 2, class ii antigen a, beta 1, Nfkbid - nuclear factor of kappa light polypeptide gene enhancer in b cells inhibitor, delta, Mapkapk2 - map kinase-activated protein kinase 2…
GO:0019884	antigen processing and presentation of exogenous antigen	2.74e-05	0.00187	9.73	8047	31	160	6	[Fcgr2b - fc receptor, igg, low affinity iib, H2-Aa - histocompatibility 2, class ii antigen a, alpha, H2-Ab1 - histocompatibility 2, class ii antigen a, beta 1, Cd74 - cd74 antigen (invariant polypeptide of major histocompatibility complex, class ii antigen-associated), Clec4a2 - c-type lectin domain family 4, member a2, Fcgr1 - fc receptor, igg, high affinity i]
GO:0060548	negative regulation of cell death	2.85e-05	0.00193	2.33	8047	584	160	27	[Fcgr2b - fc receptor, igg, low affinity iib, C5ar1 - complement component 5a receptor 1, Apoe - apolipoprotein e, Il1rn - interleukin 1 receptor antagonist, Nr4a2 - nuclear receptor subfamily 4, group a, member 2, Axl - axl receptor tyrosine kinase, Itgav - integrin alpha v, Gas6 - growth arrest specific 6, Serpinf1 - serine (or cysteine) peptidase inhibitor, clade f, member 1, Dab2 - disabled 2…
GO:0006787	porphyrin-containing compound catabolic process	3.04e-05	0.00206	37.72	8047	4	160	3	[Blvra - biliverdin reductase a, Blvrb - biliverdin reductase b (flavin reductase (nadph)), Hmox1 - heme oxygenase (decycling) 1]
GO:0033015	tetrapyrrole catabolic process	3.04e-05	0.00204	37.72	8047	4	160	3	[Blvra - biliverdin reductase a, Blvrb - biliverdin reductase b (flavin reductase (nadph)), Hmox1 - heme oxygenase (decycling) 1]
GO:0042167	heme catabolic process	3.04e-05	0.00203	37.72	8047	4	160	3	[Blvra - biliverdin reductase a, Blvrb - biliverdin reductase b (flavin reductase (nadph)), Hmox1 - heme oxygenase (decycling) 1]
GO:0046149	pigment catabolic process	3.04e-05	0.00202	37.72	8047	4	160	3	[Blvra - biliverdin reductase a, Blvrb - biliverdin reductase b (flavin reductase (nadph)), Hmox1 - heme oxygenase (decycling) 1]
GO:0019221	cytokine-mediated signaling pathway	3.12e-05	0.00206	4.13	8047	146	160	12	[Cxcl1 - chemokine (c-x-c motif) ligand 1, Ccl24 - chemokine (c-c motif) ligand 24, Ccl3 - chemokine (c-c motif) ligand 3, Ccl4 - chemokine (c-c motif) ligand 4, Osm - oncostatin m, Cd74 - cd74 antigen (invariant polypeptide of major histocompatibility complex, class ii antigen-associated), Ccl7 - chemokine (c-c motif) ligand 7, Pf4 - platelet factor 4, Ccl12 - chemokine (c-c motif) ligand 12, Cx…
GO:0006897	endocytosis	3.14e-05	0.00207	3.24	8047	248	160	16	[Fcgr2b - fc receptor, igg, low affinity iib, Cltc - clathrin, heavy polypeptide (hc), Ehd4 - eh-domain containing 4, Mrc1 - mannose receptor, c type 1, Apoe - apolipoprotein e, Axl - axl receptor tyrosine kinase, Itgav - integrin alpha v, Snx2 - sorting nexin 2, Gas6 - growth arrest specific 6, Cd14 - cd14 antigen, Ehd1 - eh-domain containing 1, Lrp6 - low density lipoprotein receptor-related pr…
GO:0071347	cellular response to interleukin-1	3.32e-05	0.00218	9.43	8047	32	160	6	[Ccl24 - chemokine (c-c motif) ligand 24, Ccl3 - chemokine (c-c motif) ligand 3, Ccl4 - chemokine (c-c motif) ligand 4, Ccl7 - chemokine (c-c motif) ligand 7, Ccl12 - chemokine (c-c motif) ligand 12, Ccl2 - chemokine (c-c motif) ligand 2]
GO:0043067	regulation of programmed cell death	3.32e-05	0.00217	2.02	8047	872	160	35	[Fcgr2b - fc receptor, igg, low affinity iib, C5ar1 - complement component 5a receptor 1, Apoe - apolipoprotein e, Ccl3 - chemokine (c-c motif) ligand 3, Il1rn - interleukin 1 receptor antagonist, Nr4a2 - nuclear receptor subfamily 4, group a, member 2, Axl - axl receptor tyrosine kinase, Itgav - integrin alpha v, Niacr1 - niacin receptor 1, Bmp2 - bone morphogenetic protein 2, Gas6 - growth arre…
GO:0002695	negative regulation of leukocyte activation	3.51e-05	0.00228	4.88	8047	103	160	10	[Fcgr2b - fc receptor, igg, low affinity iib, H2-Aa - histocompatibility 2, class ii antigen a, alpha, H2-Ab1 - histocompatibility 2, class ii antigen a, beta 1, Axl - axl receptor tyrosine kinase, Nfkbid - nuclear factor of kappa light polypeptide gene enhancer in b cells inhibitor, delta, Cd74 - cd74 antigen (invariant polypeptide of major histocompatibility complex, class ii antigen-associated…
GO:0050789	regulation of biological process	3.58e-05	0.00231	1.25	8047	4873	160	121	[C5ar1 - complement component 5a receptor 1, Apoe - apolipoprotein e, Nr4a2 - nuclear receptor subfamily 4, group a, member 2, Itgav - integrin alpha v, Cstb - cystatin b, Ctsc - cathepsin c, Bst2 - bone marrow stromal cell antigen 2, Trib1 - tribbles homolog 1 (drosophila), Stab1 - stabilin 1, Cd74 - cd74 antigen (invariant polypeptide of major histocompatibility complex, class ii antigen-associ…
GO:0070665	positive regulation of leukocyte proliferation	3.62e-05	0.00233	5.45	8047	83	160	9	[Cd38 - cd38 antigen, Cd74 - cd74 antigen (invariant polypeptide of major histocompatibility complex, class ii antigen-associated), Gpr183 - g protein-coupled receptor 183, Irs2 - insulin receptor substrate 2, Cd28 - cd28 antigen, Kitl - kit ligand, Cd86 - cd86 antigen, Cdkn1a - cyclin-dependent kinase inhibitor 1a (p21), Vcam1 - vascular cell adhesion molecule 1]
GO:0051338	regulation of transferase activity	3.69e-05	0.00236	2.45	8047	493	160	24	[C5ar1 - complement component 5a receptor 1, Apoe - apolipoprotein e, Il1rn - interleukin 1 receptor antagonist, Axl - axl receptor tyrosine kinase, Cd74 - cd74 antigen (invariant polypeptide of major histocompatibility complex, class ii antigen-associated), Bmp2 - bone morphogenetic protein 2, Irs2 - insulin receptor substrate 2, Hbegf - heparin-binding egf-like growth factor, Sash1 - sam and sh…
GO:0071216	cellular response to biotic stimulus	4.15e-05	0.00264	4.36	8047	127	160	11	[Cxcl1 - chemokine (c-x-c motif) ligand 1, Fcgr2b - fc receptor, igg, low affinity iib, Cd14 - cd14 antigen, Mrc1 - mannose receptor, c type 1, Axl - axl receptor tyrosine kinase, Pf4 - platelet factor 4, Cxcl2 - chemokine (c-x-c motif) ligand 2, Cd86 - cd86 antigen, Cd180 - cd180 antigen, Ccl2 - chemokine (c-c motif) ligand 2, Stap1 - signal transducing adaptor family member 1]
GO:0044093	positive regulation of molecular function	4.53e-05	0.00286	2.02	8047	848	160	34	[Fcgr2b - fc receptor, igg, low affinity iib, Ccl24 - chemokine (c-c motif) ligand 24, Apoe - apolipoprotein e, Ccl3 - chemokine (c-c motif) ligand 3, Il1rn - interleukin 1 receptor antagonist, Ccl4 - chemokine (c-c motif) ligand 4, Nr4a2 - nuclear receptor subfamily 4, group a, member 2, Axl - axl receptor tyrosine kinase, Ccl7 - chemokine (c-c motif) ligand 7, Bmp2 - bone morphogenetic protein …
GO:0051173	positive regulation of nitrogen compound metabolic process	4.58e-05	0.00288	1.63	8047	1724	160	56	[Fcgr2b - fc receptor, igg, low affinity iib, C5ar1 - complement component 5a receptor 1, Apoe - apolipoprotein e, Nr4a2 - nuclear receptor subfamily 4, group a, member 2, Sdc4 - syndecan 4, Ctsc - cathepsin c, Trib1 - tribbles homolog 1 (drosophila), Cd28 - cd28 antigen, Cd38 - cd38 antigen, Sdcbp - syndecan binding protein, Cd74 - cd74 antigen (invariant polypeptide of major histocompatibility …
GO:0071345	cellular response to cytokine stimulus	4.58e-05	0.00287	3.01	8047	284	160	17	[Ccl24 - chemokine (c-c motif) ligand 24, Mrc1 - mannose receptor, c type 1, Ifit3 - interferon-induced protein with tetratricopeptide repeats 3, Ccl3 - chemokine (c-c motif) ligand 3, Ccl4 - chemokine (c-c motif) ligand 4, Axl - axl receptor tyrosine kinase, Ccl7 - chemokine (c-c motif) ligand 7, 5430435G22Rik - riken cdna 5430435g22 gene, Gas6 - growth arrest specific 6, H2-Ab1 - histocompatibi…
GO:2000107	negative regulation of leukocyte apoptotic process	4.77e-05	0.00297	8.88	8047	34	160	6	[Fcgr2b - fc receptor, igg, low affinity iib, Axl - axl receptor tyrosine kinase, Cd74 - cd74 antigen (invariant polypeptide of major histocompatibility complex, class ii antigen-associated), Irs2 - insulin receptor substrate 2, Gas6 - growth arrest specific 6, Kitl - kit ligand]
GO:0006898	receptor-mediated endocytosis	4.82e-05	0.00299	5.26	8047	86	160	9	[Fcgr2b - fc receptor, igg, low affinity iib, Cd14 - cd14 antigen, Cltc - clathrin, heavy polypeptide (hc), Mrc1 - mannose receptor, c type 1, Apoe - apolipoprotein e, Lrp6 - low density lipoprotein receptor-related protein 6, Dab2 - disabled 2, mitogen-responsive phosphoprotein, Msr1 - macrophage scavenger receptor 1, Fcgr1 - fc receptor, igg, high affinity i]
GO:0045639	positive regulation of myeloid cell differentiation	4.94e-05	0.00305	6.01	8047	67	160	8	[Ccl3 - chemokine (c-c motif) ligand 3, Trib1 - tribbles homolog 1 (drosophila), Cd74 - cd74 antigen (invariant polypeptide of major histocompatibility complex, class ii antigen-associated), 5430435G22Rik - riken cdna 5430435g22 gene, Pf4 - platelet factor 4, Kitl - kit ligand, Ccr1 - chemokine (c-c motif) receptor 1, Zfp36l1 - zinc finger protein 36, c3h type-like 1]
GO:1903706	regulation of hemopoiesis	5.08e-05	0.00312	3.12	8047	258	160	16	[Ccl3 - chemokine (c-c motif) ligand 3, Axl - axl receptor tyrosine kinase, Nfkbid - nuclear factor of kappa light polypeptide gene enhancer in b cells inhibitor, delta, Cd74 - cd74 antigen (invariant polypeptide of major histocompatibility complex, class ii antigen-associated), 5430435G22Rik - riken cdna 5430435g22 gene, Pf4 - platelet factor 4, Gas6 - growth arrest specific 6, Ccr1 - chemokine …
GO:0001906	cell killing	5.66e-05	0.00346	8.62	8047	35	160	6	[Cxcl1 - chemokine (c-x-c motif) ligand 1, Pf4 - platelet factor 4, Cxcl2 - chemokine (c-x-c motif) ligand 2, Ccl2 - chemokine (c-c motif) ligand 2, Ctsc - cathepsin c, Fcgr1 - fc receptor, igg, high affinity i]
GO:0061098	positive regulation of protein tyrosine kinase activity	5.85e-05	0.00356	11.43	8047	22	160	5	[Hbegf - heparin-binding egf-like growth factor, Lilra5 - leukocyte immunoglobulin-like receptor, subfamily a (with tm domain), member 5, Gas6 - growth arrest specific 6, Stap1 - signal transducing adaptor family member 1, Fcgr1 - fc receptor, igg, high affinity i]
GO:0051250	negative regulation of lymphocyte activation	6.33e-05	0.00383	5.09	8047	89	160	9	[Fcgr2b - fc receptor, igg, low affinity iib, H2-Aa - histocompatibility 2, class ii antigen a, alpha, H2-Ab1 - histocompatibility 2, class ii antigen a, beta 1, Axl - axl receptor tyrosine kinase, Nfkbid - nuclear factor of kappa light polypeptide gene enhancer in b cells inhibitor, delta, Cd74 - cd74 antigen (invariant polypeptide of major histocompatibility complex, class ii antigen-associated…
GO:0062012	regulation of small molecule metabolic process	6.69e-05	0.00403	3.37	8047	209	160	14	[Cltc - clathrin, heavy polypeptide (hc), Apoe - apolipoprotein e, Cd74 - cd74 antigen (invariant polypeptide of major histocompatibility complex, class ii antigen-associated), Bmp2 - bone morphogenetic protein 2, Irs2 - insulin receptor substrate 2, Plek - pleckstrin, Mid1ip1 - mid1 interacting protein 1 (gastrulation specific g12-like (zebrafish)), Lacc1 - laccase (multicopper oxidoreductase) d…
GO:0043524	negative regulation of neuron apoptotic process	7.54e-05	0.00453	4.97	8047	91	160	9	[C5ar1 - complement component 5a receptor 1, Apoe - apolipoprotein e, Nr4a2 - nuclear receptor subfamily 4, group a, member 2, Axl - axl receptor tyrosine kinase, Nrp1 - neuropilin 1, Ccl12 - chemokine (c-c motif) ligand 12, Nr4a3 - nuclear receptor subfamily 4, group a, member 3, Mt1 - metallothionein 1, Hmox1 - heme oxygenase (decycling) 1]
GO:0050729	positive regulation of inflammatory response	7.54e-05	0.00451	4.97	8047	91	160	9	[Ccl24 - chemokine (c-c motif) ligand 24, Ccl3 - chemokine (c-c motif) ligand 3, Osm - oncostatin m, Ptgs2 - prostaglandin-endoperoxide synthase 2, Cd28 - cd28 antigen, Lilra5 - leukocyte immunoglobulin-like receptor, subfamily a (with tm domain), member 5, Stap1 - signal transducing adaptor family member 1, Ctsc - cathepsin c, Fcgr1 - fc receptor, igg, high affinity i]
GO:0032680	regulation of tumor necrosis factor production	7.8e-05	0.00464	4.45	8047	113	160	10	[Cd14 - cd14 antigen, Ccl3 - chemokine (c-c motif) ligand 3, Ccl4 - chemokine (c-c motif) ligand 4, Axl - axl receptor tyrosine kinase, Mapkapk2 - map kinase-activated protein kinase 2, Pf4 - platelet factor 4, Clec4a2 - c-type lectin domain family 4, member a2, Lilra5 - leukocyte immunoglobulin-like receptor, subfamily a (with tm domain), member 5, Gas6 - growth arrest specific 6, Ccl2 - chemoki…
GO:0071396	cellular response to lipid	7.96e-05	0.00471	3.52	8047	186	160	13	[Mrc1 - mannose receptor, c type 1, Axl - axl receptor tyrosine kinase, Pf4 - platelet factor 4, Cxcl2 - chemokine (c-x-c motif) ligand 2, Cxcl1 - chemokine (c-x-c motif) ligand 1, Cd14 - cd14 antigen, Lrp6 - low density lipoprotein receptor-related protein 6, Cd86 - cd86 antigen, Cd180 - cd180 antigen, Ccl2 - chemokine (c-c motif) ligand 2, Eif4e - eukaryotic translation initiation factor 4e, Zf…
GO:0060627	regulation of vesicle-mediated transport	8.78e-05	0.00517	2.75	8047	329	160	18	[Fcgr2b - fc receptor, igg, low affinity iib, Ehd4 - eh-domain containing 4, Apoe - apolipoprotein e, Sdcbp - syndecan binding protein, Axl - axl receptor tyrosine kinase, Itgav - integrin alpha v, Gas6 - growth arrest specific 6, Sdc4 - syndecan 4, Hmox1 - heme oxygenase (decycling) 1, Cd14 - cd14 antigen, Cd63 - cd63 antigen, Ehd1 - eh-domain containing 1, Myo5a - myosin va, Trf - transferrin, …
GO:0010941	regulation of cell death	8.85e-05	0.00519	1.9	8047	952	160	36	[Fcgr2b - fc receptor, igg, low affinity iib, C5ar1 - complement component 5a receptor 1, Apoe - apolipoprotein e, Ccl3 - chemokine (c-c motif) ligand 3, Il1rn - interleukin 1 receptor antagonist, Nr4a2 - nuclear receptor subfamily 4, group a, member 2, Axl - axl receptor tyrosine kinase, Itgav - integrin alpha v, Niacr1 - niacin receptor 1, Bmp2 - bone morphogenetic protein 2, Gas6 - growth arre…
GO:0050864	regulation of B cell activation	8.95e-05	0.00523	4.87	8047	93	160	9	[Fcgr2b - fc receptor, igg, low affinity iib, Cd38 - cd38 antigen, Cd74 - cd74 antigen (invariant polypeptide of major histocompatibility complex, class ii antigen-associated), Gpr183 - g protein-coupled receptor 183, Irs2 - insulin receptor substrate 2, Bank1 - b cell scaffold protein with ankyrin repeats 1, Cd28 - cd28 antigen, Zfp36l1 - zinc finger protein 36, c3h type-like 1, Cdkn1a - cyclin-…
GO:1903555	regulation of tumor necrosis factor superfamily cytokine production	9.05e-05	0.00526	4.37	8047	115	160	10	[Cd14 - cd14 antigen, Ccl3 - chemokine (c-c motif) ligand 3, Ccl4 - chemokine (c-c motif) ligand 4, Axl - axl receptor tyrosine kinase, Mapkapk2 - map kinase-activated protein kinase 2, Pf4 - platelet factor 4, Clec4a2 - c-type lectin domain family 4, member a2, Lilra5 - leukocyte immunoglobulin-like receptor, subfamily a (with tm domain), member 5, Gas6 - growth arrest specific 6, Ccl2 - chemoki…
GO:0048002	antigen processing and presentation of peptide antigen	9.17e-05	0.00531	7.94	8047	38	160	6	[Fcgr2b - fc receptor, igg, low affinity iib, H2-Aa - histocompatibility 2, class ii antigen a, alpha, H2-Ab1 - histocompatibility 2, class ii antigen a, beta 1, Cd74 - cd74 antigen (invariant polypeptide of major histocompatibility complex, class ii antigen-associated), Clec4a2 - c-type lectin domain family 4, member a2, Fcgr1 - fc receptor, igg, high affinity i]
GO:0032102	negative regulation of response to external stimulus	9.74e-05	0.00561	3.68	8047	164	160	12	[Fcgr2b - fc receptor, igg, low affinity iib, Apoe - apolipoprotein e, Plau - plasminogen activator, urokinase, Nrp1 - neuropilin 1, Trib1 - tribbles homolog 1 (drosophila), Ier3 - immediate early response 3, Aoah - acyloxyacyl hydrolase, Ccl12 - chemokine (c-c motif) ligand 12, Stap1 - signal transducing adaptor family member 1, Metrnl - meteorin, glial cell differentiation regulator-like, Cdkn1…
GO:0008285	negative regulation of cell proliferation	0.000106	0.00611	2.71	8047	334	160	18	[Fcgr2b - fc receptor, igg, low affinity iib, Slfn2 - schlafen 2, Apoe - apolipoprotein e, Bmp2 - bone morphogenetic protein 2, Cited2 - cbp/p300-interacting transactivator, with glu/asp-rich carboxy-terminal domain, 2, Sdc4 - syndecan 4, Hmox1 - heme oxygenase (decycling) 1, Serpinf1 - serine (or cysteine) peptidase inhibitor, clade f, member 1, H2-Aa - histocompatibility 2, class ii antigen a, …
GO:0032501	multicellular organismal process	0.00011	0.00628	1.72	8047	1317	160	45	[Cltc - clathrin, heavy polypeptide (hc), C5ar1 - complement component 5a receptor 1, Apoe - apolipoprotein e, Il1rn - interleukin 1 receptor antagonist, Ccl4 - chemokine (c-c motif) ligand 4, Nr4a2 - nuclear receptor subfamily 4, group a, member 2, Axl - axl receptor tyrosine kinase, Itgav - integrin alpha v, Cstb - cystatin b, Bmp2 - bone morphogenetic protein 2, Tiparp - tcdd-inducible poly(ad…
GO:0050671	positive regulation of lymphocyte proliferation	0.000112	0.00635	5.36	8047	75	160	8	[Cd38 - cd38 antigen, Cd74 - cd74 antigen (invariant polypeptide of major histocompatibility complex, class ii antigen-associated), Gpr183 - g protein-coupled receptor 183, Irs2 - insulin receptor substrate 2, Cd28 - cd28 antigen, Cd86 - cd86 antigen, Cdkn1a - cyclin-dependent kinase inhibitor 1a (p21), Vcam1 - vascular cell adhesion molecule 1]
GO:0045923	positive regulation of fatty acid metabolic process	0.000112	0.00636	10.06	8047	25	160	5	[Cd74 - cd74 antigen (invariant polypeptide of major histocompatibility complex, class ii antigen-associated), Ptgs2 - prostaglandin-endoperoxide synthase 2, Irs2 - insulin receptor substrate 2, Nr4a3 - nuclear receptor subfamily 4, group a, member 3, Mid1ip1 - mid1 interacting protein 1 (gastrulation specific g12-like (zebrafish))]
GO:0032946	positive regulation of mononuclear cell proliferation	0.000135	0.00759	5.23	8047	77	160	8	[Cd38 - cd38 antigen, Cd74 - cd74 antigen (invariant polypeptide of major histocompatibility complex, class ii antigen-associated), Gpr183 - g protein-coupled receptor 183, Irs2 - insulin receptor substrate 2, Cd28 - cd28 antigen, Cd86 - cd86 antigen, Cdkn1a - cyclin-dependent kinase inhibitor 1a (p21), Vcam1 - vascular cell adhesion molecule 1]
GO:0019730	antimicrobial humoral response	0.000137	0.00768	9.67	8047	26	160	5	[Cxcl1 - chemokine (c-x-c motif) ligand 1, Trf - transferrin, Pf4 - platelet factor 4, Cxcl2 - chemokine (c-x-c motif) ligand 2, Ccl2 - chemokine (c-c motif) ligand 2]
GO:0070167	regulation of biomineral tissue development	0.000142	0.00794	7.36	8047	41	160	6	[Srgn - serglycin, P2rx7 - purinergic receptor p2x, ligand-gated ion channel, 7, Bmp2 - bone morphogenetic protein 2, Cyr61 - cysteine rich protein 61, Gas6 - growth arrest specific 6, Ccr1 - chemokine (c-c motif) receptor 1]
GO:0060710	chorio-allantoic fusion	0.000148	0.00821	25.15	8047	6	160	3	[Cyr61 - cysteine rich protein 61, Zfp36l1 - zinc finger protein 36, c3h type-like 1, Vcam1 - vascular cell adhesion molecule 1]
GO:0034369	plasma lipoprotein particle remodeling	0.000148	0.00818	25.15	8047	6	160	3	[Pltp - phospholipid transfer protein, Pla2g7 - phospholipase a2, group vii (platelet-activating factor acetylhydrolase, plasma), Apoe - apolipoprotein e]
GO:0034368	protein-lipid complex remodeling	0.000148	0.00814	25.15	8047	6	160	3	[Pltp - phospholipid transfer protein, Pla2g7 - phospholipase a2, group vii (platelet-activating factor acetylhydrolase, plasma), Apoe - apolipoprotein e]
GO:0022409	positive regulation of cell-cell adhesion	0.000157	0.00861	3.76	8047	147	160	11	[H2-Aa - histocompatibility 2, class ii antigen a, alpha, H2-Ab1 - histocompatibility 2, class ii antigen a, beta 1, Nfkbid - nuclear factor of kappa light polypeptide gene enhancer in b cells inhibitor, delta, Cd74 - cd74 antigen (invariant polypeptide of major histocompatibility complex, class ii antigen-associated), Cited2 - cbp/p300-interacting transactivator, with glu/asp-rich carboxy-termin…
GO:0061097	regulation of protein tyrosine kinase activity	0.000163	0.00892	7.18	8047	42	160	6	[Hbegf - heparin-binding egf-like growth factor, Rap2b - rap2b, member of ras oncogene family, Lilra5 - leukocyte immunoglobulin-like receptor, subfamily a (with tm domain), member 5, Gas6 - growth arrest specific 6, Stap1 - signal transducing adaptor family member 1, Fcgr1 - fc receptor, igg, high affinity i]
GO:0051246	regulation of protein metabolic process	0.000165	0.00898	1.64	8047	1505	160	49	[Fcgr2b - fc receptor, igg, low affinity iib, C5ar1 - complement component 5a receptor 1, Apoe - apolipoprotein e, Itgav - integrin alpha v, Cstb - cystatin b, Sdc4 - syndecan 4, Ctsc - cathepsin c, Trib1 - tribbles homolog 1 (drosophila), Sdcbp - syndecan binding protein, Cd74 - cd74 antigen (invariant polypeptide of major histocompatibility complex, class ii antigen-associated), Gpr183 - g prot…
GO:0022407	regulation of cell-cell adhesion	0.000169	0.00918	3.09	8047	228	160	14	[Il1rn - interleukin 1 receptor antagonist, Nfkbid - nuclear factor of kappa light polypeptide gene enhancer in b cells inhibitor, delta, Cd74 - cd74 antigen (invariant polypeptide of major histocompatibility complex, class ii antigen-associated), Bmp2 - bone morphogenetic protein 2, Cited2 - cbp/p300-interacting transactivator, with glu/asp-rich carboxy-terminal domain, 2, Sdc4 - syndecan 4, Vca…
GO:0002495	antigen processing and presentation of peptide antigen via MHC class II	0.000173	0.00935	13.41	8047	15	160	4	[Fcgr2b - fc receptor, igg, low affinity iib, H2-Aa - histocompatibility 2, class ii antigen a, alpha, H2-Ab1 - histocompatibility 2, class ii antigen a, beta 1, Cd74 - cd74 antigen (invariant polypeptide of major histocompatibility complex, class ii antigen-associated)]
GO:0002504	antigen processing and presentation of peptide or polysaccharide antigen via MHC class II	0.000173	0.00931	13.41	8047	15	160	4	[Fcgr2b - fc receptor, igg, low affinity iib, H2-Aa - histocompatibility 2, class ii antigen a, alpha, H2-Ab1 - histocompatibility 2, class ii antigen a, beta 1, Cd74 - cd74 antigen (invariant polypeptide of major histocompatibility complex, class ii antigen-associated)]
GO:0019886	antigen processing and presentation of exogenous peptide antigen via MHC class II	0.000173	0.00927	13.41	8047	15	160	4	[Fcgr2b - fc receptor, igg, low affinity iib, H2-Aa - histocompatibility 2, class ii antigen a, alpha, H2-Ab1 - histocompatibility 2, class ii antigen a, beta 1, Cd74 - cd74 antigen (invariant polypeptide of major histocompatibility complex, class ii antigen-associated)]
GO:0050794	regulation of cellular process	0.000193	0.0103	1.24	8047	4624	160	114	[C5ar1 - complement component 5a receptor 1, Apoe - apolipoprotein e, Nr4a2 - nuclear receptor subfamily 4, group a, member 2, Itgav - integrin alpha v, Cstb - cystatin b, Ctsc - cathepsin c, Bst2 - bone marrow stromal cell antigen 2, Trib1 - tribbles homolog 1 (drosophila), Cd74 - cd74 antigen (invariant polypeptide of major histocompatibility complex, class ii antigen-associated), Nfkbid - nucl…
GO:0030890	positive regulation of B cell proliferation	0.000198	0.0105	8.98	8047	28	160	5	[Cd38 - cd38 antigen, Cd74 - cd74 antigen (invariant polypeptide of major histocompatibility complex, class ii antigen-associated), Gpr183 - g protein-coupled receptor 183, Irs2 - insulin receptor substrate 2, Cdkn1a - cyclin-dependent kinase inhibitor 1a (p21)]
GO:0030154	cell differentiation	0.0002	0.0106	1.87	8047	914	160	34	[Nr4a2 - nuclear receptor subfamily 4, group a, member 2, Axl - axl receptor tyrosine kinase, Itgav - integrin alpha v, Bmp2 - bone morphogenetic protein 2, Tiparp - tcdd-inducible poly(adp-ribose) polymerase, Ccr1 - chemokine (c-c motif) receptor 1, Gas7 - growth arrest specific 7, Dab2 - disabled 2, mitogen-responsive phosphoprotein, Slfn5 - schlafen 5, Cd28 - cd28 antigen, Zfp36l1 - zinc finge…
GO:0032502	developmental process	0.000218	0.0115	1.5	8047	2085	160	62	[Fcgr2b - fc receptor, igg, low affinity iib, Apoe - apolipoprotein e, Nr4a2 - nuclear receptor subfamily 4, group a, member 2, Axl - axl receptor tyrosine kinase, Itgav - integrin alpha v, C230081A13Rik - riken cdna c230081a13 gene, Sdc4 - syndecan 4, Cd28 - cd28 antigen, Metrnl - meteorin, glial cell differentiation regulator-like, H3f3b - h3 histone, family 3b, Baiap2 - brain-specific angiogen…
GO:0002429	immune response-activating cell surface receptor signaling pathway	0.000228	0.012	4.85	8047	83	160	8	[Fcgr2b - fc receptor, igg, low affinity iib, C5ar1 - complement component 5a receptor 1, Cd38 - cd38 antigen, H2-Ab1 - histocompatibility 2, class ii antigen a, beta 1, Nfkbid - nuclear factor of kappa light polypeptide gene enhancer in b cells inhibitor, delta, Cd28 - cd28 antigen, Nr4a3 - nuclear receptor subfamily 4, group a, member 3, C3ar1 - complement component 3a receptor 1]
GO:0098657	import into cell	0.000235	0.0123	2.74	8047	294	160	16	[Fcgr2b - fc receptor, igg, low affinity iib, Cltc - clathrin, heavy polypeptide (hc), Ehd4 - eh-domain containing 4, Mrc1 - mannose receptor, c type 1, Apoe - apolipoprotein e, Axl - axl receptor tyrosine kinase, Itgav - integrin alpha v, Snx2 - sorting nexin 2, Gas6 - growth arrest specific 6, Cd14 - cd14 antigen, Ehd1 - eh-domain containing 1, Lrp6 - low density lipoprotein receptor-related pr…
GO:0045124	regulation of bone resorption	0.000236	0.0123	8.67	8047	29	160	5	[Cd38 - cd38 antigen, Lrp6 - low density lipoprotein receptor-related protein 6, Trf - transferrin, Itgav - integrin alpha v, P2rx7 - purinergic receptor p2x, ligand-gated ion channel, 7]
GO:0051271	negative regulation of cellular component movement	0.000236	0.0123	3.59	8047	154	160	11	[Cd63 - cd63 antigen, Apoe - apolipoprotein e, Il1rn - interleukin 1 receptor antagonist, Nrp1 - neuropilin 1, Trib1 - tribbles homolog 1 (drosophila), Cd74 - cd74 antigen (invariant polypeptide of major histocompatibility complex, class ii antigen-associated), Rap2b - rap2b, member of ras oncogene family, Cited2 - cbp/p300-interacting transactivator, with glu/asp-rich carboxy-terminal domain, 2,…
GO:0001775	cell activation	0.000239	0.0123	2.63	8047	325	160	17	[C5ar1 - complement component 5a receptor 1, Axl - axl receptor tyrosine kinase, Itgav - integrin alpha v, Cd74 - cd74 antigen (invariant polypeptide of major histocompatibility complex, class ii antigen-associated), Gpr183 - g protein-coupled receptor 183, Pf4 - platelet factor 4, Dclre1c - dna cross-link repair 1c, pso2 homolog (s. cerevisiae), Wwp1 - ww domain containing e3 ubiquitin protein l…
GO:0070664	negative regulation of leukocyte proliferation	0.000241	0.0124	6.71	8047	45	160	6	[Fcgr2b - fc receptor, igg, low affinity iib, H2-Aa - histocompatibility 2, class ii antigen a, alpha, H2-Ab1 - histocompatibility 2, class ii antigen a, beta 1, Ccl12 - chemokine (c-c motif) ligand 12, Cd86 - cd86 antigen, Sdc4 - syndecan 4]
GO:0030278	regulation of ossification	0.000245	0.0126	4.27	8047	106	160	9	[Srgn - serglycin, Jund - jun proto-oncogene related gene d, Lrp6 - low density lipoprotein receptor-related protein 6, P2rx7 - purinergic receptor p2x, ligand-gated ion channel, 7, Bmp2 - bone morphogenetic protein 2, Cyr61 - cysteine rich protein 61, Ccr1 - chemokine (c-c motif) receptor 1, Ifi204 - interferon activated gene 204, Egr2 - early growth response 2]
GO:1903039	positive regulation of leukocyte cell-cell adhesion	0.000251	0.0128	3.87	8047	130	160	10	[H2-Aa - histocompatibility 2, class ii antigen a, alpha, H2-Ab1 - histocompatibility 2, class ii antigen a, beta 1, Nfkbid - nuclear factor of kappa light polypeptide gene enhancer in b cells inhibitor, delta, Cd74 - cd74 antigen (invariant polypeptide of major histocompatibility complex, class ii antigen-associated), Cd28 - cd28 antigen, Nr4a3 - nuclear receptor subfamily 4, group a, member 3, …
GO:0034367	protein-containing complex remodeling	0.000255	0.0129	21.55	8047	7	160	3	[Pltp - phospholipid transfer protein, Pla2g7 - phospholipase a2, group vii (platelet-activating factor acetylhydrolase, plasma), Apoe - apolipoprotein e]
GO:0045765	regulation of angiogenesis	0.000265	0.0134	3.55	8047	156	160	11	[C5ar1 - complement component 5a receptor 1, Ccl24 - chemokine (c-c motif) ligand 24, Nrp1 - neuropilin 1, Ptgs2 - prostaglandin-endoperoxide synthase 2, Pf4 - platelet factor 4, Sash1 - sam and sh3 domain containing 1, Ccl2 - chemokine (c-c motif) ligand 2, C3ar1 - complement component 3a receptor 1, Stab1 - stabilin 1, Hmox1 - heme oxygenase (decycling) 1, Serpinf1 - serine (or cysteine) peptid…
GO:0045834	positive regulation of lipid metabolic process	0.000269	0.0136	4.73	8047	85	160	8	[Apoe - apolipoprotein e, Dab2 - disabled 2, mitogen-responsive phosphoprotein, Cd74 - cd74 antigen (invariant polypeptide of major histocompatibility complex, class ii antigen-associated), Ptgs2 - prostaglandin-endoperoxide synthase 2, Irs2 - insulin receptor substrate 2, Cyr61 - cysteine rich protein 61, Nr4a3 - nuclear receptor subfamily 4, group a, member 3, Mid1ip1 - mid1 interacting protein…
GO:0031589	cell-substrate adhesion	0.000285	0.0143	5.42	8047	65	160	7	[Cd63 - cd63 antigen, Axl - axl receptor tyrosine kinase, Nrp1 - neuropilin 1, Itgav - integrin alpha v, Gas6 - growth arrest specific 6, C230081A13Rik - riken cdna c230081a13 gene, Vcam1 - vascular cell adhesion molecule 1]
GO:0031640	killing of cells of other organism	0.000293	0.0146	11.83	8047	17	160	4	[Cxcl1 - chemokine (c-x-c motif) ligand 1, Pf4 - platelet factor 4, Cxcl2 - chemokine (c-x-c motif) ligand 2, Ccl2 - chemokine (c-c motif) ligand 2]
GO:0019233	sensory perception of pain	0.000293	0.0146	11.83	8047	17	160	4	[Il1rn - interleukin 1 receptor antagonist, P2rx7 - purinergic receptor p2x, ligand-gated ion channel, 7, Ptgs2 - prostaglandin-endoperoxide synthase 2, Ccl2 - chemokine (c-c motif) ligand 2]
GO:0044364	disruption of cells of other organism	0.000293	0.0145	11.83	8047	17	160	4	[Cxcl1 - chemokine (c-x-c motif) ligand 1, Pf4 - platelet factor 4, Cxcl2 - chemokine (c-x-c motif) ligand 2, Ccl2 - chemokine (c-c motif) ligand 2]
GO:0030888	regulation of B cell proliferation	0.000308	0.0152	6.42	8047	47	160	6	[Fcgr2b - fc receptor, igg, low affinity iib, Cd38 - cd38 antigen, Cd74 - cd74 antigen (invariant polypeptide of major histocompatibility complex, class ii antigen-associated), Gpr183 - g protein-coupled receptor 183, Irs2 - insulin receptor substrate 2, Cdkn1a - cyclin-dependent kinase inhibitor 1a (p21)]
GO:0001936	regulation of endothelial cell proliferation	0.000313	0.0154	5.33	8047	66	160	7	[Ccl24 - chemokine (c-c motif) ligand 24, Apoe - apolipoprotein e, Bmp2 - bone morphogenetic protein 2, Ccl12 - chemokine (c-c motif) ligand 12, Ccl2 - chemokine (c-c motif) ligand 2, Hmox1 - heme oxygenase (decycling) 1, Egr3 - early growth response 3]
GO:0048869	cellular developmental process	0.000315	0.0155	1.68	8047	1254	160	42	[Nr4a2 - nuclear receptor subfamily 4, group a, member 2, Axl - axl receptor tyrosine kinase, Itgav - integrin alpha v, Bmp2 - bone morphogenetic protein 2, Tiparp - tcdd-inducible poly(adp-ribose) polymerase, C230081A13Rik - riken cdna c230081a13 gene, Ccr1 - chemokine (c-c motif) receptor 1, Gas7 - growth arrest specific 7, Dab2 - disabled 2, mitogen-responsive phosphoprotein, Slfn5 - schlafen …
GO:1901215	negative regulation of neuron death	0.00032	0.0157	3.75	8047	134	160	10	[C5ar1 - complement component 5a receptor 1, Apoe - apolipoprotein e, Nr4a2 - nuclear receptor subfamily 4, group a, member 2, Axl - axl receptor tyrosine kinase, Nrp1 - neuropilin 1, Ccl12 - chemokine (c-c motif) ligand 12, Nr4a3 - nuclear receptor subfamily 4, group a, member 3, Mt1 - metallothionein 1, Hmox1 - heme oxygenase (decycling) 1, Serpinf1 - serine (or cysteine) peptidase inhibitor, c…
GO:0071675	regulation of mononuclear cell migration	0.000326	0.0159	8.11	8047	31	160	5	[C5ar1 - complement component 5a receptor 1, Pla2g7 - phospholipase a2, group vii (platelet-activating factor acetylhydrolase, plasma), Ccr1 - chemokine (c-c motif) receptor 1, Ccl2 - chemokine (c-c motif) ligand 2, C3ar1 - complement component 3a receptor 1]
GO:0046850	regulation of bone remodeling	0.000326	0.0158	8.11	8047	31	160	5	[Cd38 - cd38 antigen, Lrp6 - low density lipoprotein receptor-related protein 6, Trf - transferrin, Itgav - integrin alpha v, P2rx7 - purinergic receptor p2x, ligand-gated ion channel, 7]
GO:0009888	tissue development	0.000356	0.0172	2.87	8047	245	160	14	[Nrp1 - neuropilin 1, Bmp2 - bone morphogenetic protein 2, Cited2 - cbp/p300-interacting transactivator, with glu/asp-rich carboxy-terminal domain, 2, Tiparp - tcdd-inducible poly(adp-ribose) polymerase, Ets2 - e26 avian leukemia oncogene 2, 3' domain, Srgn - serglycin, Lrp6 - low density lipoprotein receptor-related protein 6, Plau - plasminogen activator, urokinase, Dab2 - disabled 2, mitogen-r…
GO:0030336	negative regulation of cell migration	0.000361	0.0174	3.7	8047	136	160	10	[Cd63 - cd63 antigen, Apoe - apolipoprotein e, Il1rn - interleukin 1 receptor antagonist, Trib1 - tribbles homolog 1 (drosophila), Cd74 - cd74 antigen (invariant polypeptide of major histocompatibility complex, class ii antigen-associated), Rap2b - rap2b, member of ras oncogene family, Cited2 - cbp/p300-interacting transactivator, with glu/asp-rich carboxy-terminal domain, 2, Ccl12 - chemokine (c…
GO:0002768	immune response-regulating cell surface receptor signaling pathway	0.00037	0.0177	4.52	8047	89	160	8	[Fcgr2b - fc receptor, igg, low affinity iib, C5ar1 - complement component 5a receptor 1, Cd38 - cd38 antigen, H2-Ab1 - histocompatibility 2, class ii antigen a, beta 1, Nfkbid - nuclear factor of kappa light polypeptide gene enhancer in b cells inhibitor, delta, Cd28 - cd28 antigen, Nr4a3 - nuclear receptor subfamily 4, group a, member 3, C3ar1 - complement component 3a receptor 1]
GO:0010574	regulation of vascular endothelial growth factor production	0.000371	0.0177	11.18	8047	18	160	4	[C5ar1 - complement component 5a receptor 1, Ptgs2 - prostaglandin-endoperoxide synthase 2, C3ar1 - complement component 3a receptor 1, Ccl2 - chemokine (c-c motif) ligand 2]
GO:0040013	negative regulation of locomotion	0.000387	0.0184	3.39	8047	163	160	11	[Cd63 - cd63 antigen, Apoe - apolipoprotein e, Il1rn - interleukin 1 receptor antagonist, Nrp1 - neuropilin 1, Trib1 - tribbles homolog 1 (drosophila), Cd74 - cd74 antigen (invariant polypeptide of major histocompatibility complex, class ii antigen-associated), Rap2b - rap2b, member of ras oncogene family, Cited2 - cbp/p300-interacting transactivator, with glu/asp-rich carboxy-terminal domain, 2,…
GO:0022603	regulation of anatomical structure morphogenesis	0.000388	0.0184	2.15	8047	539	160	23	[Ccl24 - chemokine (c-c motif) ligand 24, C5ar1 - complement component 5a receptor 1, Apoe - apolipoprotein e, Ccl3 - chemokine (c-c motif) ligand 3, Baiap2 - brain-specific angiogenesis inhibitor 1-associated protein 2, Il1rn - interleukin 1 receptor antagonist, Nrp1 - neuropilin 1, Bmp2 - bone morphogenetic protein 2, Cited2 - cbp/p300-interacting transactivator, with glu/asp-rich carboxy-termi…
GO:0003308	negative regulation of Wnt signaling pathway involved in heart development	0.000393	0.0186	50.29	8047	2	160	2	[Lrp6 - low density lipoprotein receptor-related protein 6, Bmp2 - bone morphogenetic protein 2]
GO:2000669	negative regulation of dendritic cell apoptotic process	0.000393	0.0185	50.29	8047	2	160	2	[Axl - axl receptor tyrosine kinase, Gas6 - growth arrest specific 6]
GO:1902931	negative regulation of alcohol biosynthetic process	0.000401	0.0188	18.86	8047	8	160	3	[Apoe - apolipoprotein e, Bmp2 - bone morphogenetic protein 2, Plek - pleckstrin]
GO:0007422	peripheral nervous system development	0.000401	0.0188	18.86	8047	8	160	3	[Osm - oncostatin m, Cited2 - cbp/p300-interacting transactivator, with glu/asp-rich carboxy-terminal domain, 2, Egr3 - early growth response 3]
GO:0098609	cell-cell adhesion	0.000406	0.0189	3.64	8047	138	160	10	[Lrp6 - low density lipoprotein receptor-related protein 6, Itgav - integrin alpha v, Cd93 - cd93 antigen, Rap2b - rap2b, member of ras oncogene family, Plek - pleckstrin, Serpinb8 - serine (or cysteine) peptidase inhibitor, clade b, member 8, Cyr61 - cysteine rich protein 61, Vmp1 - vacuole membrane protein 1, Zfp36l1 - zinc finger protein 36, c3h type-like 1, Vcam1 - vascular cell adhesion mole…
GO:0048585	negative regulation of response to stimulus	0.000411	0.0191	1.87	8047	834	160	31	[Fcgr2b - fc receptor, igg, low affinity iib, Apoe - apolipoprotein e, Il1rn - interleukin 1 receptor antagonist, Nr4a2 - nuclear receptor subfamily 4, group a, member 2, Itgav - integrin alpha v, Bmp2 - bone morphogenetic protein 2, 5430435G22Rik - riken cdna 5430435g22 gene, Gas6 - growth arrest specific 6, Ccr1 - chemokine (c-c motif) receptor 1, Serpinf1 - serine (or cysteine) peptidase inhib…
GO:0045778	positive regulation of ossification	0.000434	0.0201	6.04	8047	50	160	6	[Jund - jun proto-oncogene related gene d, Lrp6 - low density lipoprotein receptor-related protein 6, P2rx7 - purinergic receptor p2x, ligand-gated ion channel, 7, Bmp2 - bone morphogenetic protein 2, Cyr61 - cysteine rich protein 61, Ifi204 - interferon activated gene 204]
GO:0070555	response to interleukin-1	0.000434	0.02	6.04	8047	50	160	6	[Ccl24 - chemokine (c-c motif) ligand 24, Ccl3 - chemokine (c-c motif) ligand 3, Ccl4 - chemokine (c-c motif) ligand 4, Ccl7 - chemokine (c-c motif) ligand 7, Ccl12 - chemokine (c-c motif) ligand 12, Ccl2 - chemokine (c-c motif) ligand 2]
GO:0031214	biomineral tissue development	0.000442	0.0203	7.62	8047	33	160	5	[Srgn - serglycin, Bmp2 - bone morphogenetic protein 2, Ptgs2 - prostaglandin-endoperoxide synthase 2, Mtss1 - metastasis suppressor 1, Mmp13 - matrix metallopeptidase 13]
GO:0046718	viral entry into host cell	0.000462	0.0211	10.59	8047	19	160	4	[Nrp1 - neuropilin 1, Axl - axl receptor tyrosine kinase, Itgav - integrin alpha v, Gas6 - growth arrest specific 6]
GO:0050870	positive regulation of T cell activation	0.000481	0.0219	3.9	8047	116	160	9	[H2-Aa - histocompatibility 2, class ii antigen a, alpha, H2-Ab1 - histocompatibility 2, class ii antigen a, beta 1, Nfkbid - nuclear factor of kappa light polypeptide gene enhancer in b cells inhibitor, delta, Cd74 - cd74 antigen (invariant polypeptide of major histocompatibility complex, class ii antigen-associated), Cd28 - cd28 antigen, Cd86 - cd86 antigen, Ccl2 - chemokine (c-c motif) ligand …
GO:0000904	cell morphogenesis involved in differentiation	0.000493	0.0224	4.96	8047	71	160	7	[Lrp6 - low density lipoprotein receptor-related protein 6, Axl - axl receptor tyrosine kinase, Nrp1 - neuropilin 1, Itgav - integrin alpha v, Dab2 - disabled 2, mitogen-responsive phosphoprotein, Rilpl2 - rab interacting lysosomal protein-like 2, C230081A13Rik - riken cdna c230081a13 gene]
GO:1905952	regulation of lipid localization	0.000498	0.0226	4.33	8047	93	160	8	[Ehd1 - eh-domain containing 1, Pltp - phospholipid transfer protein, Apoe - apolipoprotein e, Itgav - integrin alpha v, Dab2 - disabled 2, mitogen-responsive phosphoprotein, Msr1 - macrophage scavenger receptor 1, P2rx7 - purinergic receptor p2x, ligand-gated ion channel, 7, Irs2 - insulin receptor substrate 2]
GO:0035456	response to interferon-beta	0.00051	0.023	7.4	8047	34	160	5	[Bst2 - bone marrow stromal cell antigen 2, Ifit3 - interferon-induced protein with tetratricopeptide repeats 3, Ifi203 - interferon activated gene 203, Ifi204 - interferon activated gene 204, Mndal - myeloid nuclear differentiation antigen like]
GO:0032233	positive regulation of actin filament bundle assembly	0.00051	0.0229	7.4	8047	34	160	5	[Nrp1 - neuropilin 1, Gpr65 - g-protein coupled receptor 65, Mtss1 - metastasis suppressor 1, Plek - pleckstrin, Sdc4 - syndecan 4]
GO:2000146	negative regulation of cell motility	0.00051	0.0228	3.54	8047	142	160	10	[Cd63 - cd63 antigen, Apoe - apolipoprotein e, Il1rn - interleukin 1 receptor antagonist, Trib1 - tribbles homolog 1 (drosophila), Cd74 - cd74 antigen (invariant polypeptide of major histocompatibility complex, class ii antigen-associated), Rap2b - rap2b, member of ras oncogene family, Cited2 - cbp/p300-interacting transactivator, with glu/asp-rich carboxy-terminal domain, 2, Ccl12 - chemokine (c…
GO:0032760	positive regulation of tumor necrosis factor production	0.000537	0.024	4.89	8047	72	160	7	[Cd14 - cd14 antigen, Ccl3 - chemokine (c-c motif) ligand 3, Ccl4 - chemokine (c-c motif) ligand 4, Mapkapk2 - map kinase-activated protein kinase 2, Pf4 - platelet factor 4, Lilra5 - leukocyte immunoglobulin-like receptor, subfamily a (with tm domain), member 5, Ccl2 - chemokine (c-c motif) ligand 2]
GO:0010565	regulation of cellular ketone metabolic process	0.000537	0.0239	4.89	8047	72	160	7	[Dab2 - disabled 2, mitogen-responsive phosphoprotein, Cd74 - cd74 antigen (invariant polypeptide of major histocompatibility complex, class ii antigen-associated), Ptgs2 - prostaglandin-endoperoxide synthase 2, Bmp2 - bone morphogenetic protein 2, Irs2 - insulin receptor substrate 2, Nr4a3 - nuclear receptor subfamily 4, group a, member 3, Mid1ip1 - mid1 interacting protein 1 (gastrulation speci…
GO:0046889	positive regulation of lipid biosynthetic process	0.000538	0.0238	5.8	8047	52	160	6	[Apoe - apolipoprotein e, Dab2 - disabled 2, mitogen-responsive phosphoprotein, Cd74 - cd74 antigen (invariant polypeptide of major histocompatibility complex, class ii antigen-associated), Ptgs2 - prostaglandin-endoperoxide synthase 2, Cyr61 - cysteine rich protein 61, Mid1ip1 - mid1 interacting protein 1 (gastrulation specific g12-like (zebrafish))]
GO:0032268	regulation of cellular protein metabolic process	0.000553	0.0245	1.6	8047	1412	160	45	[Ehd4 - eh-domain containing 4, Fcgr2b - fc receptor, igg, low affinity iib, C5ar1 - complement component 5a receptor 1, Ccl24 - chemokine (c-c motif) ligand 24, Apoe - apolipoprotein e, Ccl3 - chemokine (c-c motif) ligand 3, Il1rn - interleukin 1 receptor antagonist, Ccl4 - chemokine (c-c motif) ligand 4, Ccl7 - chemokine (c-c motif) ligand 7, Cstb - cystatin b, Bmp2 - bone morphogenetic protein…
GO:0016064	immunoglobulin mediated immune response	0.000569	0.0251	10.06	8047	20	160	4	[Fcgr2b - fc receptor, igg, low affinity iib, H2-Ab1 - histocompatibility 2, class ii antigen a, beta 1, Cd74 - cd74 antigen (invariant polypeptide of major histocompatibility complex, class ii antigen-associated), Fcgr1 - fc receptor, igg, high affinity i]
GO:0030260	entry into host cell	0.000569	0.025	10.06	8047	20	160	4	[Nrp1 - neuropilin 1, Axl - axl receptor tyrosine kinase, Itgav - integrin alpha v, Gas6 - growth arrest specific 6]
GO:0051806	entry into cell of other organism involved in symbiotic interaction	0.000569	0.0249	10.06	8047	20	160	4	[Nrp1 - neuropilin 1, Axl - axl receptor tyrosine kinase, Itgav - integrin alpha v, Gas6 - growth arrest specific 6]
GO:0051828	entry into other organism involved in symbiotic interaction	0.000569	0.0248	10.06	8047	20	160	4	[Nrp1 - neuropilin 1, Axl - axl receptor tyrosine kinase, Itgav - integrin alpha v, Gas6 - growth arrest specific 6]
GO:0010758	regulation of macrophage chemotaxis	0.000569	0.0247	10.06	8047	20	160	4	[C5ar1 - complement component 5a receptor 1, C3ar1 - complement component 3a receptor 1, Ccl2 - chemokine (c-c motif) ligand 2, Stap1 - signal transducing adaptor family member 1]
GO:0044409	entry into host	0.000569	0.0246	10.06	8047	20	160	4	[Nrp1 - neuropilin 1, Axl - axl receptor tyrosine kinase, Itgav - integrin alpha v, Gas6 - growth arrest specific 6]
GO:1903557	positive regulation of tumor necrosis factor superfamily cytokine production	0.000584	0.0252	4.82	8047	73	160	7	[Cd14 - cd14 antigen, Ccl3 - chemokine (c-c motif) ligand 3, Ccl4 - chemokine (c-c motif) ligand 4, Mapkapk2 - map kinase-activated protein kinase 2, Pf4 - platelet factor 4, Lilra5 - leukocyte immunoglobulin-like receptor, subfamily a (with tm domain), member 5, Ccl2 - chemokine (c-c motif) ligand 2]
GO:0030500	regulation of bone mineralization	0.000585	0.0252	7.18	8047	35	160	5	[Srgn - serglycin, P2rx7 - purinergic receptor p2x, ligand-gated ion channel, 7, Bmp2 - bone morphogenetic protein 2, Cyr61 - cysteine rich protein 61, Ccr1 - chemokine (c-c motif) receptor 1]
GO:0006907	pinocytosis	0.000593	0.0254	16.76	8047	9	160	3	[Ehd4 - eh-domain containing 4, Dab2 - disabled 2, mitogen-responsive phosphoprotein, Mapkapk2 - map kinase-activated protein kinase 2]
GO:0051482	positive regulation of cytosolic calcium ion concentration involved in phospholipase C-activating G protein-coupled signaling pathway	0.000593	0.0254	16.76	8047	9	160	3	[Lpar6 - lysophosphatidic acid receptor 6, Gpr65 - g-protein coupled receptor 65, C3ar1 - complement component 3a receptor 1]
GO:1901342	regulation of vasculature development	0.00061	0.026	3.22	8047	172	160	11	[C5ar1 - complement component 5a receptor 1, Ccl24 - chemokine (c-c motif) ligand 24, Nrp1 - neuropilin 1, Ptgs2 - prostaglandin-endoperoxide synthase 2, Pf4 - platelet factor 4, Sash1 - sam and sh3 domain containing 1, Ccl2 - chemokine (c-c motif) ligand 2, C3ar1 - complement component 3a receptor 1, Stab1 - stabilin 1, Hmox1 - heme oxygenase (decycling) 1, Serpinf1 - serine (or cysteine) peptid…
GO:1903037	regulation of leukocyte cell-cell adhesion	0.000641	0.0272	3.2	8047	173	160	11	[H2-Aa - histocompatibility 2, class ii antigen a, alpha, H2-Ab1 - histocompatibility 2, class ii antigen a, beta 1, Nfkbid - nuclear factor of kappa light polypeptide gene enhancer in b cells inhibitor, delta, Cd74 - cd74 antigen (invariant polypeptide of major histocompatibility complex, class ii antigen-associated), Cd28 - cd28 antigen, Nr4a3 - nuclear receptor subfamily 4, group a, member 3, …
GO:0046890	regulation of lipid biosynthetic process	0.000662	0.028	4.15	8047	97	160	8	[Apoe - apolipoprotein e, Dab2 - disabled 2, mitogen-responsive phosphoprotein, Cd74 - cd74 antigen (invariant polypeptide of major histocompatibility complex, class ii antigen-associated), Ptgs2 - prostaglandin-endoperoxide synthase 2, Bmp2 - bone morphogenetic protein 2, Asah1 - n-acylsphingosine amidohydrolase 1, Cyr61 - cysteine rich protein 61, Mid1ip1 - mid1 interacting protein 1 (gastrulat…
GO:0061844	antimicrobial humoral immune response mediated by antimicrobial peptide	0.000692	0.0292	9.58	8047	21	160	4	[Cxcl1 - chemokine (c-x-c motif) ligand 1, Pf4 - platelet factor 4, Cxcl2 - chemokine (c-x-c motif) ligand 2, Ccl2 - chemokine (c-c motif) ligand 2]
GO:0044419	interspecies interaction between organisms	0.000705	0.0296	3.16	8047	175	160	11	[Cxcl1 - chemokine (c-x-c motif) ligand 1, Apoe - apolipoprotein e, Ccl4 - chemokine (c-c motif) ligand 4, Axl - axl receptor tyrosine kinase, Nrp1 - neuropilin 1, Itgav - integrin alpha v, Pf4 - platelet factor 4, Cxcl2 - chemokine (c-x-c motif) ligand 2, Gas6 - growth arrest specific 6, Ccl2 - chemokine (c-c motif) ligand 2, Vcam1 - vascular cell adhesion molecule 1]
GO:0045321	leukocyte activation	0.000728	0.0305	2.57	8047	294	160	15	[C5ar1 - complement component 5a receptor 1, Axl - axl receptor tyrosine kinase, Itgav - integrin alpha v, Cd74 - cd74 antigen (invariant polypeptide of major histocompatibility complex, class ii antigen-associated), Gpr183 - g protein-coupled receptor 183, Dclre1c - dna cross-link repair 1c, pso2 homolog (s. cerevisiae), Wwp1 - ww domain containing e3 ubiquitin protein ligase 1, P2rx7 - purinerg…
GO:0043523	regulation of neuron apoptotic process	0.000744	0.0311	3.38	8047	149	160	10	[C5ar1 - complement component 5a receptor 1, Apoe - apolipoprotein e, Ccl3 - chemokine (c-c motif) ligand 3, Nr4a2 - nuclear receptor subfamily 4, group a, member 2, Axl - axl receptor tyrosine kinase, Nrp1 - neuropilin 1, Ccl12 - chemokine (c-c motif) ligand 12, Nr4a3 - nuclear receptor subfamily 4, group a, member 3, Mt1 - metallothionein 1, Hmox1 - heme oxygenase (decycling) 1]
GO:0046649	lymphocyte activation	0.000757	0.0315	2.79	8047	234	160	13	[Axl - axl receptor tyrosine kinase, Itgav - integrin alpha v, Cd74 - cd74 antigen (invariant polypeptide of major histocompatibility complex, class ii antigen-associated), Gpr183 - g protein-coupled receptor 183, Dclre1c - dna cross-link repair 1c, pso2 homolog (s. cerevisiae), Wwp1 - ww domain containing e3 ubiquitin protein ligase 1, P2rx7 - purinergic receptor p2x, ligand-gated ion channel, 7…
GO:0002460	adaptive immune response based on somatic recombination of immune receptors built from immunoglobulin superfamily domains	0.000803	0.0333	5.39	8047	56	160	6	[Fcgr2b - fc receptor, igg, low affinity iib, H2-Ab1 - histocompatibility 2, class ii antigen a, beta 1, Cd74 - cd74 antigen (invariant polypeptide of major histocompatibility complex, class ii antigen-associated), C3ar1 - complement component 3a receptor 1, Ctsc - cathepsin c, Fcgr1 - fc receptor, igg, high affinity i]
GO:0030282	bone mineralization	0.000833	0.0344	9.14	8047	22	160	4	[Bmp2 - bone morphogenetic protein 2, Ptgs2 - prostaglandin-endoperoxide synthase 2, Mtss1 - metastasis suppressor 1, Mmp13 - matrix metallopeptidase 13]
GO:0048839	inner ear development	0.000833	0.0343	9.14	8047	22	160	4	[Bmp2 - bone morphogenetic protein 2, Mapkapk2 - map kinase-activated protein kinase 2, Ifi204 - interferon activated gene 204, Maf - avian musculoaponeurotic fibrosarcoma (v-maf) as42 oncogene homolog]
GO:0034405	response to fluid shear stress	0.000833	0.0342	9.14	8047	22	160	4	[P2rx7 - purinergic receptor p2x, ligand-gated ion channel, 7, Ptgs2 - prostaglandin-endoperoxide synthase 2, Mtss1 - metastasis suppressor 1, Cited2 - cbp/p300-interacting transactivator, with glu/asp-rich carboxy-terminal domain, 2]
GO:2000251	positive regulation of actin cytoskeleton reorganization	0.000835	0.0342	15.09	8047	10	160	3	[Baiap2 - brain-specific angiogenesis inhibitor 1-associated protein 2, Nrp1 - neuropilin 1, Stap1 - signal transducing adaptor family member 1]
GO:0070168	negative regulation of biomineral tissue development	0.000835	0.0341	15.09	8047	10	160	3	[Srgn - serglycin, Gas6 - growth arrest specific 6, Ccr1 - chemokine (c-c motif) receptor 1]
GO:0033690	positive regulation of osteoblast proliferation	0.000835	0.034	15.09	8047	10	160	3	[Itgav - integrin alpha v, Bmp2 - bone morphogenetic protein 2, Cyr61 - cysteine rich protein 61]
GO:0032731	positive regulation of interleukin-1 beta production	0.000862	0.035	6.62	8047	38	160	5	[Ccl3 - chemokine (c-c motif) ligand 3, P2rx7 - purinergic receptor p2x, ligand-gated ion channel, 7, Lilra5 - leukocyte immunoglobulin-like receptor, subfamily a (with tm domain), member 5, Ifi204 - interferon activated gene 204, Mndal - myeloid nuclear differentiation antigen like]
GO:0002761	regulation of myeloid leukocyte differentiation	0.000871	0.0353	4.51	8047	78	160	7	[Ccl3 - chemokine (c-c motif) ligand 3, Trib1 - tribbles homolog 1 (drosophila), Cd74 - cd74 antigen (invariant polypeptide of major histocompatibility complex, class ii antigen-associated), Pf4 - platelet factor 4, Kitl - kit ligand, Ccr1 - chemokine (c-c motif) receptor 1, Zfp36l1 - zinc finger protein 36, c3h type-like 1]
GO:0035556	intracellular signal transduction	0.000907	0.0366	1.91	8047	683	160	26	[Apoe - apolipoprotein e, Axl - axl receptor tyrosine kinase, Itgav - integrin alpha v, Gas6 - growth arrest specific 6, Ccr1 - chemokine (c-c motif) receptor 1, Rgl1 - ral guanine nucleotide dissociation stimulator,-like 1, Lacc1 - laccase (multicopper oxidoreductase) domain containing 1, Trib1 - tribbles homolog 1 (drosophila), Ier3 - immediate early response 3, Rap2b - rap2b, member of ras onc…
GO:0051128	regulation of cellular component organization	0.000946	0.038	1.56	8047	1447	160	45	[Cltc - clathrin, heavy polypeptide (hc), Ehd4 - eh-domain containing 4, Fcgr2b - fc receptor, igg, low affinity iib, Ccl24 - chemokine (c-c motif) ligand 24, Apoe - apolipoprotein e, Ccl3 - chemokine (c-c motif) ligand 3, Axl - axl receptor tyrosine kinase, Itgav - integrin alpha v, Bmp2 - bone morphogenetic protein 2, Gas6 - growth arrest specific 6, C230081A13Rik - riken cdna c230081a13 gene, …
GO:1905954	positive regulation of lipid localization	0.000969	0.0388	5.2	8047	58	160	6	[Ehd1 - eh-domain containing 1, Pltp - phospholipid transfer protein, Apoe - apolipoprotein e, Dab2 - disabled 2, mitogen-responsive phosphoprotein, Msr1 - macrophage scavenger receptor 1, P2rx7 - purinergic receptor p2x, ligand-gated ion channel, 7]

## Sheet: Pf4-B
GO Term	Description	P-value	FDR q-value	Enrichment	N	B	n	b	Genes
GO:0048583	regulation of response to stimulus	3.35e-12	4.32e-08	1.7	8068	1920	333	135	[Vsig4 - v-set and immunoglobulin domain containing 4, Pid1 - phosphotyrosine interaction domain containing 1, Abca1 - atp-binding cassette, sub-family a (abc1), member 1, Eps8 - epidermal growth factor receptor pathway substrate 8, App - amyloid beta (a4) precursor protein, Dtnbp1 - dystrobrevin binding protein 1, Sptbn1 - spectrin beta, non-erythrocytic 1, Crebrf - creb3 regulatory factor, Ctsc…
GO:0071310	cellular response to organic substance	1.84e-11	1.19e-07	2.28	8068	744	333	70	[Vim - vimentin, Mrc1 - mannose receptor, c type 1, Pid1 - phosphotyrosine interaction domain containing 1, Abca1 - atp-binding cassette, sub-family a (abc1), member 1, Eps8 - epidermal growth factor receptor pathway substrate 8, Foxp1 - forkhead box p1, App - amyloid beta (a4) precursor protein, Klf9 - kruppel-like factor 9, Snx6 - sorting nexin 6, Park2 - parkinson disease (autosomal recessive,…
GO:0070887	cellular response to chemical stimulus	4.06e-11	1.75e-07	2.1	8068	910	333	79	[Vim - vimentin, Mrc1 - mannose receptor, c type 1, Pid1 - phosphotyrosine interaction domain containing 1, Abca1 - atp-binding cassette, sub-family a (abc1), member 1, Eps8 - epidermal growth factor receptor pathway substrate 8, Foxp1 - forkhead box p1, App - amyloid beta (a4) precursor protein, Klf9 - kruppel-like factor 9, Snx6 - sorting nexin 6, Cpne8 - copine viii, Chp2 - calcineurin-like ef…
GO:0042221	response to chemical	1.61e-10	5.21e-07	1.84	8068	1302	333	99	[Vim - vimentin, Pid1 - phosphotyrosine interaction domain containing 1, Abca1 - atp-binding cassette, sub-family a (abc1), member 1, Eps8 - epidermal growth factor receptor pathway substrate 8, App - amyloid beta (a4) precursor protein, Aff3 - af4/fmr2 family, member 3, Crebrf - creb3 regulatory factor, Ctsc - cathepsin c, Snx6 - sorting nexin 6, Rps6ka3 - ribosomal protein s6 kinase polypeptide…
GO:0023051	regulation of signaling	6.69e-10	1.73e-06	1.71	8068	1589	333	112	[Eps15 - epidermal growth factor receptor pathway substrate 15, Pid1 - phosphotyrosine interaction domain containing 1, Abca1 - atp-binding cassette, sub-family a (abc1), member 1, Eps8 - epidermal growth factor receptor pathway substrate 8, App - amyloid beta (a4) precursor protein, Dtnbp1 - dystrobrevin binding protein 1, Sptbn1 - spectrin beta, non-erythrocytic 1, Crebrf - creb3 regulatory fac…
GO:0050896	response to stimulus	9.03e-10	1.95e-06	1.54	8068	2304	333	146	[Vim - vimentin, Pid1 - phosphotyrosine interaction domain containing 1, Abca1 - atp-binding cassette, sub-family a (abc1), member 1, Eps8 - epidermal growth factor receptor pathway substrate 8, App - amyloid beta (a4) precursor protein, Dtnbp1 - dystrobrevin binding protein 1, Aff3 - af4/fmr2 family, member 3, Cd163 - cd163 antigen, Crebrf - creb3 regulatory factor, Ctsc - cathepsin c, Snx6 - so…
GO:0043410	positive regulation of MAPK cascade	1.34e-09	2.47e-06	3.19	8068	258	333	34	[Ccl24 - chemokine (c-c motif) ligand 24, App - amyloid beta (a4) precursor protein, Ccl6 - chemokine (c-c motif) ligand 6, Ccl7 - chemokine (c-c motif) ligand 7, Ccl8 - chemokine (c-c motif) ligand 8, Timp2 - tissue inhibitor of metalloproteinase 2, Ccl9 - chemokine (c-c motif) ligand 9, Adam9 - a disintegrin and metallopeptidase domain 9 (meltrin gamma), Sash1 - sam and sh3 domain containing 1,…
GO:0045937	positive regulation of phosphate metabolic process	1.85e-09	2.99e-06	2.35	8068	556	333	54	[Pid1 - phosphotyrosine interaction domain containing 1, App - amyloid beta (a4) precursor protein, Dtnbp1 - dystrobrevin binding protein 1, Akap13 - a kinase (prka) anchor protein 13, Chp2 - calcineurin-like ef hand protein 2, Tmem106a - transmembrane protein 106a, Ednrb - endothelin receptor type b, Park2 - parkinson disease (autosomal recessive, juvenile) 2, parkin, Anxa2 - annexin a2, Cd36 - …
GO:0010562	positive regulation of phosphorus metabolic process	1.85e-09	2.66e-06	2.35	8068	556	333	54	[Pid1 - phosphotyrosine interaction domain containing 1, App - amyloid beta (a4) precursor protein, Dtnbp1 - dystrobrevin binding protein 1, Akap13 - a kinase (prka) anchor protein 13, Chp2 - calcineurin-like ef hand protein 2, Tmem106a - transmembrane protein 106a, Ednrb - endothelin receptor type b, Park2 - parkinson disease (autosomal recessive, juvenile) 2, parkin, Anxa2 - annexin a2, Cd36 - …
GO:0010646	regulation of cell communication	2.04e-09	2.63e-06	1.69	8068	1578	333	110	[Pid1 - phosphotyrosine interaction domain containing 1, Abca1 - atp-binding cassette, sub-family a (abc1), member 1, Eps8 - epidermal growth factor receptor pathway substrate 8, App - amyloid beta (a4) precursor protein, Dtnbp1 - dystrobrevin binding protein 1, Sptbn1 - spectrin beta, non-erythrocytic 1, Crebrf - creb3 regulatory factor, Ctsc - cathepsin c, Snx6 - sorting nexin 6, Arhgap18 - rho…
GO:0007165	signal transduction	4.28e-09	5.02e-06	1.7	8068	1498	333	105	[Vim - vimentin, Abca1 - atp-binding cassette, sub-family a (abc1), member 1, Eps8 - epidermal growth factor receptor pathway substrate 8, App - amyloid beta (a4) precursor protein, Arhgap15 - rho gtpase activating protein 15, Iqgap2 - iq motif containing gtpase activating protein 2, Sgpl1 - sphingosine phosphate lyase 1, Tom1 - target of myb1 homolog (chicken), Rps6ka3 - ribosomal protein s6 kin…
GO:0010033	response to organic substance	9.16e-09	9.86e-06	1.85	8068	1074	333	82	[Ifitm2 - interferon induced transmembrane protein 2, Vim - vimentin, Mrc1 - mannose receptor, c type 1, Pid1 - phosphotyrosine interaction domain containing 1, Abca1 - atp-binding cassette, sub-family a (abc1), member 1, Eps8 - epidermal growth factor receptor pathway substrate 8, Foxp1 - forkhead box p1, App - amyloid beta (a4) precursor protein, Aff3 - af4/fmr2 family, member 3, Crebrf - creb3…
GO:1902533	positive regulation of intracellular signal transduction	1.45e-08	1.44e-05	2.29	8068	540	333	51	[App - amyloid beta (a4) precursor protein, Spred1 - sprouty protein with evh-1 domain 1, related sequence, Akap13 - a kinase (prka) anchor protein 13, Chp2 - calcineurin-like ef hand protein 2, Tmem106a - transmembrane protein 106a, Park2 - parkinson disease (autosomal recessive, juvenile) 2, parkin, Cd36 - cd36 antigen, Itsn1 - intersectin 1 (sh3 domain protein 1a), Jak1 - janus kinase 1, Pdgfc…
GO:0009966	regulation of signal transduction	1.79e-08	1.65e-05	1.69	8068	1437	333	100	[Pid1 - phosphotyrosine interaction domain containing 1, Abca1 - atp-binding cassette, sub-family a (abc1), member 1, Eps8 - epidermal growth factor receptor pathway substrate 8, App - amyloid beta (a4) precursor protein, Dtnbp1 - dystrobrevin binding protein 1, Sptbn1 - spectrin beta, non-erythrocytic 1, Crebrf - creb3 regulatory factor, Ctsc - cathepsin c, Snx6 - sorting nexin 6, Spred1 - sprou…
GO:0048584	positive regulation of response to stimulus	2.35e-08	2.02e-05	1.81	8068	1096	333	82	[Fcna - ficolin a, Foxp1 - forkhead box p1, App - amyloid beta (a4) precursor protein, Pnp - purine-nucleoside phosphorylase, Crebrf - creb3 regulatory factor, Rftn1 - raftlin lipid raft linker 1, Ctsc - cathepsin c, Rps6ka3 - ribosomal protein s6 kinase polypeptide 3, Spred1 - sprouty protein with evh-1 domain 1, related sequence, Akap13 - a kinase (prka) anchor protein 13, Chp2 - calcineurin-li…
GO:0042327	positive regulation of phosphorylation	2.43e-08	1.97e-05	2.3	8068	516	333	49	[App - amyloid beta (a4) precursor protein, Dtnbp1 - dystrobrevin binding protein 1, Akap13 - a kinase (prka) anchor protein 13, Tmem106a - transmembrane protein 106a, Ednrb - endothelin receptor type b, Anxa2 - annexin a2, Cd36 - cd36 antigen, Prkag2 - protein kinase, amp-activated, gamma 2 non-catalytic subunit, Pdgfc - platelet-derived growth factor, c polypeptide, Fgfr1 - fibroblast growth fa…
GO:0040011	locomotion	4.83e-08	3.67e-05	2.38	8068	447	333	44	[Ccl24 - chemokine (c-c motif) ligand 24, Ext1 - exostoses (multiple) 1, Eps8 - epidermal growth factor receptor pathway substrate 8, Ccl6 - chemokine (c-c motif) ligand 6, Ccl7 - chemokine (c-c motif) ligand 7, Ccl8 - chemokine (c-c motif) ligand 8, Ccl9 - chemokine (c-c motif) ligand 9, Adam9 - a disintegrin and metallopeptidase domain 9 (meltrin gamma), Sgpl1 - sphingosine phosphate lyase 1, D…
GO:1901701	cellular response to oxygen-containing compound	4.91e-08	3.52e-05	2.45	8068	416	333	42	[Vim - vimentin, Mrc1 - mannose receptor, c type 1, Pid1 - phosphotyrosine interaction domain containing 1, Abca1 - atp-binding cassette, sub-family a (abc1), member 1, Ppp3ca - protein phosphatase 3, catalytic subunit, alpha isoform, Foxp1 - forkhead box p1, App - amyloid beta (a4) precursor protein, Ccl7 - chemokine (c-c motif) ligand 7, Casp4 - caspase 4, apoptosis-related cysteine peptidase, …
GO:0006952	defense response	5.84e-08	3.97e-05	2.26	8068	514	333	48	[Ifitm2 - interferon induced transmembrane protein 2, Ccl24 - chemokine (c-c motif) ligand 24, Rnasel - ribonuclease l (2', 5'-oligoisoadenylate synthetase-dependent), Ext1 - exostoses (multiple) 1, Fcna - ficolin a, App - amyloid beta (a4) precursor protein, Ccl6 - chemokine (c-c motif) ligand 6, Ccl7 - chemokine (c-c motif) ligand 7, Ecm1 - extracellular matrix protein 1, Casp4 - caspase 4, apo…
GO:0001934	positive regulation of protein phosphorylation	6.34e-08	4.09e-05	2.31	8068	483	333	46	[Ehd4 - eh-domain containing 4, Ccl24 - chemokine (c-c motif) ligand 24, App - amyloid beta (a4) precursor protein, Ccl6 - chemokine (c-c motif) ligand 6, Dtnbp1 - dystrobrevin binding protein 1, Ccl7 - chemokine (c-c motif) ligand 7, Ccl8 - chemokine (c-c motif) ligand 8, Timp2 - tissue inhibitor of metalloproteinase 2, Ccl9 - chemokine (c-c motif) ligand 9, Adam9 - a disintegrin and metallopept…
GO:0048870	cell motility	7.16e-08	4.4e-05	2.45	8068	406	333	41	[Ccl24 - chemokine (c-c motif) ligand 24, Ext1 - exostoses (multiple) 1, Eps8 - epidermal growth factor receptor pathway substrate 8, Ccl6 - chemokine (c-c motif) ligand 6, Ccl7 - chemokine (c-c motif) ligand 7, Ccl8 - chemokine (c-c motif) ligand 8, Ccl9 - chemokine (c-c motif) ligand 9, Adam9 - a disintegrin and metallopeptidase domain 9 (meltrin gamma), Sgpl1 - sphingosine phosphate lyase 1, D…
GO:0016477	cell migration	9.31e-08	5.47e-05	2.49	8068	379	333	39	[Ccl24 - chemokine (c-c motif) ligand 24, Ext1 - exostoses (multiple) 1, Eps8 - epidermal growth factor receptor pathway substrate 8, Ccl6 - chemokine (c-c motif) ligand 6, Ccl7 - chemokine (c-c motif) ligand 7, Ccl8 - chemokine (c-c motif) ligand 8, Ccl9 - chemokine (c-c motif) ligand 9, Adam9 - a disintegrin and metallopeptidase domain 9 (meltrin gamma), Sgpl1 - sphingosine phosphate lyase 1, D…
GO:0006897	endocytosis	1.04e-07	5.85e-05	2.92	8068	249	333	30	[Cltc - clathrin, heavy polypeptide (hc), Ehd4 - eh-domain containing 4, Eps15 - epidermal growth factor receptor pathway substrate 15, Mrc1 - mannose receptor, c type 1, Scamp1 - secretory carrier membrane protein 1, App - amyloid beta (a4) precursor protein, Atp6v1h - atpase, h+ transporting, lysosomal v1 subunit h, Dock1 - dedicator of cytokinesis 1, Anxa11 - annexin a11, Gas6 - growth arrest …
GO:0098657	import into cell	1.4e-07	7.54e-05	2.71	8068	295	333	33	[Cltc - clathrin, heavy polypeptide (hc), Ehd4 - eh-domain containing 4, Eps15 - epidermal growth factor receptor pathway substrate 15, Mrc1 - mannose receptor, c type 1, Scamp1 - secretory carrier membrane protein 1, App - amyloid beta (a4) precursor protein, Atp6v1h - atpase, h+ transporting, lysosomal v1 subunit h, Dock1 - dedicator of cytokinesis 1, Anxa11 - annexin a11, Gas6 - growth arrest …
GO:1902531	regulation of intracellular signal transduction	1.4e-07	7.25e-05	1.84	8068	933	333	71	[Abca1 - atp-binding cassette, sub-family a (abc1), member 1, Eps8 - epidermal growth factor receptor pathway substrate 8, App - amyloid beta (a4) precursor protein, Dtnbp1 - dystrobrevin binding protein 1, Spred1 - sprouty protein with evh-1 domain 1, related sequence, Arhgap18 - rho gtpase activating protein 18, Akap13 - a kinase (prka) anchor protein 13, Chp2 - calcineurin-like ef hand protein…
GO:0006928	movement of cell or subcellular component	1.46e-07	7.24e-05	2.17	8068	546	333	49	[Eps8 - epidermal growth factor receptor pathway substrate 8, Foxp1 - forkhead box p1, App - amyloid beta (a4) precursor protein, Dtnbp1 - dystrobrevin binding protein 1, Sgpl1 - sphingosine phosphate lyase 1, Tns1 - tensin 1, C230081A13Rik - riken cdna c230081a13 gene, Ednrb - endothelin receptor type b, Abcc1 - atp-binding cassette, sub-family c (cftr/mrp), member 1, Myo1e - myosin ie, Pstpip2 …
GO:0050793	regulation of developmental process	1.62e-07	7.73e-05	1.68	8068	1280	333	89	[Vim - vimentin, Eps8 - epidermal growth factor receptor pathway substrate 8, Foxp1 - forkhead box p1, App - amyloid beta (a4) precursor protein, Arhgap15 - rho gtpase activating protein 15, Dtnbp1 - dystrobrevin binding protein 1, Ecm1 - extracellular matrix protein 1, Pnp - purine-nucleoside phosphorylase, Sgpl1 - sphingosine phosphate lyase 1, Ctsc - cathepsin c, Spred1 - sprouty protein with …
GO:0022603	regulation of anatomical structure morphogenesis	2.81e-07	0.000129	2.15	8068	541	333	48	[Ccl24 - chemokine (c-c motif) ligand 24, Vim - vimentin, Ppp3ca - protein phosphatase 3, catalytic subunit, alpha isoform, Eps8 - epidermal growth factor receptor pathway substrate 8, Arhgap15 - rho gtpase activating protein 15, Dtnbp1 - dystrobrevin binding protein 1, Ecm1 - extracellular matrix protein 1, Ccl8 - chemokine (c-c motif) ligand 8, Adam9 - a disintegrin and metallopeptidase domain …
GO:0051716	cellular response to stimulus	4.2e-07	0.000187	1.59	8068	1528	333	100	[Vim - vimentin, Pid1 - phosphotyrosine interaction domain containing 1, Abca1 - atp-binding cassette, sub-family a (abc1), member 1, Eps8 - epidermal growth factor receptor pathway substrate 8, App - amyloid beta (a4) precursor protein, Dtnbp1 - dystrobrevin binding protein 1, Crebrf - creb3 regulatory factor, Snx6 - sorting nexin 6, Park2 - parkinson disease (autosomal recessive, juvenile) 2, p…
GO:0006954	inflammatory response	4.26e-07	0.000184	3.09	8068	196	333	25	[Ccl24 - chemokine (c-c motif) ligand 24, Ext1 - exostoses (multiple) 1, Ccl6 - chemokine (c-c motif) ligand 6, Ccl7 - chemokine (c-c motif) ligand 7, Casp4 - caspase 4, apoptosis-related cysteine peptidase, Ecm1 - extracellular matrix protein 1, Ccl8 - chemokine (c-c motif) ligand 8, Ccl9 - chemokine (c-c motif) ligand 9, Cd163 - cd163 antigen, Stab1 - stabilin 1, Sgms1 - sphingomyelin synthase …
GO:0023056	positive regulation of signaling	4.29e-07	0.000179	1.84	8068	867	333	66	[Eps15 - epidermal growth factor receptor pathway substrate 15, App - amyloid beta (a4) precursor protein, Dtnbp1 - dystrobrevin binding protein 1, Crebrf - creb3 regulatory factor, Ctsc - cathepsin c, Spred1 - sprouty protein with evh-1 domain 1, related sequence, Akap13 - a kinase (prka) anchor protein 13, Chp2 - calcineurin-like ef hand protein 2, Tmem106a - transmembrane protein 106a, Park2 -…
GO:0006935	chemotaxis	4.43e-07	0.000179	3.51	8068	145	333	21	[Ccl24 - chemokine (c-c motif) ligand 24, Plekhg5 - pleckstrin homology domain containing, family g (with rhogef domain) member 5, Ptafr - platelet-activating factor receptor, Nrp1 - neuropilin 1, Ccl6 - chemokine (c-c motif) ligand 6, Nrp2 - neuropilin 2, Ccl7 - chemokine (c-c motif) ligand 7, Ccl8 - chemokine (c-c motif) ligand 8, Ccl9 - chemokine (c-c motif) ligand 9, Pf4 - platelet factor 4, …
GO:0043408	regulation of MAPK cascade	5.89e-07	0.00023	2.39	8068	375	333	37	[Ccl24 - chemokine (c-c motif) ligand 24, App - amyloid beta (a4) precursor protein, Ccl6 - chemokine (c-c motif) ligand 6, Dtnbp1 - dystrobrevin binding protein 1, Ccl7 - chemokine (c-c motif) ligand 7, Ccl8 - chemokine (c-c motif) ligand 8, Timp2 - tissue inhibitor of metalloproteinase 2, Ccl9 - chemokine (c-c motif) ligand 9, Adam9 - a disintegrin and metallopeptidase domain 9 (meltrin gamma),…
GO:0042330	taxis	6.28e-07	0.000239	3.44	8068	148	333	21	[Ccl24 - chemokine (c-c motif) ligand 24, Plekhg5 - pleckstrin homology domain containing, family g (with rhogef domain) member 5, Ptafr - platelet-activating factor receptor, Nrp1 - neuropilin 1, Ccl6 - chemokine (c-c motif) ligand 6, Nrp2 - neuropilin 2, Ccl7 - chemokine (c-c motif) ligand 7, Ccl8 - chemokine (c-c motif) ligand 8, Ccl9 - chemokine (c-c motif) ligand 9, Pf4 - platelet factor 4, …
GO:0034097	response to cytokine	6.99e-07	0.000258	2.41	8068	362	333	36	[Ifitm2 - interferon induced transmembrane protein 2, Ccl24 - chemokine (c-c motif) ligand 24, Vim - vimentin, Mrc1 - mannose receptor, c type 1, Ext1 - exostoses (multiple) 1, Pid1 - phosphotyrosine interaction domain containing 1, Eps8 - epidermal growth factor receptor pathway substrate 8, App - amyloid beta (a4) precursor protein, Ccl6 - chemokine (c-c motif) ligand 6, Aff3 - af4/fmr2 family,…
GO:0009967	positive regulation of signal transduction	7.34e-07	0.000263	1.88	8068	788	333	61	[App - amyloid beta (a4) precursor protein, Crebrf - creb3 regulatory factor, Ctsc - cathepsin c, Spred1 - sprouty protein with evh-1 domain 1, related sequence, Akap13 - a kinase (prka) anchor protein 13, Chp2 - calcineurin-like ef hand protein 2, Tmem106a - transmembrane protein 106a, Park2 - parkinson disease (autosomal recessive, juvenile) 2, parkin, Trps1 - trichorhinophalangeal syndrome i (…
GO:0060326	cell chemotaxis	1.16e-06	0.000406	3.92	8068	105	333	17	[Ccl24 - chemokine (c-c motif) ligand 24, Plekhg5 - pleckstrin homology domain containing, family g (with rhogef domain) member 5, Nrp1 - neuropilin 1, Ccl6 - chemokine (c-c motif) ligand 6, Ccl7 - chemokine (c-c motif) ligand 7, Ccl8 - chemokine (c-c motif) ligand 8, Ccl9 - chemokine (c-c motif) ligand 9, Pf4 - platelet factor 4, Gas6 - growth arrest specific 6, Anxa1 - annexin a1, Vav3 - vav 3 …
GO:0010647	positive regulation of cell communication	1.49e-06	0.000506	1.8	8068	860	333	64	[App - amyloid beta (a4) precursor protein, Dtnbp1 - dystrobrevin binding protein 1, Crebrf - creb3 regulatory factor, Ctsc - cathepsin c, Spred1 - sprouty protein with evh-1 domain 1, related sequence, Akap13 - a kinase (prka) anchor protein 13, Chp2 - calcineurin-like ef hand protein 2, Tmem106a - transmembrane protein 106a, Park2 - parkinson disease (autosomal recessive, juvenile) 2, parkin, T…
GO:2000145	regulation of cell motility	1.52e-06	0.000503	2.13	8068	488	333	43	[Ccl24 - chemokine (c-c motif) ligand 24, Vim - vimentin, Ppp3ca - protein phosphatase 3, catalytic subunit, alpha isoform, App - amyloid beta (a4) precursor protein, Ecm1 - extracellular matrix protein 1, Mctp1 - multiple c2 domains, transmembrane 1, Adam9 - a disintegrin and metallopeptidase domain 9 (meltrin gamma), Mitf - microphthalmia-associated transcription factor, Sash1 - sam and sh3 dom…
GO:0042325	regulation of phosphorylation	1.65e-06	0.000533	1.83	8068	807	333	61	[Pid1 - phosphotyrosine interaction domain containing 1, App - amyloid beta (a4) precursor protein, Dtnbp1 - dystrobrevin binding protein 1, Spred1 - sprouty protein with evh-1 domain 1, related sequence, Akap13 - a kinase (prka) anchor protein 13, Tmem106a - transmembrane protein 106a, Ednrb - endothelin receptor type b, Park2 - parkinson disease (autosomal recessive, juvenile) 2, parkin, Atxn1 …
GO:0048869	cellular developmental process	2.23e-06	0.000704	1.62	8068	1257	333	84	[Vim - vimentin, Pid1 - phosphotyrosine interaction domain containing 1, Foxp1 - forkhead box p1, App - amyloid beta (a4) precursor protein, Dtnbp1 - dystrobrevin binding protein 1, Ecm1 - extracellular matrix protein 1, Sgpl1 - sphingosine phosphate lyase 1, C230081A13Rik - riken cdna c230081a13 gene, Spred1 - sprouty protein with evh-1 domain 1, related sequence, Tcf12 - transcription factor 12…
GO:0071346	cellular response to interferon-gamma	2.69e-06	0.000829	4.7	8068	67	333	13	[Mrc1 - mannose receptor, c type 1, Vim - vimentin, Ccl24 - chemokine (c-c motif) ligand 24, Gbp7 - guanylate binding protein 7, Ccl6 - chemokine (c-c motif) ligand 6, Ccl7 - chemokine (c-c motif) ligand 7, Ccl8 - chemokine (c-c motif) ligand 8, Dapk1 - death associated protein kinase 1, Ccl9 - chemokine (c-c motif) ligand 9, Rab11fip5 - rab11 family interacting protein 5 (class i), Capg - cappin…
GO:0001932	regulation of protein phosphorylation	2.79e-06	0.000838	1.86	8068	728	333	56	[Pid1 - phosphotyrosine interaction domain containing 1, App - amyloid beta (a4) precursor protein, Dtnbp1 - dystrobrevin binding protein 1, Spred1 - sprouty protein with evh-1 domain 1, related sequence, Akap13 - a kinase (prka) anchor protein 13, Tmem106a - transmembrane protein 106a, Ednrb - endothelin receptor type b, Park2 - parkinson disease (autosomal recessive, juvenile) 2, parkin, Anxa2 …
GO:0051270	regulation of cellular component movement	3.04e-06	0.000891	2.06	8068	518	333	44	[Ccl24 - chemokine (c-c motif) ligand 24, Vim - vimentin, Ppp3ca - protein phosphatase 3, catalytic subunit, alpha isoform, App - amyloid beta (a4) precursor protein, Ecm1 - extracellular matrix protein 1, Mctp1 - multiple c2 domains, transmembrane 1, Adam9 - a disintegrin and metallopeptidase domain 9 (meltrin gamma), Mitf - microphthalmia-associated transcription factor, Sash1 - sam and sh3 dom…
GO:0045595	regulation of cell differentiation	3.18e-06	0.000914	1.74	8068	917	333	66	[Vim - vimentin, Foxp1 - forkhead box p1, App - amyloid beta (a4) precursor protein, Dtnbp1 - dystrobrevin binding protein 1, Pnp - purine-nucleoside phosphorylase, Spred1 - sprouty protein with evh-1 domain 1, related sequence, Pdlim5 - pdz and lim domain 5, Tcf12 - transcription factor 12, Akap13 - a kinase (prka) anchor protein 13, Ednrb - endothelin receptor type b, Park2 - parkinson disease …
GO:0051093	negative regulation of developmental process	3.2e-06	0.000899	2.08	8068	502	333	43	[Vim - vimentin, Ppp3ca - protein phosphatase 3, catalytic subunit, alpha isoform, Foxp1 - forkhead box p1, App - amyloid beta (a4) precursor protein, Dtnbp1 - dystrobrevin binding protein 1, Ecm1 - extracellular matrix protein 1, Ccl9 - chemokine (c-c motif) ligand 9, Gas6 - growth arrest specific 6, Stk3 - serine/threonine kinase 3, Ctsc - cathepsin c, Spred1 - sprouty protein with evh-1 domain…
GO:0071495	cellular response to endogenous stimulus	3.51e-06	0.000964	2.39	8068	324	333	32	[Vim - vimentin, Ext1 - exostoses (multiple) 1, Pid1 - phosphotyrosine interaction domain containing 1, App - amyloid beta (a4) precursor protein, Ptpn12 - protein tyrosine phosphatase, non-receptor type 12, Casp4 - caspase 4, apoptosis-related cysteine peptidase, Anxa5 - annexin a5, Klf9 - kruppel-like factor 9, Snx6 - sorting nexin 6, Tbc1d4 - tbc1 domain family, member 4, Pde4d - phosphodieste…
GO:0051239	regulation of multicellular organismal process	3.66e-06	0.000986	1.54	8068	1475	333	94	[Vsig4 - v-set and immunoglobulin domain containing 4, Vim - vimentin, Abca1 - atp-binding cassette, sub-family a (abc1), member 1, Foxp1 - forkhead box p1, App - amyloid beta (a4) precursor protein, Dtnbp1 - dystrobrevin binding protein 1, Sptbn1 - spectrin beta, non-erythrocytic 1, Ecm1 - extracellular matrix protein 1, Pnp - purine-nucleoside phosphorylase, Sgpl1 - sphingosine phosphate lyase …
GO:0031401	positive regulation of protein modification process	3.8e-06	0.001	1.92	8068	645	333	51	[App - amyloid beta (a4) precursor protein, Dtnbp1 - dystrobrevin binding protein 1, Akap13 - a kinase (prka) anchor protein 13, Tmem106a - transmembrane protein 106a, Ednrb - endothelin receptor type b, Park2 - parkinson disease (autosomal recessive, juvenile) 2, parkin, Anxa2 - annexin a2, Rab3gap2 - rab3 gtpase activating protein subunit 2, Cd36 - cd36 antigen, Prkag2 - protein kinase, amp-act…
GO:0040012	regulation of locomotion	4.11e-06	0.00106	2.03	8068	524	333	44	[Ccl24 - chemokine (c-c motif) ligand 24, Vim - vimentin, Ppp3ca - protein phosphatase 3, catalytic subunit, alpha isoform, App - amyloid beta (a4) precursor protein, Ecm1 - extracellular matrix protein 1, Mctp1 - multiple c2 domains, transmembrane 1, Adam9 - a disintegrin and metallopeptidase domain 9 (meltrin gamma), Mitf - microphthalmia-associated transcription factor, Sash1 - sam and sh3 dom…
GO:0035556	intracellular signal transduction	4.75e-06	0.0012	1.87	8068	686	333	53	[Abca1 - atp-binding cassette, sub-family a (abc1), member 1, Eps8 - epidermal growth factor receptor pathway substrate 8, App - amyloid beta (a4) precursor protein, Pnp - purine-nucleoside phosphorylase, Rps6ka3 - ribosomal protein s6 kinase polypeptide 3, Arhgap18 - rho gtpase activating protein 18, Akap13 - a kinase (prka) anchor protein 13, Ednrb - endothelin receptor type b, Cd36 - cd36 anti…
GO:0048518	positive regulation of biological process	4.82e-06	0.0012	1.32	8068	3021	333	164	[Eps15 - epidermal growth factor receptor pathway substrate 15, Vim - vimentin, Pid1 - phosphotyrosine interaction domain containing 1, Abca1 - atp-binding cassette, sub-family a (abc1), member 1, Eps8 - epidermal growth factor receptor pathway substrate 8, App - amyloid beta (a4) precursor protein, Dtnbp1 - dystrobrevin binding protein 1, Sptbn1 - spectrin beta, non-erythrocytic 1, Iqgap2 - iq m…
GO:0030335	positive regulation of cell migration	5.99e-06	0.00146	2.41	8068	301	333	30	[Ccl24 - chemokine (c-c motif) ligand 24, Ppp3ca - protein phosphatase 3, catalytic subunit, alpha isoform, App - amyloid beta (a4) precursor protein, Adam9 - a disintegrin and metallopeptidase domain 9 (meltrin gamma), Sash1 - sam and sh3 domain containing 1, Dock1 - dedicator of cytokinesis 1, Gas6 - growth arrest specific 6, Rreb1 - ras responsive element binding protein 1, Dab2 - disabled 2, …
GO:0002548	monocyte chemotaxis	6.29e-06	0.0015	8.93	8068	19	333	7	[Ccl24 - chemokine (c-c motif) ligand 24, Ccl6 - chemokine (c-c motif) ligand 6, Ccl7 - chemokine (c-c motif) ligand 7, Ccl8 - chemokine (c-c motif) ligand 8, Ccl9 - chemokine (c-c motif) ligand 9, Anxa1 - annexin a1, Ccl2 - chemokine (c-c motif) ligand 2]
GO:0034341	response to interferon-gamma	6.32e-06	0.00148	4.09	8068	83	333	14	[Mrc1 - mannose receptor, c type 1, Vim - vimentin, Ifitm2 - interferon induced transmembrane protein 2, Ccl24 - chemokine (c-c motif) ligand 24, Gbp7 - guanylate binding protein 7, Ccl6 - chemokine (c-c motif) ligand 6, Ccl7 - chemokine (c-c motif) ligand 7, Ccl8 - chemokine (c-c motif) ligand 8, Dapk1 - death associated protein kinase 1, Ccl9 - chemokine (c-c motif) ligand 9, Rab11fip5 - rab11 …
GO:0019220	regulation of phosphate metabolic process	7.22e-06	0.00167	1.72	8068	901	333	64	[Pid1 - phosphotyrosine interaction domain containing 1, App - amyloid beta (a4) precursor protein, Dtnbp1 - dystrobrevin binding protein 1, Spred1 - sprouty protein with evh-1 domain 1, related sequence, Akap13 - a kinase (prka) anchor protein 13, Chp2 - calcineurin-like ef hand protein 2, Tmem106a - transmembrane protein 106a, Ednrb - endothelin receptor type b, Park2 - parkinson disease (autos…
GO:0051174	regulation of phosphorus metabolic process	7.49e-06	0.0017	1.72	8068	902	333	64	[Pid1 - phosphotyrosine interaction domain containing 1, App - amyloid beta (a4) precursor protein, Dtnbp1 - dystrobrevin binding protein 1, Spred1 - sprouty protein with evh-1 domain 1, related sequence, Akap13 - a kinase (prka) anchor protein 13, Chp2 - calcineurin-like ef hand protein 2, Tmem106a - transmembrane protein 106a, Ednrb - endothelin receptor type b, Park2 - parkinson disease (autos…
GO:2000147	positive regulation of cell motility	7.8e-06	0.00174	2.38	8068	305	333	30	[Ccl24 - chemokine (c-c motif) ligand 24, Ppp3ca - protein phosphatase 3, catalytic subunit, alpha isoform, App - amyloid beta (a4) precursor protein, Adam9 - a disintegrin and metallopeptidase domain 9 (meltrin gamma), Sash1 - sam and sh3 domain containing 1, Dock1 - dedicator of cytokinesis 1, Gas6 - growth arrest specific 6, Rreb1 - ras responsive element binding protein 1, Dab2 - disabled 2, …
GO:0051336	regulation of hydrolase activity	8.15e-06	0.00179	1.98	8068	538	333	44	[Sbf2 - set binding factor 2, Ccl24 - chemokine (c-c motif) ligand 24, App - amyloid beta (a4) precursor protein, Arhgap15 - rho gtpase activating protein 15, Ccl6 - chemokine (c-c motif) ligand 6, Ccl7 - chemokine (c-c motif) ligand 7, Iqgap2 - iq motif containing gtpase activating protein 2, Ecm1 - extracellular matrix protein 1, Dapk1 - death associated protein kinase 1, Ccl8 - chemokine (c-c …
GO:0030334	regulation of cell migration	8.98e-06	0.00193	2.06	8068	471	333	40	[Ccl24 - chemokine (c-c motif) ligand 24, Vim - vimentin, Ppp3ca - protein phosphatase 3, catalytic subunit, alpha isoform, App - amyloid beta (a4) precursor protein, Ecm1 - extracellular matrix protein 1, Mctp1 - multiple c2 domains, transmembrane 1, Adam9 - a disintegrin and metallopeptidase domain 9 (meltrin gamma), Mitf - microphthalmia-associated transcription factor, Sash1 - sam and sh3 dom…
GO:0051241	negative regulation of multicellular organismal process	1.18e-05	0.00251	1.88	8068	617	333	48	[Vsig4 - v-set and immunoglobulin domain containing 4, Vim - vimentin, Ppp3ca - protein phosphatase 3, catalytic subunit, alpha isoform, Foxp1 - forkhead box p1, App - amyloid beta (a4) precursor protein, Dtnbp1 - dystrobrevin binding protein 1, Ecm1 - extracellular matrix protein 1, Gas6 - growth arrest specific 6, Anxa4 - annexin a4, Anxa5 - annexin a5, Stk3 - serine/threonine kinase 3, Ctsc - …
GO:0050730	regulation of peptidyl-tyrosine phosphorylation	1.21e-05	0.00253	3.18	8068	137	333	18	[Ehd4 - eh-domain containing 4, Nrp1 - neuropilin 1, App - amyloid beta (a4) precursor protein, Pdgfc - platelet-derived growth factor, c polypeptide, Iqgap1 - iq motif containing gtpase activating protein 1, Gas6 - growth arrest specific 6, Cd44 - cd44 antigen, Egfr - epidermal growth factor receptor, Sh3bp5 - sh3-domain binding protein 5 (btk-associated), Igf1 - insulin-like growth factor 1, Pa…
GO:0051272	positive regulation of cellular component movement	1.3e-05	0.00267	2.32	8068	313	333	30	[Ccl24 - chemokine (c-c motif) ligand 24, Ppp3ca - protein phosphatase 3, catalytic subunit, alpha isoform, App - amyloid beta (a4) precursor protein, Adam9 - a disintegrin and metallopeptidase domain 9 (meltrin gamma), Sash1 - sam and sh3 domain containing 1, Dock1 - dedicator of cytokinesis 1, Gas6 - growth arrest specific 6, Rreb1 - ras responsive element binding protein 1, Dab2 - disabled 2, …
GO:0019935	cyclic-nucleotide-mediated signaling	1.39e-05	0.00281	5.89	8068	37	333	9	[Abca1 - atp-binding cassette, sub-family a (abc1), member 1, Akap13 - a kinase (prka) anchor protein 13, App - amyloid beta (a4) precursor protein, Ednrb - endothelin receptor type b, Lpar1 - lysophosphatidic acid receptor 1, Gnaq - guanine nucleotide binding protein, alpha q polypeptide, Pf4 - platelet factor 4, Pde7b - phosphodiesterase 7b, Cd36 - cd36 antigen]
GO:0065007	biological regulation	1.55e-05	0.00307	1.17	8068	5124	333	247	[Vsig4 - v-set and immunoglobulin domain containing 4, Sbf2 - set binding factor 2, Eps15 - epidermal growth factor receptor pathway substrate 15, Abca1 - atp-binding cassette, sub-family a (abc1), member 1, Eps8 - epidermal growth factor receptor pathway substrate 8, Arhgap15 - rho gtpase activating protein 15, Aff3 - af4/fmr2 family, member 3, Sgpl1 - sphingosine phosphate lyase 1, Crebrf - cre…
GO:0030595	leukocyte chemotaxis	1.55e-05	0.00304	4.04	8068	78	333	13	[Ccl24 - chemokine (c-c motif) ligand 24, Ccl6 - chemokine (c-c motif) ligand 6, Ccl7 - chemokine (c-c motif) ligand 7, Ccl8 - chemokine (c-c motif) ligand 8, Ccl9 - chemokine (c-c motif) ligand 9, Pf4 - platelet factor 4, Gas6 - growth arrest specific 6, Anxa1 - annexin a1, Vav3 - vav 3 oncogene, Alox5 - arachidonate 5-lipoxygenase, Pde4d - phosphodiesterase 4d, camp specific, Ednrb - endothelin…
GO:0071621	granulocyte chemotaxis	1.66e-05	0.0032	5.15	8068	47	333	10	[Ccl24 - chemokine (c-c motif) ligand 24, Pde4d - phosphodiesterase 4d, camp specific, Ccl6 - chemokine (c-c motif) ligand 6, Ccl7 - chemokine (c-c motif) ligand 7, Ccl8 - chemokine (c-c motif) ligand 8, Ccl9 - chemokine (c-c motif) ligand 9, Pf4 - platelet factor 4, Anxa1 - annexin a1, Ccl2 - chemokine (c-c motif) ligand 2, Vav3 - vav 3 oncogene]
GO:1901700	response to oxygen-containing compound	1.67e-05	0.00317	1.88	8068	607	333	47	[Vim - vimentin, Mrc1 - mannose receptor, c type 1, Pid1 - phosphotyrosine interaction domain containing 1, Ext1 - exostoses (multiple) 1, Abca1 - atp-binding cassette, sub-family a (abc1), member 1, Ppp3ca - protein phosphatase 3, catalytic subunit, alpha isoform, Foxp1 - forkhead box p1, App - amyloid beta (a4) precursor protein, Ccl7 - chemokine (c-c motif) ligand 7, Casp4 - caspase 4, apoptos…
GO:0048247	lymphocyte chemotaxis	1.91e-05	0.00358	7.71	8068	22	333	7	[Ccl24 - chemokine (c-c motif) ligand 24, Ccl6 - chemokine (c-c motif) ligand 6, Ccl7 - chemokine (c-c motif) ligand 7, Ccl8 - chemokine (c-c motif) ligand 8, Ccl9 - chemokine (c-c motif) ligand 9, Gas6 - growth arrest specific 6, Ccl2 - chemokine (c-c motif) ligand 2]
GO:0071674	mononuclear cell migration	1.91e-05	0.00353	7.71	8068	22	333	7	[Ccl24 - chemokine (c-c motif) ligand 24, Ccl6 - chemokine (c-c motif) ligand 6, Ccl7 - chemokine (c-c motif) ligand 7, Ccl8 - chemokine (c-c motif) ligand 8, Ccl9 - chemokine (c-c motif) ligand 9, Anxa1 - annexin a1, Ccl2 - chemokine (c-c motif) ligand 2]
GO:0040017	positive regulation of locomotion	2.13e-05	0.00388	2.26	8068	321	333	30	[Ccl24 - chemokine (c-c motif) ligand 24, Ppp3ca - protein phosphatase 3, catalytic subunit, alpha isoform, App - amyloid beta (a4) precursor protein, Adam9 - a disintegrin and metallopeptidase domain 9 (meltrin gamma), Sash1 - sam and sh3 domain containing 1, Dock1 - dedicator of cytokinesis 1, Gas6 - growth arrest specific 6, Rreb1 - ras responsive element binding protein 1, Dab2 - disabled 2, …
GO:0097435	supramolecular fiber organization	2.29e-05	0.0041	2.6	8068	214	333	23	[Pstpip2 - proline-serine-threonine phosphatase-interacting protein 2, Tppp3 - tubulin polymerization-promoting protein family member 3, Vim - vimentin, Ext1 - exostoses (multiple) 1, Ripk1 - receptor (tnfrsf)-interacting serine-threonine kinase 1, Eps8 - epidermal growth factor receptor pathway substrate 8, Rnd3 - rho family gtpase 3, App - amyloid beta (a4) precursor protein, Arhgap6 - rho gtpa…
GO:2000026	regulation of multicellular organismal development	2.35e-05	0.00416	1.63	8068	993	333	67	[Vim - vimentin, Foxp1 - forkhead box p1, App - amyloid beta (a4) precursor protein, Dtnbp1 - dystrobrevin binding protein 1, Ecm1 - extracellular matrix protein 1, Pnp - purine-nucleoside phosphorylase, Ctsc - cathepsin c, Spred1 - sprouty protein with evh-1 domain 1, related sequence, Pdlim5 - pdz and lim domain 5, Tcf12 - transcription factor 12, Ednrb - endothelin receptor type b, Park2 - par…
GO:0016049	cell growth	2.45e-05	0.00427	4.94	8068	49	333	10	[Emp3 - epithelial membrane protein 3, Pdlim5 - pdz and lim domain 5, Akap13 - a kinase (prka) anchor protein 13, Nrp1 - neuropilin 1, App - amyloid beta (a4) precursor protein, Nrp2 - neuropilin 2, Iqgap1 - iq motif containing gtpase activating protein 1, Raph1 - ras association (ralgds/af-6) and pleckstrin homology domains 1, Zeb2 - zinc finger e-box binding homeobox 2, Emp1 - epithelial membra…
GO:0043207	response to external biotic stimulus	2.75e-05	0.00474	2.03	8068	442	333	37	[Ifitm2 - interferon induced transmembrane protein 2, Vim - vimentin, Mrc1 - mannose receptor, c type 1, Rnasel - ribonuclease l (2', 5'-oligoisoadenylate synthetase-dependent), Ext1 - exostoses (multiple) 1, Abca1 - atp-binding cassette, sub-family a (abc1), member 1, App - amyloid beta (a4) precursor protein, Adam9 - a disintegrin and metallopeptidase domain 9 (meltrin gamma), Nlrc5 - nlr famil…
GO:0010038	response to metal ion	2.76e-05	0.00469	3.12	8068	132	333	17	[Mt2 - metallothionein 2, Ppp3ca - protein phosphatase 3, catalytic subunit, alpha isoform, Gphn - gephyrin, Iqgap1 - iq motif containing gtpase activating protein 1, Clic4 - chloride intracellular channel 4 (mitochondrial), Adam9 - a disintegrin and metallopeptidase domain 9 (meltrin gamma), Egfr - epidermal growth factor receptor, Anxa11 - annexin a11, Anxa5 - annexin a5, Cpne8 - copine viii, T…
GO:0007186	G protein-coupled receptor signaling pathway	3e-05	0.00503	2.88	8068	160	333	19	[Ccl24 - chemokine (c-c motif) ligand 24, Ptafr - platelet-activating factor receptor, Abca1 - atp-binding cassette, sub-family a (abc1), member 1, App - amyloid beta (a4) precursor protein, Ccl6 - chemokine (c-c motif) ligand 6, Ccl7 - chemokine (c-c motif) ligand 7, Iqgap2 - iq motif containing gtpase activating protein 2, Ccl8 - chemokine (c-c motif) ligand 8, Ccl9 - chemokine (c-c motif) liga…
GO:0009617	response to bacterium	3e-05	0.00497	2.88	8068	160	333	19	[Mt2 - metallothionein 2, Iigp1 - interferon inducible gtpase 1, Gbp7 - guanylate binding protein 7, App - amyloid beta (a4) precursor protein, Rbpj - recombination signal binding protein for immunoglobulin kappa j region, Lyz2 - lysozyme 2, Lyz1 - lysozyme 1, Nlrc5 - nlr family, card domain containing 5, Wfdc17 - wap four-disulfide core domain 17, Colec12 - collectin sub-family member 12, Bank1 …
GO:0034612	response to tumor necrosis factor	3.3e-05	0.0054	4.04	8068	72	333	12	[Ccl24 - chemokine (c-c motif) ligand 24, Tank - traf family member-associated nf-kappa b activator, Pid1 - phosphotyrosine interaction domain containing 1, Ripk1 - receptor (tnfrsf)-interacting serine-threonine kinase 1, Ccl6 - chemokine (c-c motif) ligand 6, Aff3 - af4/fmr2 family, member 3, Ccl7 - chemokine (c-c motif) ligand 7, Ccl8 - chemokine (c-c motif) ligand 8, Ccl9 - chemokine (c-c moti…
GO:0032502	developmental process	3.4e-05	0.00549	1.38	8068	2092	333	119	[Vim - vimentin, Pid1 - phosphotyrosine interaction domain containing 1, App - amyloid beta (a4) precursor protein, Dtnbp1 - dystrobrevin binding protein 1, Aff3 - af4/fmr2 family, member 3, Sgpl1 - sphingosine phosphate lyase 1, Pdlim5 - pdz and lim domain 5, Tcf12 - transcription factor 12, Spred1 - sprouty protein with evh-1 domain 1, related sequence, Tcf4 - transcription factor 4, B4galt6 - …
GO:0070555	response to interleukin-1	3.54e-05	0.00564	4.75	8068	51	333	10	[Ccl24 - chemokine (c-c motif) ligand 24, Tank - traf family member-associated nf-kappa b activator, App - amyloid beta (a4) precursor protein, Ccl6 - chemokine (c-c motif) ligand 6, Ccl7 - chemokine (c-c motif) ligand 7, Ccl8 - chemokine (c-c motif) ligand 8, Ccl9 - chemokine (c-c motif) ligand 9, Anxa1 - annexin a1, Ccl2 - chemokine (c-c motif) ligand 2, Irf1 - interferon regulatory factor 1]
GO:0051240	positive regulation of multicellular organismal process	3.55e-05	0.00559	1.65	8068	908	333	62	[Vim - vimentin, Abca1 - atp-binding cassette, sub-family a (abc1), member 1, App - amyloid beta (a4) precursor protein, Sptbn1 - spectrin beta, non-erythrocytic 1, Ecm1 - extracellular matrix protein 1, Pnp - purine-nucleoside phosphorylase, Tcf12 - transcription factor 12, Ednrb - endothelin receptor type b, Park2 - parkinson disease (autosomal recessive, juvenile) 2, parkin, Atxn1 - ataxin 1, …
GO:0019932	second-messenger-mediated signaling	4.01e-05	0.00624	3.71	8068	85	333	13	[Mt2 - metallothionein 2, Abca1 - atp-binding cassette, sub-family a (abc1), member 1, Ppp3ca - protein phosphatase 3, catalytic subunit, alpha isoform, App - amyloid beta (a4) precursor protein, Gnaq - guanine nucleotide binding protein, alpha q polypeptide, Pf4 - platelet factor 4, Akap13 - a kinase (prka) anchor protein 13, Ednrb - endothelin receptor type b, Lpar1 - lysophosphatidic acid rece…
GO:0043087	regulation of GTPase activity	4.01e-05	0.00617	2.65	8068	192	333	21	[Rap1gds1 - rap1, gtp-gdp dissociation stimulator 1, Sbf2 - set binding factor 2, Ccl24 - chemokine (c-c motif) ligand 24, Snx9 - sorting nexin 9, Arhgap15 - rho gtpase activating protein 15, Arhgap6 - rho gtpase activating protein 6, Ccl6 - chemokine (c-c motif) ligand 6, Ccl7 - chemokine (c-c motif) ligand 7, Iqgap2 - iq motif containing gtpase activating protein 2, Iqgap1 - iq motif containing…
GO:0050789	regulation of biological process	4.03e-05	0.00613	1.17	8068	4886	333	236	[Vsig4 - v-set and immunoglobulin domain containing 4, Eps15 - epidermal growth factor receptor pathway substrate 15, Abca1 - atp-binding cassette, sub-family a (abc1), member 1, Eps8 - epidermal growth factor receptor pathway substrate 8, Arhgap15 - rho gtpase activating protein 15, Aff3 - af4/fmr2 family, member 3, Sgpl1 - sphingosine phosphate lyase 1, Crebrf - creb3 regulatory factor, Tom1 - …
GO:0097530	granulocyte migration	4.22e-05	0.00634	4.66	8068	52	333	10	[Ccl24 - chemokine (c-c motif) ligand 24, Pde4d - phosphodiesterase 4d, camp specific, Ccl6 - chemokine (c-c motif) ligand 6, Ccl7 - chemokine (c-c motif) ligand 7, Ccl8 - chemokine (c-c motif) ligand 8, Ccl9 - chemokine (c-c motif) ligand 9, Pf4 - platelet factor 4, Anxa1 - annexin a1, Ccl2 - chemokine (c-c motif) ligand 2, Vav3 - vav 3 oncogene]
GO:0071347	cellular response to interleukin-1	4.35e-05	0.00646	5.87	8068	33	333	8	[Ccl24 - chemokine (c-c motif) ligand 24, Tank - traf family member-associated nf-kappa b activator, Ccl6 - chemokine (c-c motif) ligand 6, Ccl7 - chemokine (c-c motif) ligand 7, Ccl8 - chemokine (c-c motif) ligand 8, Ccl9 - chemokine (c-c motif) ligand 9, Ccl2 - chemokine (c-c motif) ligand 2, Irf1 - interferon regulatory factor 1]
GO:0050790	regulation of catalytic activity	4.46e-05	0.00655	1.6	8068	1013	333	67	[Sbf2 - set binding factor 2, App - amyloid beta (a4) precursor protein, Arhgap15 - rho gtpase activating protein 15, Dtnbp1 - dystrobrevin binding protein 1, Iqgap2 - iq motif containing gtpase activating protein 2, Ecm1 - extracellular matrix protein 1, Rps6ka3 - ribosomal protein s6 kinase polypeptide 3, Spred1 - sprouty protein with evh-1 domain 1, related sequence, Akap13 - a kinase (prka) a…
GO:0022610	biological adhesion	4.52e-05	0.00657	2.38	8068	254	333	25	[Ext1 - exostoses (multiple) 1, App - amyloid beta (a4) precursor protein, Adam9 - a disintegrin and metallopeptidase domain 9 (meltrin gamma), Gas6 - growth arrest specific 6, C230081A13Rik - riken cdna c230081a13 gene, Lyve1 - lymphatic vessel endothelial hyaluronan receptor 1, Ctnna1 - catenin (cadherin associated protein), alpha 1, Ctnnd1 - catenin (cadherin associated protein), delta 1, Ninj…
GO:0071345	cellular response to cytokine stimulus	4.68e-05	0.00672	2.29	8068	286	333	27	[Ccl24 - chemokine (c-c motif) ligand 24, Vim - vimentin, Mrc1 - mannose receptor, c type 1, Pid1 - phosphotyrosine interaction domain containing 1, Eps8 - epidermal growth factor receptor pathway substrate 8, Ccl6 - chemokine (c-c motif) ligand 6, Ccl7 - chemokine (c-c motif) ligand 7, Dapk1 - death associated protein kinase 1, Ccl8 - chemokine (c-c motif) ligand 8, Ccl9 - chemokine (c-c motif) …
GO:0070098	chemokine-mediated signaling pathway	4.84e-05	0.00687	6.78	8068	25	333	7	[Ccl24 - chemokine (c-c motif) ligand 24, Ccl6 - chemokine (c-c motif) ligand 6, Ccl7 - chemokine (c-c motif) ligand 7, Ccl8 - chemokine (c-c motif) ligand 8, Ccl9 - chemokine (c-c motif) ligand 9, Pf4 - platelet factor 4, Ccl2 - chemokine (c-c motif) ligand 2]
GO:0006898	receptor-mediated endocytosis	5.15e-05	0.00723	3.62	8068	87	333	13	[Cltc - clathrin, heavy polypeptide (hc), Ap2a2 - adaptor-related protein complex 2, alpha 2 subunit, Eps15 - epidermal growth factor receptor pathway substrate 15, Mrc1 - mannose receptor, c type 1, Snx9 - sorting nexin 9, Dnm1 - dynamin 1, Fchsd2 - fch and double sh3 domains 2, Lrp6 - low density lipoprotein receptor-related protein 6, Tfrc - transferrin receptor, Dab2 - disabled 2, mitogen-res…
GO:0051094	positive regulation of developmental process	5.4e-05	0.00751	1.74	8068	710	333	51	[Vim - vimentin, App - amyloid beta (a4) precursor protein, Ecm1 - extracellular matrix protein 1, Pnp - purine-nucleoside phosphorylase, Tcf12 - transcription factor 12, Park2 - parkinson disease (autosomal recessive, juvenile) 2, parkin, Tcf4 - transcription factor 4, Atxn1 - ataxin 1, Cd36 - cd36 antigen, Itsn1 - intersectin 1 (sh3 domain protein 1a), Atp2b1 - atpase, ca++ transporting, plasma…
GO:0080134	regulation of response to stress	5.61e-05	0.00771	1.67	8068	825	333	57	[Vsig4 - v-set and immunoglobulin domain containing 4, Foxp1 - forkhead box p1, App - amyloid beta (a4) precursor protein, Dtnbp1 - dystrobrevin binding protein 1, Pnp - purine-nucleoside phosphorylase, Crebrf - creb3 regulatory factor, Rftn1 - raftlin lipid raft linker 1, Ctsc - cathepsin c, Rps6ka3 - ribosomal protein s6 kinase polypeptide 3, Spred1 - sprouty protein with evh-1 domain 1, relate…
GO:0022604	regulation of cell morphogenesis	5.61e-05	0.00763	2.26	8068	289	333	27	[Ccl24 - chemokine (c-c motif) ligand 24, Vim - vimentin, Eps8 - epidermal growth factor receptor pathway substrate 8, Ppp3ca - protein phosphatase 3, catalytic subunit, alpha isoform, Arhgap15 - rho gtpase activating protein 15, Dtnbp1 - dystrobrevin binding protein 1, Dock1 - dedicator of cytokinesis 1, Gas7 - growth arrest specific 7, Rreb1 - ras responsive element binding protein 1, Arhgap18 …
GO:0001755	neural crest cell migration	5.76e-05	0.00775	8.08	8068	18	333	6	[Nrp1 - neuropilin 1, Nrp2 - neuropilin 2, Ednrb - endothelin receptor type b, Sema4a - sema domain, immunoglobulin domain (ig), transmembrane domain (tm) and short cytoplasmic domain, (semaphorin) 4a, Kitl - kit ligand, Zeb2 - zinc finger e-box binding homeobox 2]
GO:0006959	humoral immune response	5.93e-05	0.0079	4.49	8068	54	333	10	[Fcna - ficolin a, Wfdc17 - wap four-disulfide core domain 17, App - amyloid beta (a4) precursor protein, Rbpj - recombination signal binding protein for immunoglobulin kappa j region, Pf4 - platelet factor 4, Cfp - complement factor properdin, Ccl2 - chemokine (c-c motif) ligand 2, Cfh - complement component factor h, Alox5 - arachidonate 5-lipoxygenase, C4b - complement component 4b (chido bloo…
GO:0071356	cellular response to tumor necrosis factor	5.93e-05	0.00782	4.49	8068	54	333	10	[Ccl24 - chemokine (c-c motif) ligand 24, Tank - traf family member-associated nf-kappa b activator, Pid1 - phosphotyrosine interaction domain containing 1, Ripk1 - receptor (tnfrsf)-interacting serine-threonine kinase 1, Ccl6 - chemokine (c-c motif) ligand 6, Ccl7 - chemokine (c-c motif) ligand 7, Ccl8 - chemokine (c-c motif) ligand 8, Ccl9 - chemokine (c-c motif) ligand 9, Ccl2 - chemokine (c-c…
GO:0030593	neutrophil chemotaxis	6.15e-05	0.00803	4.96	8068	44	333	9	[Ccl24 - chemokine (c-c motif) ligand 24, Pde4d - phosphodiesterase 4d, camp specific, Ccl6 - chemokine (c-c motif) ligand 6, Ccl7 - chemokine (c-c motif) ligand 7, Ccl8 - chemokine (c-c motif) ligand 8, Ccl9 - chemokine (c-c motif) ligand 9, Pf4 - platelet factor 4, Ccl2 - chemokine (c-c motif) ligand 2, Vav3 - vav 3 oncogene]
GO:0048513	animal organ development	6.23e-05	0.00805	1.84	8068	566	333	43	[Adam19 - a disintegrin and metallopeptidase domain 19 (meltrin beta), Ext1 - exostoses (multiple) 1, Foxp1 - forkhead box p1, Dtnbp1 - dystrobrevin binding protein 1, Tiparp - tcdd-inducible poly(adp-ribose) polymerase, Gnaq - guanine nucleotide binding protein, alpha q polypeptide, Sgpl1 - sphingosine phosphate lyase 1, Mitf - microphthalmia-associated transcription factor, Anxa4 - annexin a4, …
GO:0050900	leukocyte migration	6.36e-05	0.00814	3.19	8068	114	333	15	[Ccl24 - chemokine (c-c motif) ligand 24, Ext1 - exostoses (multiple) 1, Eps8 - epidermal growth factor receptor pathway substrate 8, Ccl6 - chemokine (c-c motif) ligand 6, Ccl7 - chemokine (c-c motif) ligand 7, Ccl8 - chemokine (c-c motif) ligand 8, Ccl9 - chemokine (c-c motif) ligand 9, Pf4 - platelet factor 4, Gas6 - growth arrest specific 6, Anxa1 - annexin a1, Vav3 - vav 3 oncogene, Alox5 - …
GO:0035458	cellular response to interferon-beta	6.39e-05	0.00809	6.52	8068	26	333	7	[Iigp1 - interferon inducible gtpase 1, Gm4951 - predicted gene 4951, Irgm1 - immunity-related gtpase family m member 1, Ifi203 - interferon activated gene 203, Ifi204 - interferon activated gene 204, Irf1 - interferon regulatory factor 1, Mndal - myeloid nuclear differentiation antigen like]
GO:0003008	system process	6.49e-05	0.00815	2.02	8068	408	333	34	[Ext1 - exostoses (multiple) 1, Ppp3ca - protein phosphatase 3, catalytic subunit, alpha isoform, App - amyloid beta (a4) precursor protein, Gas6 - growth arrest specific 6, Immp2l - imp2 inner mitochondrial membrane peptidase-like (s. cerevisiae), Pde4d - phosphodiesterase 4d, camp specific, Dab2 - disabled 2, mitogen-responsive phosphoprotein, Ednrb - endothelin receptor type b, Park2 - parkins…
GO:0009607	response to biotic stimulus	6.5e-05	0.00807	1.95	8068	460	333	37	[Ifitm2 - interferon induced transmembrane protein 2, Vim - vimentin, Mrc1 - mannose receptor, c type 1, Rnasel - ribonuclease l (2', 5'-oligoisoadenylate synthetase-dependent), Ext1 - exostoses (multiple) 1, Abca1 - atp-binding cassette, sub-family a (abc1), member 1, App - amyloid beta (a4) precursor protein, Adam9 - a disintegrin and metallopeptidase domain 9 (meltrin gamma), Nlrc5 - nlr famil…
GO:0001961	positive regulation of cytokine-mediated signaling pathway	6.86e-05	0.00844	5.54	8068	35	333	8	[Ripk1 - receptor (tnfrsf)-interacting serine-threonine kinase 1, Parp14 - poly (adp-ribose) polymerase family, member 14, Park2 - parkinson disease (autosomal recessive, juvenile) 2, parkin, Casp4 - caspase 4, apoptosis-related cysteine peptidase, Irgm1 - immunity-related gtpase family m member 1, Nlrc5 - nlr family, card domain containing 5, Crebrf - creb3 regulatory factor, Gas6 - growth arres…
GO:0035456	response to interferon-beta	6.86e-05	0.00836	5.54	8068	35	333	8	[Ifitm2 - interferon induced transmembrane protein 2, Iigp1 - interferon inducible gtpase 1, Gm4951 - predicted gene 4951, Irgm1 - immunity-related gtpase family m member 1, Ifi203 - interferon activated gene 203, Ifi204 - interferon activated gene 204, Irf1 - interferon regulatory factor 1, Mndal - myeloid nuclear differentiation antigen like]
GO:0045785	positive regulation of cell adhesion	6.94e-05	0.00838	2.37	8068	245	333	24	[Adam19 - a disintegrin and metallopeptidase domain 19 (meltrin beta), Ptafr - platelet-activating factor receptor, Ppp3ca - protein phosphatase 3, catalytic subunit, alpha isoform, Jak1 - janus kinase 1, Nrp1 - neuropilin 1, Iqgap1 - iq motif containing gtpase activating protein 1, Adam9 - a disintegrin and metallopeptidase domain 9 (meltrin gamma), Pnp - purine-nucleoside phosphorylase, Dock1 -…
GO:0044803	multi-organism membrane organization	6.97e-05	0.00834	24.23	8068	3	333	3	[Gas6 - growth arrest specific 6, Fchsd2 - fch and double sh3 domains 2, Pi4ka - phosphatidylinositol 4-kinase, catalytic, alpha polypeptide]
GO:0010863	positive regulation of phospholipase C activity	7.24e-05	0.00859	10.1	8068	12	333	5	[Ptafr - platelet-activating factor receptor, Arhgap6 - rho gtpase activating protein 6, Fgfr1 - fibroblast growth factor receptor 1, Lpar1 - lysophosphatidic acid receptor 1, Gnaq - guanine nucleotide binding protein, alpha q polypeptide]
GO:0032879	regulation of localization	7.36e-05	0.00865	1.49	8068	1334	333	82	[Vim - vimentin, Eps15 - epidermal growth factor receptor pathway substrate 15, Pid1 - phosphotyrosine interaction domain containing 1, Abca1 - atp-binding cassette, sub-family a (abc1), member 1, App - amyloid beta (a4) precursor protein, Dtnbp1 - dystrobrevin binding protein 1, Sptbn1 - spectrin beta, non-erythrocytic 1, Ecm1 - extracellular matrix protein 1, Crebrf - creb3 regulatory factor, S…
GO:0051247	positive regulation of protein metabolic process	7.74e-05	0.00901	1.61	8068	932	333	62	[Vim - vimentin, App - amyloid beta (a4) precursor protein, Dtnbp1 - dystrobrevin binding protein 1, Crebrf - creb3 regulatory factor, Ctsc - cathepsin c, Akap13 - a kinase (prka) anchor protein 13, Tmem106a - transmembrane protein 106a, Ednrb - endothelin receptor type b, Park2 - parkinson disease (autosomal recessive, juvenile) 2, parkin, Anxa2 - annexin a2, Rcn3 - reticulocalbin 3, ef-hand cal…
GO:0051056	regulation of small GTPase mediated signal transduction	7.74e-05	0.00893	2.78	8068	157	333	18	[Plekhg5 - pleckstrin homology domain containing, family g (with rhogef domain) member 5, Abca1 - atp-binding cassette, sub-family a (abc1), member 1, Eps8 - epidermal growth factor receptor pathway substrate 8, Nrp1 - neuropilin 1, Timp2 - tissue inhibitor of metalloproteinase 2, Stard8 - start domain containing 8, Vav3 - vav 3 oncogene, Arhgap18 - rho gtpase activating protein 18, Akap13 - a ki…
GO:0048522	positive regulation of cellular process	7.97e-05	0.00912	1.29	8068	2738	333	146	[Eps15 - epidermal growth factor receptor pathway substrate 15, Vim - vimentin, Pid1 - phosphotyrosine interaction domain containing 1, Abca1 - atp-binding cassette, sub-family a (abc1), member 1, Eps8 - epidermal growth factor receptor pathway substrate 8, App - amyloid beta (a4) precursor protein, Dtnbp1 - dystrobrevin binding protein 1, Iqgap2 - iq motif containing gtpase activating protein 2,…
GO:0097529	myeloid leukocyte migration	8.1e-05	0.00919	3.98	8068	67	333	11	[Ccl24 - chemokine (c-c motif) ligand 24, Pde4d - phosphodiesterase 4d, camp specific, Ccl6 - chemokine (c-c motif) ligand 6, Ednrb - endothelin receptor type b, Ccl7 - chemokine (c-c motif) ligand 7, Ccl8 - chemokine (c-c motif) ligand 8, Ccl9 - chemokine (c-c motif) ligand 9, Pf4 - platelet factor 4, Anxa1 - annexin a1, Ccl2 - chemokine (c-c motif) ligand 2, Vav3 - vav 3 oncogene]
GO:0007155	cell adhesion	8.42e-05	0.00946	2.34	8068	248	333	24	[Ext1 - exostoses (multiple) 1, Nrp1 - neuropilin 1, App - amyloid beta (a4) precursor protein, Folr2 - folate receptor 2 (fetal), Lpp - lim domain containing preferred translocation partner in lipoma, Adam9 - a disintegrin and metallopeptidase domain 9 (meltrin gamma), Cd44 - cd44 antigen, Gas6 - growth arrest specific 6, Egfr - epidermal growth factor receptor, C230081A13Rik - riken cdna c23008…
GO:0001667	ameboidal-type cell migration	8.49e-05	0.00945	3.68	8068	79	333	12	[Plekhg5 - pleckstrin homology domain containing, family g (with rhogef domain) member 5, Lrp6 - low density lipoprotein receptor-related protein 6, Nrp1 - neuropilin 1, Nrp2 - neuropilin 2, Ednrb - endothelin receptor type b, Iqgap1 - iq motif containing gtpase activating protein 1, Pdlim1 - pdz and lim domain 1 (elfin), Sema4a - sema domain, immunoglobulin domain (ig), transmembrane domain (tm)…
GO:0040007	growth	8.84e-05	0.00977	2.66	8068	173	333	19	[Ext1 - exostoses (multiple) 1, Nrp1 - neuropilin 1, App - amyloid beta (a4) precursor protein, Nrp2 - neuropilin 2, Iqgap1 - iq motif containing gtpase activating protein 1, Ecm1 - extracellular matrix protein 1, Clic4 - chloride intracellular channel 4 (mitochondrial), Raph1 - ras association (ralgds/af-6) and pleckstrin homology domains 1, Sik3 - sik family kinase 3, Emp1 - epithelial membrane…
GO:0032501	multicellular organismal process	9.03e-05	0.00988	1.49	8068	1321	333	81	[Abca1 - atp-binding cassette, sub-family a (abc1), member 1, Eps8 - epidermal growth factor receptor pathway substrate 8, Foxp1 - forkhead box p1, App - amyloid beta (a4) precursor protein, Dtnbp1 - dystrobrevin binding protein 1, Ecm1 - extracellular matrix protein 1, Sgpl1 - sphingosine phosphate lyase 1, Rftn1 - raftlin lipid raft linker 1, Spred1 - sprouty protein with evh-1 domain 1, relate…
GO:0032270	positive regulation of cellular protein metabolic process	9.29e-05	0.0101	1.63	8068	879	333	59	[Vim - vimentin, App - amyloid beta (a4) precursor protein, Dtnbp1 - dystrobrevin binding protein 1, Ctsc - cathepsin c, Akap13 - a kinase (prka) anchor protein 13, Tmem106a - transmembrane protein 106a, Ednrb - endothelin receptor type b, Park2 - parkinson disease (autosomal recessive, juvenile) 2, parkin, Anxa2 - annexin a2, Rcn3 - reticulocalbin 3, ef-hand calcium binding domain, Rab3gap2 - ra…
GO:0009719	response to endogenous stimulus	9.82e-05	0.0106	1.95	8068	434	333	35	[Vim - vimentin, Pid1 - phosphotyrosine interaction domain containing 1, Ext1 - exostoses (multiple) 1, App - amyloid beta (a4) precursor protein, Ptpn12 - protein tyrosine phosphatase, non-receptor type 12, Casp4 - caspase 4, apoptosis-related cysteine peptidase, Timp2 - tissue inhibitor of metalloproteinase 2, Adam9 - a disintegrin and metallopeptidase domain 9 (meltrin gamma), Anxa5 - annexin …
GO:0072676	lymphocyte migration	0.000105	0.0112	5.24	8068	37	333	8	[Ccl24 - chemokine (c-c motif) ligand 24, Ext1 - exostoses (multiple) 1, Ccl6 - chemokine (c-c motif) ligand 6, Ccl7 - chemokine (c-c motif) ligand 7, Ccl8 - chemokine (c-c motif) ligand 8, Ccl9 - chemokine (c-c motif) ligand 9, Gas6 - growth arrest specific 6, Ccl2 - chemokine (c-c motif) ligand 2]
GO:0071417	cellular response to organonitrogen compound	0.000105	0.0111	2.48	8068	205	333	21	[Vim - vimentin, Pdgfc - platelet-derived growth factor, c polypeptide, App - amyloid beta (a4) precursor protein, Casp4 - caspase 4, apoptosis-related cysteine peptidase, Egfr - epidermal growth factor receptor, Anxa5 - annexin a5, Snx6 - sorting nexin 6, Tbc1d4 - tbc1 domain family, member 4, Capn2 - calpain 2, Pde4d - phosphodiesterase 4d, camp specific, Myo5a - myosin va, Ctnna1 - catenin (ca…
GO:0032101	regulation of response to external stimulus	0.00011	0.0116	1.97	8068	419	333	34	[Vsig4 - v-set and immunoglobulin domain containing 4, Ccl24 - chemokine (c-c motif) ligand 24, App - amyloid beta (a4) precursor protein, Casp4 - caspase 4, apoptosis-related cysteine peptidase, Sash1 - sam and sh3 domain containing 1, Gas6 - growth arrest specific 6, Anxa5 - annexin a5, Ctsc - cathepsin c, Ednrb - endothelin receptor type b, Abcc1 - atp-binding cassette, sub-family c (cftr/mrp)…
GO:0051592	response to calcium ion	0.000112	0.0116	4.18	8068	58	333	10	[Cpne8 - copine viii, Ppp3ca - protein phosphatase 3, catalytic subunit, alpha isoform, Chp2 - calcineurin-like ef hand protein 2, Iqgap1 - iq motif containing gtpase activating protein 1, Clic4 - chloride intracellular channel 4 (mitochondrial), Adam9 - a disintegrin and metallopeptidase domain 9 (meltrin gamma), Egfr - epidermal growth factor receptor, Anxa11 - annexin a11, Anxa5 - annexin a5, …
GO:1900274	regulation of phospholipase C activity	0.000114	0.0118	9.32	8068	13	333	5	[Ptafr - platelet-activating factor receptor, Arhgap6 - rho gtpase activating protein 6, Fgfr1 - fibroblast growth factor receptor 1, Lpar1 - lysophosphatidic acid receptor 1, Gnaq - guanine nucleotide binding protein, alpha q polypeptide]
GO:0043406	positive regulation of MAP kinase activity	0.000115	0.0118	3.03	8068	120	333	15	[Ripk1 - receptor (tnfrsf)-interacting serine-threonine kinase 1, App - amyloid beta (a4) precursor protein, Pdgfc - platelet-derived growth factor, c polypeptide, Mdfic - myod family inhibitor domain containing, Fgfr1 - fibroblast growth factor receptor 1, Iqgap1 - iq motif containing gtpase activating protein 1, Adam9 - a disintegrin and metallopeptidase domain 9 (meltrin gamma), Sash1 - sam an…
GO:0007166	cell surface receptor signaling pathway	0.000123	0.0125	1.7	8068	714	333	50	[Ifitm2 - interferon induced transmembrane protein 2, App - amyloid beta (a4) precursor protein, Sgpl1 - sphingosine phosphate lyase 1, Rftn1 - raftlin lipid raft linker 1, Myo1e - myosin ie, Itm2b - integral membrane protein 2b, Trps1 - trichorhinophalangeal syndrome i (human), Cd36 - cd36 antigen, Jak1 - janus kinase 1, Pdgfc - platelet-derived growth factor, c polypeptide, Fgfr1 - fibroblast g…
GO:1990266	neutrophil migration	0.000126	0.0127	4.54	8068	48	333	9	[Ccl24 - chemokine (c-c motif) ligand 24, Pde4d - phosphodiesterase 4d, camp specific, Ccl6 - chemokine (c-c motif) ligand 6, Ccl7 - chemokine (c-c motif) ligand 7, Ccl8 - chemokine (c-c motif) ligand 8, Ccl9 - chemokine (c-c motif) ligand 9, Pf4 - platelet factor 4, Ccl2 - chemokine (c-c motif) ligand 2, Vav3 - vav 3 oncogene]
GO:0065009	regulation of molecular function	0.000127	0.0128	1.47	8068	1355	333	82	[Sbf2 - set binding factor 2, App - amyloid beta (a4) precursor protein, Arhgap15 - rho gtpase activating protein 15, Dtnbp1 - dystrobrevin binding protein 1, Iqgap2 - iq motif containing gtpase activating protein 2, Ecm1 - extracellular matrix protein 1, Rps6ka3 - ribosomal protein s6 kinase polypeptide 3, Spred1 - sprouty protein with evh-1 domain 1, related sequence, Akap13 - a kinase (prka) a…
GO:0048008	platelet-derived growth factor receptor signaling pathway	0.000136	0.0135	5.85	8068	29	333	7	[Nrp1 - neuropilin 1, Pdgfc - platelet-derived growth factor, c polypeptide, Iqgap1 - iq motif containing gtpase activating protein 1, Tiparp - tcdd-inducible poly(adp-ribose) polymerase, Ptprj - protein tyrosine phosphatase, receptor type, j, Myo1e - myosin ie, Sgpl1 - sphingosine phosphate lyase 1]
GO:0002376	immune system process	0.000136	0.0135	1.62	8068	852	333	57	[Ifitm2 - interferon induced transmembrane protein 2, Fcgrt - fc receptor, igg, alpha chain transporter, Eps8 - epidermal growth factor receptor pathway substrate 8, Fcna - ficolin a, Foxp1 - forkhead box p1, App - amyloid beta (a4) precursor protein, Rftn1 - raftlin lipid raft linker 1, Ctsc - cathepsin c, Rps6ka3 - ribosomal protein s6 kinase polypeptide 3, Tmem106a - transmembrane protein 106a…
GO:0007015	actin filament organization	0.000142	0.0139	2.85	8068	136	333	16	[Pstpip2 - proline-serine-threonine phosphatase-interacting protein 2, Eps8 - epidermal growth factor receptor pathway substrate 8, Rnd3 - rho family gtpase 3, Arhgap6 - rho gtpase activating protein 6, Iqgap2 - iq motif containing gtpase activating protein 2, Casp4 - caspase 4, apoptosis-related cysteine peptidase, Pdlim1 - pdz and lim domain 1 (elfin), Gas7 - growth arrest specific 7, Capg - ca…
GO:0042127	regulation of cell proliferation	0.000147	0.0143	1.64	8068	796	333	54	[Vsig4 - v-set and immunoglobulin domain containing 4, Vim - vimentin, Eps15 - epidermal growth factor receptor pathway substrate 15, Pid1 - phosphotyrosine interaction domain containing 1, Foxp1 - forkhead box p1, App - amyloid beta (a4) precursor protein, Ecm1 - extracellular matrix protein 1, Pnp - purine-nucleoside phosphorylase, Klf9 - kruppel-like factor 9, Chp2 - calcineurin-like ef hand p…
GO:0006955	immune response	0.000152	0.0146	1.93	8068	426	333	34	[Ifitm2 - interferon induced transmembrane protein 2, Ccl24 - chemokine (c-c motif) ligand 24, Ext1 - exostoses (multiple) 1, Fcgrt - fc receptor, igg, alpha chain transporter, Fcna - ficolin a, App - amyloid beta (a4) precursor protein, Ccl6 - chemokine (c-c motif) ligand 6, Ccl7 - chemokine (c-c motif) ligand 7, Casp4 - caspase 4, apoptosis-related cysteine peptidase, Ccl8 - chemokine (c-c moti…
GO:0046578	regulation of Ras protein signal transduction	0.000155	0.0149	2.83	8068	137	333	16	[Plekhg5 - pleckstrin homology domain containing, family g (with rhogef domain) member 5, Abca1 - atp-binding cassette, sub-family a (abc1), member 1, Eps8 - epidermal growth factor receptor pathway substrate 8, Nrp1 - neuropilin 1, Timp2 - tissue inhibitor of metalloproteinase 2, Stard8 - start domain containing 8, Vav3 - vav 3 oncogene, Akap13 - a kinase (prka) anchor protein 13, Arhgef3 - rho …
GO:0050731	positive regulation of peptidyl-tyrosine phosphorylation	0.000162	0.0154	3.25	8068	97	333	13	[Ehd4 - eh-domain containing 4, Nrp1 - neuropilin 1, App - amyloid beta (a4) precursor protein, Iqgap1 - iq motif containing gtpase activating protein 1, Gas6 - growth arrest specific 6, Cd44 - cd44 antigen, Igf1 - insulin-like growth factor 1, Parp14 - poly (adp-ribose) polymerase family, member 14, Ctnnd1 - catenin (cadherin associated protein), delta 1, Bank1 - b cell scaffold protein with ank…
GO:0030154	cell differentiation	0.000164	0.0155	1.59	8068	917	333	60	[Vim - vimentin, Foxp1 - forkhead box p1, Sgpl1 - sphingosine phosphate lyase 1, Spred1 - sprouty protein with evh-1 domain 1, related sequence, Tcf12 - transcription factor 12, Akap13 - a kinase (prka) anchor protein 13, Ednrb - endothelin receptor type b, Tcf4 - transcription factor 4, Myo1e - myosin ie, Trps1 - trichorhinophalangeal syndrome i (human), Zswim6 - zinc finger swim-type containing…
GO:0072677	eosinophil migration	0.000175	0.0164	12.11	8068	8	333	4	[Ccl24 - chemokine (c-c motif) ligand 24, Ccl7 - chemokine (c-c motif) ligand 7, Ccl8 - chemokine (c-c motif) ligand 8, Ccl2 - chemokine (c-c motif) ligand 2]
GO:0048245	eosinophil chemotaxis	0.000175	0.0163	12.11	8068	8	333	4	[Ccl24 - chemokine (c-c motif) ligand 24, Ccl7 - chemokine (c-c motif) ligand 7, Ccl8 - chemokine (c-c motif) ligand 8, Ccl2 - chemokine (c-c motif) ligand 2]
GO:1901653	cellular response to peptide	0.000176	0.0163	3.06	8068	111	333	14	[Vim - vimentin, App - amyloid beta (a4) precursor protein, Casp4 - caspase 4, apoptosis-related cysteine peptidase, Anxa5 - annexin a5, Snx6 - sorting nexin 6, Tbc1d4 - tbc1 domain family, member 4, Myo5a - myosin va, Igf1 - insulin-like growth factor 1, Dennd4c - denn/madd domain containing 4c, Abcc1 - atp-binding cassette, sub-family c (cftr/mrp), member 1, Hdac9 - histone deacetylase 9, Rab31…
GO:0031347	regulation of defense response	0.000182	0.0167	1.96	8068	395	333	32	[Vsig4 - v-set and immunoglobulin domain containing 4, Ccl24 - chemokine (c-c motif) ligand 24, App - amyloid beta (a4) precursor protein, Casp4 - caspase 4, apoptosis-related cysteine peptidase, Nlrc5 - nlr family, card domain containing 5, Ctsc - cathepsin c, Rftn1 - raftlin lipid raft linker 1, Rps6ka3 - ribosomal protein s6 kinase polypeptide 3, Ednrb - endothelin receptor type b, Parp14 - po…
GO:0043405	regulation of MAP kinase activity	0.000186	0.0169	2.6	8068	168	333	18	[Ripk1 - receptor (tnfrsf)-interacting serine-threonine kinase 1, App - amyloid beta (a4) precursor protein, Pdgfc - platelet-derived growth factor, c polypeptide, Mdfic - myod family inhibitor domain containing, Fgfr1 - fibroblast growth factor receptor 1, Dtnbp1 - dystrobrevin binding protein 1, Iqgap1 - iq motif containing gtpase activating protein 1, Adam9 - a disintegrin and metallopeptidase…
GO:0007610	behavior	0.000198	0.0179	2.27	8068	246	333	23	[Ext1 - exostoses (multiple) 1, Aldh2 - aldehyde dehydrogenase 2, mitochondrial, Eps8 - epidermal growth factor receptor pathway substrate 8, Dbi - diazepam binding inhibitor, Dnm1 - dynamin 1, Foxp1 - forkhead box p1, App - amyloid beta (a4) precursor protein, Gnaq - guanine nucleotide binding protein, alpha q polypeptide, Crebrf - creb3 regulatory factor, Plk2 - polo-like kinase 2, Egfr - epide…
GO:0060760	positive regulation of response to cytokine stimulus	0.000224	0.0201	4.73	8068	41	333	8	[Ripk1 - receptor (tnfrsf)-interacting serine-threonine kinase 1, Parp14 - poly (adp-ribose) polymerase family, member 14, Park2 - parkinson disease (autosomal recessive, juvenile) 2, parkin, Casp4 - caspase 4, apoptosis-related cysteine peptidase, Irgm1 - immunity-related gtpase family m member 1, Nlrc5 - nlr family, card domain containing 5, Crebrf - creb3 regulatory factor, Gas6 - growth arres…
GO:2000181	negative regulation of blood vessel morphogenesis	0.000228	0.0203	3.85	8068	63	333	10	[Spred1 - sprouty protein with evh-1 domain 1, related sequence, Tcf4 - transcription factor 4, Sema4a - sema domain, immunoglobulin domain (ig), transmembrane domain (tm) and short cytoplasmic domain, (semaphorin) 4a, Pf4 - platelet factor 4, Plk2 - polo-like kinase 2, Ccl2 - chemokine (c-c motif) ligand 2, Cd36 - cd36 antigen, Alox5 - arachidonate 5-lipoxygenase, Stab1 - stabilin 1, Xdh - xanth…
GO:0070374	positive regulation of ERK1 and ERK2 cascade	0.000244	0.0216	3.12	8068	101	333	13	[Ccl24 - chemokine (c-c motif) ligand 24, Nrp1 - neuropilin 1, App - amyloid beta (a4) precursor protein, Pdgfc - platelet-derived growth factor, c polypeptide, Ccl6 - chemokine (c-c motif) ligand 6, Ccl7 - chemokine (c-c motif) ligand 7, Ccl8 - chemokine (c-c motif) ligand 8, Ccl9 - chemokine (c-c motif) ligand 9, Gas6 - growth arrest specific 6, Cd44 - cd44 antigen, Egfr - epidermal growth fact…
GO:0010035	response to inorganic substance	0.000249	0.0219	2.33	8068	218	333	21	[Mt2 - metallothionein 2, Ripk1 - receptor (tnfrsf)-interacting serine-threonine kinase 1, Ppp3ca - protein phosphatase 3, catalytic subunit, alpha isoform, Gphn - gephyrin, Iqgap1 - iq motif containing gtpase activating protein 1, Clic4 - chloride intracellular channel 4 (mitochondrial), Adam9 - a disintegrin and metallopeptidase domain 9 (meltrin gamma), Anxa11 - annexin a11, Egfr - epidermal g…
GO:1901342	regulation of vasculature development	0.000249	0.0218	2.54	8068	172	333	18	[Ccl24 - chemokine (c-c motif) ligand 24, Jak1 - janus kinase 1, Nrp1 - neuropilin 1, Ecm1 - extracellular matrix protein 1, Sema4a - sema domain, immunoglobulin domain (ig), transmembrane domain (tm) and short cytoplasmic domain, (semaphorin) 4a, Pf4 - platelet factor 4, Sash1 - sam and sh3 domain containing 1, Plk2 - polo-like kinase 2, Anxa1 - annexin a1, Alox5 - arachidonate 5-lipoxygenase, S…
GO:0051704	multi-organism process	0.000255	0.0222	1.81	8068	510	333	38	[Ifitm2 - interferon induced transmembrane protein 2, Eps15 - epidermal growth factor receptor pathway substrate 15, Rnasel - ribonuclease l (2', 5'-oligoisoadenylate synthetase-dependent), Ext1 - exostoses (multiple) 1, App - amyloid beta (a4) precursor protein, Nlrc5 - nlr family, card domain containing 5, Gas6 - growth arrest specific 6, Fchsd2 - fch and double sh3 domains 2, Pi4ka - phosphati…
GO:1904646	cellular response to amyloid-beta	0.000263	0.0226	6.32	8068	23	333	6	[Snx6 - sorting nexin 6, Igf1 - insulin-like growth factor 1, App - amyloid beta (a4) precursor protein, Casp4 - caspase 4, apoptosis-related cysteine peptidase, Abcc1 - atp-binding cassette, sub-family c (cftr/mrp), member 1, Cd36 - cd36 antigen]
GO:1904645	response to amyloid-beta	0.000263	0.0225	6.32	8068	23	333	6	[Snx6 - sorting nexin 6, Igf1 - insulin-like growth factor 1, App - amyloid beta (a4) precursor protein, Casp4 - caspase 4, apoptosis-related cysteine peptidase, Abcc1 - atp-binding cassette, sub-family c (cftr/mrp), member 1, Cd36 - cd36 antigen]
GO:0071396	cellular response to lipid	0.000266	0.0226	2.45	8068	188	333	19	[Vim - vimentin, Mrc1 - mannose receptor, c type 1, Pid1 - phosphotyrosine interaction domain containing 1, Abca1 - atp-binding cassette, sub-family a (abc1), member 1, Foxp1 - forkhead box p1, Trerf1 - transcriptional regulating factor 1, Adam9 - a disintegrin and metallopeptidase domain 9 (meltrin gamma), Pf4 - platelet factor 4, Egfr - epidermal growth factor receptor, Anxa1 - annexin a1, Klf9…
GO:0032836	glomerular basement membrane development	0.00027	0.0228	18.17	8068	4	333	3	[Ext1 - exostoses (multiple) 1, Myo1e - myosin ie, Sulf2 - sulfatase 2]
GO:0007263	nitric oxide mediated signal transduction	0.00027	0.0227	18.17	8068	4	333	3	[Mt2 - metallothionein 2, Cd36 - cd36 antigen, Mt1 - metallothionein 1]
GO:0007435	salivary gland morphogenesis	0.00027	0.0225	18.17	8068	4	333	3	[Fgfr1 - fibroblast growth factor receptor 1, Ctnnd1 - catenin (cadherin associated protein), delta 1, Egfr - epidermal growth factor receptor]
GO:0033138	positive regulation of peptidyl-serine phosphorylation	0.000277	0.023	4.11	8068	53	333	9	[App - amyloid beta (a4) precursor protein, Tfrc - transferrin receptor, Fnip2 - folliculin interacting protein 2, Fnip1 - folliculin interacting protein 1, Cd44 - cd44 antigen, Egfr - epidermal growth factor receptor, Gas6 - growth arrest specific 6, Bcar3 - breast cancer anti-estrogen resistance 3, Smyd3 - set and mynd domain containing 3]
GO:0016192	vesicle-mediated transport	0.000282	0.0232	1.67	8068	681	333	47	[Cltc - clathrin, heavy polypeptide (hc), Ehd4 - eh-domain containing 4, Mrc1 - mannose receptor, c type 1, Eps15 - epidermal growth factor receptor pathway substrate 15, Abca1 - atp-binding cassette, sub-family a (abc1), member 1, Scamp1 - secretory carrier membrane protein 1, App - amyloid beta (a4) precursor protein, Dtnbp1 - dystrobrevin binding protein 1, Sptbn1 - spectrin beta, non-erythroc…
GO:0048588	developmental cell growth	0.000317	0.0259	4.51	8068	43	333	8	[Pdlim5 - pdz and lim domain 5, Akap13 - a kinase (prka) anchor protein 13, Nrp1 - neuropilin 1, App - amyloid beta (a4) precursor protein, Nrp2 - neuropilin 2, Iqgap1 - iq motif containing gtpase activating protein 1, Raph1 - ras association (ralgds/af-6) and pleckstrin homology domains 1, Zeb2 - zinc finger e-box binding homeobox 2]
GO:0098916	anterograde trans-synaptic signaling	0.000321	0.0261	4.04	8068	54	333	9	[Kif1b - kinesin family member 1b, Ext1 - exostoses (multiple) 1, Dnm1 - dynamin 1, Lrp6 - low density lipoprotein receptor-related protein 6, Myo5a - myosin va, Park2 - parkinson disease (autosomal recessive, juvenile) 2, parkin, Apba1 - amyloid beta (a4) precursor protein binding, family a, member 1, Exoc4 - exocyst complex component 4, Fchsd2 - fch and double sh3 domains 2]
GO:0007268	chemical synaptic transmission	0.000321	0.0259	4.04	8068	54	333	9	[Kif1b - kinesin family member 1b, Ext1 - exostoses (multiple) 1, Dnm1 - dynamin 1, Lrp6 - low density lipoprotein receptor-related protein 6, Myo5a - myosin va, Park2 - parkinson disease (autosomal recessive, juvenile) 2, parkin, Apba1 - amyloid beta (a4) precursor protein binding, family a, member 1, Exoc4 - exocyst complex component 4, Fchsd2 - fch and double sh3 domains 2]
GO:0019933	cAMP-mediated signaling	0.000323	0.026	5.14	8068	33	333	7	[Abca1 - atp-binding cassette, sub-family a (abc1), member 1, Akap13 - a kinase (prka) anchor protein 13, App - amyloid beta (a4) precursor protein, Lpar1 - lysophosphatidic acid receptor 1, Gnaq - guanine nucleotide binding protein, alpha q polypeptide, Pf4 - platelet factor 4, Pde7b - phosphodiesterase 7b]
GO:0007189	adenylate cyclase-activating G protein-coupled receptor signaling pathway	0.000338	0.027	6.06	8068	24	333	6	[Abca1 - atp-binding cassette, sub-family a (abc1), member 1, Akap13 - a kinase (prka) anchor protein 13, App - amyloid beta (a4) precursor protein, Lpar1 - lysophosphatidic acid receptor 1, Gnaq - guanine nucleotide binding protein, alpha q polypeptide, Pf4 - platelet factor 4]
GO:0019098	reproductive behavior	0.000348	0.0276	7.57	8068	16	333	5	[App - amyloid beta (a4) precursor protein, Thrb - thyroid hormone receptor beta, Aplp2 - amyloid beta (a4) precursor-like protein 2, Gnaq - guanine nucleotide binding protein, alpha q polypeptide, Crebrf - creb3 regulatory factor]
GO:0031399	regulation of protein modification process	0.000349	0.0275	1.53	8068	983	333	62	[Pid1 - phosphotyrosine interaction domain containing 1, App - amyloid beta (a4) precursor protein, Dtnbp1 - dystrobrevin binding protein 1, Spred1 - sprouty protein with evh-1 domain 1, related sequence, Akap13 - a kinase (prka) anchor protein 13, Tmem106a - transmembrane protein 106a, Ednrb - endothelin receptor type b, Park2 - parkinson disease (autosomal recessive, juvenile) 2, parkin, Anxa2 …
GO:0065008	regulation of biological quality	0.000351	0.0275	1.37	8068	1739	333	98	[Eps15 - epidermal growth factor receptor pathway substrate 15, Vim - vimentin, Pid1 - phosphotyrosine interaction domain containing 1, Abca1 - atp-binding cassette, sub-family a (abc1), member 1, Eps8 - epidermal growth factor receptor pathway substrate 8, App - amyloid beta (a4) precursor protein, Arhgap15 - rho gtpase activating protein 15, Dtnbp1 - dystrobrevin binding protein 1, Slc28a2 - so…
GO:0048878	chemical homeostasis	0.000387	0.0301	1.8	8068	484	333	36	[Ext1 - exostoses (multiple) 1, Abca1 - atp-binding cassette, sub-family a (abc1), member 1, Ppp3ca - protein phosphatase 3, catalytic subunit, alpha isoform, App - amyloid beta (a4) precursor protein, Gas6 - growth arrest specific 6, Chp2 - calcineurin-like ef hand protein 2, Ednrb - endothelin receptor type b, Ptprj - protein tyrosine phosphatase, receptor type, j, Acox1 - acyl-coenzyme a oxida…
GO:0007167	enzyme linked receptor protein signaling pathway	0.000407	0.0315	2.25	8068	226	333	21	[Ext1 - exostoses (multiple) 1, Jak1 - janus kinase 1, Nrp1 - neuropilin 1, Pdgfc - platelet-derived growth factor, c polypeptide, Fgfr1 - fibroblast growth factor receptor 1, Nrp2 - neuropilin 2, Iqgap1 - iq motif containing gtpase activating protein 1, Adam9 - a disintegrin and metallopeptidase domain 9 (meltrin gamma), Tiparp - tcdd-inducible poly(adp-ribose) polymerase, Sgpl1 - sphingosine ph…
GO:0050817	coagulation	0.00043	0.0331	5.81	8068	25	333	6	[Pros1 - protein s (alpha), Dtnbp1 - dystrobrevin binding protein 1, Ptprj - protein tyrosine phosphatase, receptor type, j, Gas6 - growth arrest specific 6, F13a1 - coagulation factor xiii, a1 subunit, Anxa5 - annexin a5]
GO:0007596	blood coagulation	0.00043	0.0329	5.81	8068	25	333	6	[Pros1 - protein s (alpha), Dtnbp1 - dystrobrevin binding protein 1, Ptprj - protein tyrosine phosphatase, receptor type, j, Gas6 - growth arrest specific 6, F13a1 - coagulation factor xiii, a1 subunit, Anxa5 - annexin a5]
GO:0035023	regulation of Rho protein signal transduction	0.000431	0.0328	3.56	8068	68	333	10	[Plekhg5 - pleckstrin homology domain containing, family g (with rhogef domain) member 5, Abca1 - atp-binding cassette, sub-family a (abc1), member 1, Eps8 - epidermal growth factor receptor pathway substrate 8, Akap13 - a kinase (prka) anchor protein 13, Arhgef3 - rho guanine nucleotide exchange factor (gef) 3, Nrp1 - neuropilin 1, Stard8 - start domain containing 8, Lpar1 - lysophosphatidic aci…
GO:0045807	positive regulation of endocytosis	0.000438	0.0331	2.8	8068	121	333	14	[Dnm1 - dynamin 1, Ppp3ca - protein phosphatase 3, catalytic subunit, alpha isoform, App - amyloid beta (a4) precursor protein, Dtnbp1 - dystrobrevin binding protein 1, Gas6 - growth arrest specific 6, Camk1d - calcium/calmodulin-dependent protein kinase id, Pros1 - protein s (alpha), Dab2 - disabled 2, mitogen-responsive phosphoprotein, Ptprj - protein tyrosine phosphatase, receptor type, j, Anx…
GO:0032870	cellular response to hormone stimulus	0.000464	0.0348	2.67	8068	136	333	15	[Pid1 - phosphotyrosine interaction domain containing 1, Trerf1 - transcriptional regulating factor 1, Egfr - epidermal growth factor receptor, Anxa1 - annexin a1, Anxa5 - annexin a5, Klf9 - kruppel-like factor 9, Tbc1d4 - tbc1 domain family, member 4, Myo5a - myosin va, Igf1 - insulin-like growth factor 1, Thrb - thyroid hormone receptor beta, Dennd4c - denn/madd domain containing 4c, Hdac9 - hi…
GO:0060191	regulation of lipase activity	0.000474	0.0354	4.85	8068	35	333	7	[Ptafr - platelet-activating factor receptor, Arhgap6 - rho gtpase activating protein 6, Fgfr1 - fibroblast growth factor receptor 1, Lpar1 - lysophosphatidic acid receptor 1, Gnaq - guanine nucleotide binding protein, alpha q polypeptide, Hdac9 - histone deacetylase 9, Anxa1 - annexin a1]
GO:1901343	negative regulation of vasculature development	0.000486	0.0361	3.51	8068	69	333	10	[Spred1 - sprouty protein with evh-1 domain 1, related sequence, Tcf4 - transcription factor 4, Sema4a - sema domain, immunoglobulin domain (ig), transmembrane domain (tm) and short cytoplasmic domain, (semaphorin) 4a, Pf4 - platelet factor 4, Plk2 - polo-like kinase 2, Ccl2 - chemokine (c-c motif) ligand 2, Cd36 - cd36 antigen, Alox5 - arachidonate 5-lipoxygenase, Stab1 - stabilin 1, Xdh - xanth…
GO:0043085	positive regulation of catalytic activity	0.000487	0.036	1.67	8068	640	333	44	[Ccl24 - chemokine (c-c motif) ligand 24, App - amyloid beta (a4) precursor protein, Ccl6 - chemokine (c-c motif) ligand 6, Ccl7 - chemokine (c-c motif) ligand 7, Dapk1 - death associated protein kinase 1, Timp2 - tissue inhibitor of metalloproteinase 2, Ccl8 - chemokine (c-c motif) ligand 8, Rapgef6 - rap guanine nucleotide exchange factor (gef) 6, Ccl9 - chemokine (c-c motif) ligand 9, Adam9 - …
GO:0048066	developmental pigmentation	0.000491	0.0361	9.69	8068	10	333	4	[Myo5a - myosin va, Ednrb - endothelin receptor type b, Gnaq - guanine nucleotide binding protein, alpha q polypeptide, Zeb2 - zinc finger e-box binding homeobox 2]
GO:0048268	clathrin coat assembly	0.000491	0.0359	9.69	8068	10	333	4	[Cltc - clathrin, heavy polypeptide (hc), Eps15 - epidermal growth factor receptor pathway substrate 15, Dab2 - disabled 2, mitogen-responsive phosphoprotein, Ap1b1 - adaptor protein complex ap-1, beta 1 subunit]
GO:0048731	system development	0.000502	0.0365	2.08	8068	279	333	24	[Ext1 - exostoses (multiple) 1, Zswim6 - zinc finger swim-type containing 6, Foxp1 - forkhead box p1, Nrp1 - neuropilin 1, Nrp2 - neuropilin 2, App - amyloid beta (a4) precursor protein, Gnaq - guanine nucleotide binding protein, alpha q polypeptide, Sema4a - sema domain, immunoglobulin domain (ig), transmembrane domain (tm) and short cytoplasmic domain, (semaphorin) 4a, Gas7 - growth arrest spec…
GO:0050678	regulation of epithelial cell proliferation	0.00051	0.0368	2.47	8068	167	333	17	[Ccl24 - chemokine (c-c motif) ligand 24, Foxp1 - forkhead box p1, Fgfr1 - fibroblast growth factor receptor 1, Nupr1 - nuclear protein transcription regulator 1, Ecm1 - extracellular matrix protein 1, Egfr - epidermal growth factor receptor, Alox5 - arachidonate 5-lipoxygenase, Rreb1 - ras responsive element binding protein 1, Klf9 - kruppel-like factor 9, Lrp6 - low density lipoprotein receptor…
GO:0051707	response to other organism	0.000526	0.0377	1.98	8068	331	333	27	[Rnasel - ribonuclease l (2', 5'-oligoisoadenylate synthetase-dependent), Ifitm2 - interferon induced transmembrane protein 2, Ext1 - exostoses (multiple) 1, App - amyloid beta (a4) precursor protein, Nlrc5 - nlr family, card domain containing 5, Wfdc17 - wap four-disulfide core domain 17, Ifi27l2a - interferon, alpha-inducible protein 27 like 2a, Colec12 - collectin sub-family member 12, Gas2l3 …
GO:0010517	regulation of phospholipase activity	0.00054	0.0385	5.59	8068	26	333	6	[Ptafr - platelet-activating factor receptor, Arhgap6 - rho gtpase activating protein 6, Fgfr1 - fibroblast growth factor receptor 1, Lpar1 - lysophosphatidic acid receptor 1, Gnaq - guanine nucleotide binding protein, alpha q polypeptide, Anxa1 - annexin a1]
GO:0032970	regulation of actin filament-based process	0.000549	0.039	2.25	8068	215	333	20	[Ccl24 - chemokine (c-c motif) ligand 24, Snx9 - sorting nexin 9, Eps8 - epidermal growth factor receptor pathway substrate 8, Nrp1 - neuropilin 1, Rnd3 - rho family gtpase 3, Arhgap6 - rho gtpase activating protein 6, Iqgap1 - iq motif containing gtpase activating protein 1, Sptbn1 - spectrin beta, non-erythrocytic 1, Iqgap2 - iq motif containing gtpase activating protein 2, Fchsd2 - fch and dou…
GO:0051258	protein polymerization	0.000568	0.0401	4.71	8068	36	333	7	[Pstpip2 - proline-serine-threonine phosphatase-interacting protein 2, Tppp3 - tubulin polymerization-promoting protein family member 3, Dnm1 - dynamin 1, Park2 - parkinson disease (autosomal recessive, juvenile) 2, parkin, Mtss1 - metastasis suppressor 1, Gas7 - growth arrest specific 7, Diap1 - diaphanous homolog 1 (drosophila)]
GO:0048589	developmental growth	0.000586	0.0411	2.44	8068	169	333	17	[Ext1 - exostoses (multiple) 1, Nrp1 - neuropilin 1, App - amyloid beta (a4) precursor protein, Nrp2 - neuropilin 2, Iqgap1 - iq motif containing gtpase activating protein 1, Ecm1 - extracellular matrix protein 1, Clic4 - chloride intracellular channel 4 (mitochondrial), Raph1 - ras association (ralgds/af-6) and pleckstrin homology domains 1, Sik3 - sik family kinase 3, Pdlim5 - pdz and lim domai…
GO:0032956	regulation of actin cytoskeleton organization	0.000618	0.0431	2.29	8068	201	333	19	[Ccl24 - chemokine (c-c motif) ligand 24, Snx9 - sorting nexin 9, Eps8 - epidermal growth factor receptor pathway substrate 8, Nrp1 - neuropilin 1, Rnd3 - rho family gtpase 3, Arhgap6 - rho gtpase activating protein 6, Iqgap1 - iq motif containing gtpase activating protein 1, Sptbn1 - spectrin beta, non-erythrocytic 1, Iqgap2 - iq motif containing gtpase activating protein 2, Fchsd2 - fch and dou…
GO:0009605	response to external stimulus	0.000622	0.0432	1.62	8068	686	333	46	[Ifitm2 - interferon induced transmembrane protein 2, Vim - vimentin, Mrc1 - mannose receptor, c type 1, Rnasel - ribonuclease l (2', 5'-oligoisoadenylate synthetase-dependent), Ext1 - exostoses (multiple) 1, Abca1 - atp-binding cassette, sub-family a (abc1), member 1, App - amyloid beta (a4) precursor protein, Adam9 - a disintegrin and metallopeptidase domain 9 (meltrin gamma), Fnip1 - folliculi…
GO:0099537	trans-synaptic signaling	0.000632	0.0437	3.7	8068	59	333	9	[Kif1b - kinesin family member 1b, Ext1 - exostoses (multiple) 1, Dnm1 - dynamin 1, Lrp6 - low density lipoprotein receptor-related protein 6, Myo5a - myosin va, Park2 - parkinson disease (autosomal recessive, juvenile) 2, parkin, Apba1 - amyloid beta (a4) precursor protein binding, family a, member 1, Exoc4 - exocyst complex component 4, Fchsd2 - fch and double sh3 domains 2]
GO:0051130	positive regulation of cellular component organization	0.000632	0.0435	1.59	8068	745	333	49	[Abca1 - atp-binding cassette, sub-family a (abc1), member 1, Eps8 - epidermal growth factor receptor pathway substrate 8, App - amyloid beta (a4) precursor protein, Dtnbp1 - dystrobrevin binding protein 1, Iqgap2 - iq motif containing gtpase activating protein 2, Park2 - parkinson disease (autosomal recessive, juvenile) 2, parkin, Anxa2 - annexin a2, Rab3gap2 - rab3 gtpase activating protein sub…
GO:0070372	regulation of ERK1 and ERK2 cascade	0.000636	0.0435	2.5	8068	155	333	16	[Ccl24 - chemokine (c-c motif) ligand 24, Nrp1 - neuropilin 1, App - amyloid beta (a4) precursor protein, Pdgfc - platelet-derived growth factor, c polypeptide, Ccl6 - chemokine (c-c motif) ligand 6, Ccl7 - chemokine (c-c motif) ligand 7, Ccl8 - chemokine (c-c motif) ligand 8, Ccl9 - chemokine (c-c motif) ligand 9, Gas6 - growth arrest specific 6, Cd44 - cd44 antigen, Egfr - epidermal growth fact…
GO:0045597	positive regulation of cell differentiation	0.000637	0.0433	1.71	8068	553	333	39	[Vim - vimentin, App - amyloid beta (a4) precursor protein, Ccl8 - chemokine (c-c motif) ligand 8, Timp2 - tissue inhibitor of metalloproteinase 2, Pnp - purine-nucleoside phosphorylase, Dock1 - dedicator of cytokinesis 1, Gas6 - growth arrest specific 6, Stk3 - serine/threonine kinase 3, Rreb1 - ras responsive element binding protein 1, Tcf12 - transcription factor 12, Dab2 - disabled 2, mitogen…
GO:0072376	protein activation cascade	0.000638	0.0432	6.73	8068	18	333	5	[Fcna - ficolin a, Cfp - complement factor properdin, F13a1 - coagulation factor xiii, a1 subunit, Cfh - complement component factor h, C4b - complement component 4b (chido blood group)]
GO:1901699	cellular response to nitrogen compound	0.000647	0.0435	2.17	8068	234	333	21	[Vim - vimentin, Pdgfc - platelet-derived growth factor, c polypeptide, App - amyloid beta (a4) precursor protein, Casp4 - caspase 4, apoptosis-related cysteine peptidase, Egfr - epidermal growth factor receptor, Anxa5 - annexin a5, Snx6 - sorting nexin 6, Tbc1d4 - tbc1 domain family, member 4, Capn2 - calpain 2, Pde4d - phosphodiesterase 4d, camp specific, Myo5a - myosin va, Ctnna1 - catenin (ca…
GO:0045634	regulation of melanocyte differentiation	0.000655	0.0439	14.54	8068	5	333	3	[Gnaq - guanine nucleotide binding protein, alpha q polypeptide, Kitl - kit ligand, Zeb2 - zinc finger e-box binding homeobox 2]
GO:0046055	dGMP catabolic process	0.000655	0.0436	14.54	8068	5	333	3	[Pnp - purine-nucleoside phosphorylase, Gda - guanine deaminase, Xdh - xanthine dehydrogenase]
GO:0009172	purine deoxyribonucleoside monophosphate catabolic process	0.000655	0.0434	14.54	8068	5	333	3	[Pnp - purine-nucleoside phosphorylase, Gda - guanine deaminase, Xdh - xanthine dehydrogenase]
GO:0010706	ganglioside biosynthetic process via lactosylceramide	0.000655	0.0432	14.54	8068	5	333	3	[B4galt5 - udp-gal:betaglcnac beta 1,4-galactosyltransferase, polypeptide 5, B4galt6 - udp-gal:betaglcnac beta 1,4-galactosyltransferase, polypeptide 6, St3gal1 - st3 beta-galactoside alpha-2,3-sialyltransferase 1]
GO:0046478	lactosylceramide metabolic process	0.000655	0.043	14.54	8068	5	333	3	[B4galt5 - udp-gal:betaglcnac beta 1,4-galactosyltransferase, polypeptide 5, B4galt6 - udp-gal:betaglcnac beta 1,4-galactosyltransferase, polypeptide 6, St3gal1 - st3 beta-galactoside alpha-2,3-sialyltransferase 1]
GO:1903580	positive regulation of ATP metabolic process	0.00067	0.0437	5.38	8068	27	333	6	[Pid1 - phosphotyrosine interaction domain containing 1, Igf1 - insulin-like growth factor 1, App - amyloid beta (a4) precursor protein, Park2 - parkinson disease (autosomal recessive, juvenile) 2, parkin, Nupr1 - nuclear protein transcription regulator 1, Zbtb20 - zinc finger and btb domain containing 20]
GO:0007599	hemostasis	0.00067	0.0435	5.38	8068	27	333	6	[Pros1 - protein s (alpha), Dtnbp1 - dystrobrevin binding protein 1, Ptprj - protein tyrosine phosphatase, receptor type, j, Gas6 - growth arrest specific 6, F13a1 - coagulation factor xiii, a1 subunit, Anxa5 - annexin a5]
GO:0043547	positive regulation of GTPase activity	0.000681	0.044	2.58	8068	141	333	15	[Rap1gds1 - rap1, gtp-gdp dissociation stimulator 1, Ccl24 - chemokine (c-c motif) ligand 24, Snx9 - sorting nexin 9, Arhgap6 - rho gtpase activating protein 6, Ccl6 - chemokine (c-c motif) ligand 6, Ccl7 - chemokine (c-c motif) ligand 7, Ccl8 - chemokine (c-c motif) ligand 8, Rapgef6 - rap guanine nucleotide exchange factor (gef) 6, Ccl9 - chemokine (c-c motif) ligand 9, Tbc1d4 - tbc1 domain fam…
GO:0110053	regulation of actin filament organization	0.000683	0.0439	2.48	8068	156	333	16	[Ccl24 - chemokine (c-c motif) ligand 24, Snx9 - sorting nexin 9, Eps8 - epidermal growth factor receptor pathway substrate 8, Nrp1 - neuropilin 1, Arhgap6 - rho gtpase activating protein 6, Sptbn1 - spectrin beta, non-erythrocytic 1, Iqgap2 - iq motif containing gtpase activating protein 2, Fchsd2 - fch and double sh3 domains 2, Capg - capping protein (actin filament), gelsolin-like, Arhgap18 - …
GO:0045765	regulation of angiogenesis	0.000683	0.0437	2.48	8068	156	333	16	[Ccl24 - chemokine (c-c motif) ligand 24, Jak1 - janus kinase 1, Nrp1 - neuropilin 1, Ecm1 - extracellular matrix protein 1, Sema4a - sema domain, immunoglobulin domain (ig), transmembrane domain (tm) and short cytoplasmic domain, (semaphorin) 4a, Pf4 - platelet factor 4, Sash1 - sam and sh3 domain containing 1, Plk2 - polo-like kinase 2, Anxa1 - annexin a1, Alox5 - arachidonate 5-lipoxygenase, S…
GO:0007169	transmembrane receptor protein tyrosine kinase signaling pathway	0.000683	0.0435	2.48	8068	156	333	16	[Ext1 - exostoses (multiple) 1, Nrp1 - neuropilin 1, Pdgfc - platelet-derived growth factor, c polypeptide, Fgfr1 - fibroblast growth factor receptor 1, Nrp2 - neuropilin 2, Iqgap1 - iq motif containing gtpase activating protein 1, Tiparp - tcdd-inducible poly(adp-ribose) polymerase, Sgpl1 - sphingosine phosphate lyase 1, Egfr - epidermal growth factor receptor, Dok2 - docking protein 2, Igf1 - i…
GO:0007267	cell-cell signaling	0.000694	0.0439	3.14	8068	85	333	11	[Kif1b - kinesin family member 1b, Ext1 - exostoses (multiple) 1, Dnm1 - dynamin 1, Lrp6 - low density lipoprotein receptor-related protein 6, Myo5a - myosin va, Fgfr1 - fibroblast growth factor receptor 1, Park2 - parkinson disease (autosomal recessive, juvenile) 2, parkin, Apba1 - amyloid beta (a4) precursor protein binding, family a, member 1, Exoc4 - exocyst complex component 4, Fchsd2 - fch …
GO:0016525	negative regulation of angiogenesis	0.000717	0.0452	3.63	8068	60	333	9	[Spred1 - sprouty protein with evh-1 domain 1, related sequence, Tcf4 - transcription factor 4, Sema4a - sema domain, immunoglobulin domain (ig), transmembrane domain (tm) and short cytoplasmic domain, (semaphorin) 4a, Pf4 - platelet factor 4, Plk2 - polo-like kinase 2, Ccl2 - chemokine (c-c motif) ligand 2, Cd36 - cd36 antigen, Alox5 - arachidonate 5-lipoxygenase, Stab1 - stabilin 1]
GO:0099536	synaptic signaling	0.000717	0.045	3.63	8068	60	333	9	[Kif1b - kinesin family member 1b, Ext1 - exostoses (multiple) 1, Dnm1 - dynamin 1, Lrp6 - low density lipoprotein receptor-related protein 6, Myo5a - myosin va, Park2 - parkinson disease (autosomal recessive, juvenile) 2, parkin, Apba1 - amyloid beta (a4) precursor protein binding, family a, member 1, Exoc4 - exocyst complex component 4, Fchsd2 - fch and double sh3 domains 2]
GO:0007600	sensory perception	0.000731	0.0456	2.94	8068	99	333	12	[Dnm1 - dynamin 1, Myo5a - myosin va, Igf1 - insulin-like growth factor 1, Fgfr1 - fibroblast growth factor receptor 1, Thrb - thyroid hormone receptor beta, Ednrb - endothelin receptor type b, Serpinb6a - serine (or cysteine) peptidase inhibitor, clade b, member 6a, Ccl2 - chemokine (c-c motif) ligand 2, Cfh - complement component factor h, Cd36 - cd36 antigen, Alox5 - arachidonate 5-lipoxygenas…
GO:0050931	pigment cell differentiation	0.000747	0.0464	8.81	8068	11	333	4	[Myo5a - myosin va, Ednrb - endothelin receptor type b, Mitf - microphthalmia-associated transcription factor, Sod2 - superoxide dismutase 2, mitochondrial]
GO:0060560	developmental growth involved in morphogenesis	0.000794	0.0491	3.96	8068	49	333	8	[Ext1 - exostoses (multiple) 1, Lrp6 - low density lipoprotein receptor-related protein 6, Nrp1 - neuropilin 1, App - amyloid beta (a4) precursor protein, Nrp2 - neuropilin 2, Iqgap1 - iq motif containing gtpase activating protein 1, Raph1 - ras association (ralgds/af-6) and pleckstrin homology domains 1, Zeb2 - zinc finger e-box binding homeobox 2]
GO:0007187	G protein-coupled receptor signaling pathway, coupled to cyclic nucleotide second messenger	0.0008	0.0492	4.46	8068	38	333	7	[Abca1 - atp-binding cassette, sub-family a (abc1), member 1, Akap13 - a kinase (prka) anchor protein 13, App - amyloid beta (a4) precursor protein, Lpar1 - lysophosphatidic acid receptor 1, Gnaq - guanine nucleotide binding protein, alpha q polypeptide, Pf4 - platelet factor 4, Anxa1 - annexin a1]
GO:0008360	regulation of cell shape	0.000801	0.049	2.91	8068	100	333	12	[Ccl24 - chemokine (c-c motif) ligand 24, Arhgap18 - rho gtpase activating protein 18, Eps8 - epidermal growth factor receptor pathway substrate 8, Rnd3 - rho family gtpase 3, Arhgap15 - rho gtpase activating protein 15, Lpar1 - lysophosphatidic acid receptor 1, S100a13 - s100 calcium binding protein a13, Sema4a - sema domain, immunoglobulin domain (ig), transmembrane domain (tm) and short cytopl…
GO:0048856	anatomical structure development	0.000827	0.0504	1.39	8068	1413	333	81	[Vim - vimentin, Foxp1 - forkhead box p1, App - amyloid beta (a4) precursor protein, Dtnbp1 - dystrobrevin binding protein 1, Ecm1 - extracellular matrix protein 1, Sgpl1 - sphingosine phosphate lyase 1, Spred1 - sprouty protein with evh-1 domain 1, related sequence, Pdlim5 - pdz and lim domain 5, Tcf12 - transcription factor 12, Akap13 - a kinase (prka) anchor protein 13, Ednrb - endothelin rece…
GO:0072583	clathrin-dependent endocytosis	0.000837	0.0508	6.38	8068	19	333	5	[Ap2a2 - adaptor-related protein complex 2, alpha 2 subunit, Cltc - clathrin, heavy polypeptide (hc), Dnm1 - dynamin 1, Fchsd2 - fch and double sh3 domains 2, Itsn1 - intersectin 1 (sh3 domain protein 1a)]
GO:0044093	positive regulation of molecular function	0.000864	0.0522	1.53	8068	855	333	54	[App - amyloid beta (a4) precursor protein, Akap13 - a kinase (prka) anchor protein 13, Chp2 - calcineurin-like ef hand protein 2, Park2 - parkinson disease (autosomal recessive, juvenile) 2, parkin, Anxa2 - annexin a2, Rcn3 - reticulocalbin 3, ef-hand calcium binding domain, Cd36 - cd36 antigen, Rap1gds1 - rap1, gtp-gdp dissociation stimulator 1, Ptafr - platelet-activating factor receptor, Prka…
GO:0010810	regulation of cell-substrate adhesion	0.000869	0.0522	2.74	8068	115	333	13	[Nrp1 - neuropilin 1, Arhgap6 - rho gtpase activating protein 6, Iqgap1 - iq motif containing gtpase activating protein 1, St6gal1 - beta galactoside alpha 2,6 sialyltransferase 1, Dock1 - dedicator of cytokinesis 1, C230081A13Rik - riken cdna c230081a13 gene, Rreb1 - ras responsive element binding protein 1, Dab2 - disabled 2, mitogen-responsive phosphoprotein, S100a10 - s100 calcium binding pro…
GO:0043066	negative regulation of apoptotic process	0.000884	0.0529	1.72	8068	506	333	36	[Dapk1 - death associated protein kinase 1, Pnp - purine-nucleoside phosphorylase, Fnip1 - folliculin interacting protein 1, Gnaq - guanine nucleotide binding protein, alpha q polypeptide, Mitf - microphthalmia-associated transcription factor, Gas6 - growth arrest specific 6, Lifr - leukemia inhibitory factor receptor, Snx6 - sorting nexin 6, Rps6ka3 - ribosomal protein s6 kinase polypeptide 3, C…
GO:2001237	negative regulation of extrinsic apoptotic signaling pathway	0.000915	0.0545	3.52	8068	62	333	9	[Sgms1 - sphingomyelin synthase 1, Ripk1 - receptor (tnfrsf)-interacting serine-threonine kinase 1, Ctnna1 - catenin (cadherin associated protein), alpha 1, Nrp1 - neuropilin 1, Igf1 - insulin-like growth factor 1, Dab2 - disabled 2, mitogen-responsive phosphoprotein, Dapk1 - death associated protein kinase 1, Pf4 - platelet factor 4, Lmna - lamin a]
GO:0050794	regulation of cellular process	0.00096	0.0569	1.14	8068	4636	333	219	[Vsig4 - v-set and immunoglobulin domain containing 4, Eps15 - epidermal growth factor receptor pathway substrate 15, Abca1 - atp-binding cassette, sub-family a (abc1), member 1, Eps8 - epidermal growth factor receptor pathway substrate 8, Arhgap15 - rho gtpase activating protein 15, Aff3 - af4/fmr2 family, member 3, Sgpl1 - sphingosine phosphate lyase 1, Crebrf - creb3 regulatory factor, Tom1 - …
GO:0030155	regulation of cell adhesion	0.000966	0.057	1.85	8068	380	333	29	[Vsig4 - v-set and immunoglobulin domain containing 4, Adam19 - a disintegrin and metallopeptidase domain 19 (meltrin beta), Ppp3ca - protein phosphatase 3, catalytic subunit, alpha isoform, Adam9 - a disintegrin and metallopeptidase domain 9 (meltrin gamma), Pnp - purine-nucleoside phosphorylase, Dock1 - dedicator of cytokinesis 1, C230081A13Rik - riken cdna c230081a13 gene, Rreb1 - ras responsi…
